# Supplementary material for: Directed Evolution of Acoustic Reporter Genes Using High-Throughput Acoustic Screening
Source: ACS Synth Biol. 2024 Jul 9;13(7):2215–26. doi: 10.1021/acssynbio.4c00283 (PMC11264329; doi:10.1021/acssynbio.4c00283)
Supplement: Supplementary file 2 — sb4c00283_si_002.xlsx [file sb4c00283_si_002.xlsx]

## Sheet: Table S1 Oligos for Mutagnesis
Name	Sequence	Gene mutated	Library Round	Sub-Library
Ana-A-A2F	ggcgggcggtctcacatatgtttGTTGAAAAAACCAATTCTTCCTCCAGCTTGGCAGAAGTTATTGATAGAATCCTCGACAAAGGTATCGTAATTGACGCTTGGGTTCGTGTTTCCTTAGTTGGTatcgagagaccacgtcagcatgtc	gvpA	1	1
Ana-A-A2L	ggcgggcggtctcacatatgctgGTTGAAAAAACCAATTCTTCCTCCAGCTTGGCAGAAGTTATTGATAGAATCCTCGACAAAGGTATCGTAATTGACGCTTGGGTTCGTGTTTCCTTAGTTGGTatcgagagaccacgtcagcatgtc	gvpA	1	1
Ana-A-A2I	ggcgggcggtctcacatatgattGTTGAAAAAACCAATTCTTCCTCCAGCTTGGCAGAAGTTATTGATAGAATCCTCGACAAAGGTATCGTAATTGACGCTTGGGTTCGTGTTTCCTTAGTTGGTatcgagagaccacgtcagcatgtc	gvpA	1	1
Ana-A-A2M	ggcgggcggtctcacatatgatgGTTGAAAAAACCAATTCTTCCTCCAGCTTGGCAGAAGTTATTGATAGAATCCTCGACAAAGGTATCGTAATTGACGCTTGGGTTCGTGTTTCCTTAGTTGGTatcgagagaccacgtcagcatgtc	gvpA	1	1
Ana-A-A2P	ggcgggcggtctcacatatgccgGTTGAAAAAACCAATTCTTCCTCCAGCTTGGCAGAAGTTATTGATAGAATCCTCGACAAAGGTATCGTAATTGACGCTTGGGTTCGTGTTTCCTTAGTTGGTatcgagagaccacgtcagcatgtc	gvpA	1	1
Ana-A-A2T	ggcgggcggtctcacatatgaccGTTGAAAAAACCAATTCTTCCTCCAGCTTGGCAGAAGTTATTGATAGAATCCTCGACAAAGGTATCGTAATTGACGCTTGGGTTCGTGTTTCCTTAGTTGGTatcgagagaccacgtcagcatgtc	gvpA	1	1
Ana-A-A2V	ggcgggcggtctcacatatggtgGTTGAAAAAACCAATTCTTCCTCCAGCTTGGCAGAAGTTATTGATAGAATCCTCGACAAAGGTATCGTAATTGACGCTTGGGTTCGTGTTTCCTTAGTTGGTatcgagagaccacgtcagcatgtc	gvpA	1	1
Ana-A-A2Q	ggcgggcggtctcacatatgcagGTTGAAAAAACCAATTCTTCCTCCAGCTTGGCAGAAGTTATTGATAGAATCCTCGACAAAGGTATCGTAATTGACGCTTGGGTTCGTGTTTCCTTAGTTGGTatcgagagaccacgtcagcatgtc	gvpA	1	1
Ana-A-A2N	ggcgggcggtctcacatatgaacGTTGAAAAAACCAATTCTTCCTCCAGCTTGGCAGAAGTTATTGATAGAATCCTCGACAAAGGTATCGTAATTGACGCTTGGGTTCGTGTTTCCTTAGTTGGTatcgagagaccacgtcagcatgtc	gvpA	1	1
Ana-A-A2K	ggcgggcggtctcacatatgaaaGTTGAAAAAACCAATTCTTCCTCCAGCTTGGCAGAAGTTATTGATAGAATCCTCGACAAAGGTATCGTAATTGACGCTTGGGTTCGTGTTTCCTTAGTTGGTatcgagagaccacgtcagcatgtc	gvpA	1	1
Ana-A-A2D	ggcgggcggtctcacatatggatGTTGAAAAAACCAATTCTTCCTCCAGCTTGGCAGAAGTTATTGATAGAATCCTCGACAAAGGTATCGTAATTGACGCTTGGGTTCGTGTTTCCTTAGTTGGTatcgagagaccacgtcagcatgtc	gvpA	1	1
Ana-A-A2E	ggcgggcggtctcacatatggaaGTTGAAAAAACCAATTCTTCCTCCAGCTTGGCAGAAGTTATTGATAGAATCCTCGACAAAGGTATCGTAATTGACGCTTGGGTTCGTGTTTCCTTAGTTGGTatcgagagaccacgtcagcatgtc	gvpA	1	1
Ana-A-A2W	ggcgggcggtctcacatatgtggGTTGAAAAAACCAATTCTTCCTCCAGCTTGGCAGAAGTTATTGATAGAATCCTCGACAAAGGTATCGTAATTGACGCTTGGGTTCGTGTTTCCTTAGTTGGTatcgagagaccacgtcagcatgtc	gvpA	1	1
Ana-A-A2R	ggcgggcggtctcacatatgcgcGTTGAAAAAACCAATTCTTCCTCCAGCTTGGCAGAAGTTATTGATAGAATCCTCGACAAAGGTATCGTAATTGACGCTTGGGTTCGTGTTTCCTTAGTTGGTatcgagagaccacgtcagcatgtc	gvpA	1	1
Ana-A-A2C	ggcgggcggtctcacatatgtgcGTTGAAAAAACCAATTCTTCCTCCAGCTTGGCAGAAGTTATTGATAGAATCCTCGACAAAGGTATCGTAATTGACGCTTGGGTTCGTGTTTCCTTAGTTGGTatcgagagaccacgtcagcatgtc	gvpA	1	1
Ana-A-A2Y	ggcgggcggtctcacatatgtatGTTGAAAAAACCAATTCTTCCTCCAGCTTGGCAGAAGTTATTGATAGAATCCTCGACAAAGGTATCGTAATTGACGCTTGGGTTCGTGTTTCCTTAGTTGGTatcgagagaccacgtcagcatgtc	gvpA	1	1
Ana-A-A2H	ggcgggcggtctcacatatgcatGTTGAAAAAACCAATTCTTCCTCCAGCTTGGCAGAAGTTATTGATAGAATCCTCGACAAAGGTATCGTAATTGACGCTTGGGTTCGTGTTTCCTTAGTTGGTatcgagagaccacgtcagcatgtc	gvpA	1	1
Ana-A-A2S	ggcgggcggtctcacatatgagcGTTGAAAAAACCAATTCTTCCTCCAGCTTGGCAGAAGTTATTGATAGAATCCTCGACAAAGGTATCGTAATTGACGCTTGGGTTCGTGTTTCCTTAGTTGGTatcgagagaccacgtcagcatgtc	gvpA	1	1
Ana-A-A2G	ggcgggcggtctcacatatgggcGTTGAAAAAACCAATTCTTCCTCCAGCTTGGCAGAAGTTATTGATAGAATCCTCGACAAAGGTATCGTAATTGACGCTTGGGTTCGTGTTTCCTTAGTTGGTatcgagagaccacgtcagcatgtc	gvpA	1	1
Ana-A-A2*	ggcgggcggtctcacatatgtaaGTTGAAAAAACCAATTCTTCCTCCAGCTTGGCAGAAGTTATTGATAGAATCCTCGACAAAGGTATCGTAATTGACGCTTGGGTTCGTGTTTCCTTAGTTGGTatcgagagaccacgtcagcatgtc	gvpA	1	1
Ana-A-V3F	ggcgggcggtctcacatatgGCAtttGAAAAAACCAATTCTTCCTCCAGCTTGGCAGAAGTTATTGATAGAATCCTCGACAAAGGTATCGTAATTGACGCTTGGGTTCGTGTTTCCTTAGTTGGTatcgagagaccacgtcagcatgtc	gvpA	1	1
Ana-A-V3L	ggcgggcggtctcacatatgGCActgGAAAAAACCAATTCTTCCTCCAGCTTGGCAGAAGTTATTGATAGAATCCTCGACAAAGGTATCGTAATTGACGCTTGGGTTCGTGTTTCCTTAGTTGGTatcgagagaccacgtcagcatgtc	gvpA	1	1
Ana-A-V3I	ggcgggcggtctcacatatgGCAattGAAAAAACCAATTCTTCCTCCAGCTTGGCAGAAGTTATTGATAGAATCCTCGACAAAGGTATCGTAATTGACGCTTGGGTTCGTGTTTCCTTAGTTGGTatcgagagaccacgtcagcatgtc	gvpA	1	1
Ana-A-V3M	ggcgggcggtctcacatatgGCAatgGAAAAAACCAATTCTTCCTCCAGCTTGGCAGAAGTTATTGATAGAATCCTCGACAAAGGTATCGTAATTGACGCTTGGGTTCGTGTTTCCTTAGTTGGTatcgagagaccacgtcagcatgtc	gvpA	1	1
Ana-A-V3P	ggcgggcggtctcacatatgGCAccgGAAAAAACCAATTCTTCCTCCAGCTTGGCAGAAGTTATTGATAGAATCCTCGACAAAGGTATCGTAATTGACGCTTGGGTTCGTGTTTCCTTAGTTGGTatcgagagaccacgtcagcatgtc	gvpA	1	1
Ana-A-V3T	ggcgggcggtctcacatatgGCAaccGAAAAAACCAATTCTTCCTCCAGCTTGGCAGAAGTTATTGATAGAATCCTCGACAAAGGTATCGTAATTGACGCTTGGGTTCGTGTTTCCTTAGTTGGTatcgagagaccacgtcagcatgtc	gvpA	1	1
Ana-A-V3Q	ggcgggcggtctcacatatgGCAcagGAAAAAACCAATTCTTCCTCCAGCTTGGCAGAAGTTATTGATAGAATCCTCGACAAAGGTATCGTAATTGACGCTTGGGTTCGTGTTTCCTTAGTTGGTatcgagagaccacgtcagcatgtc	gvpA	1	1
Ana-A-V3N	ggcgggcggtctcacatatgGCAaacGAAAAAACCAATTCTTCCTCCAGCTTGGCAGAAGTTATTGATAGAATCCTCGACAAAGGTATCGTAATTGACGCTTGGGTTCGTGTTTCCTTAGTTGGTatcgagagaccacgtcagcatgtc	gvpA	1	1
Ana-A-V3K	ggcgggcggtctcacatatgGCAaaaGAAAAAACCAATTCTTCCTCCAGCTTGGCAGAAGTTATTGATAGAATCCTCGACAAAGGTATCGTAATTGACGCTTGGGTTCGTGTTTCCTTAGTTGGTatcgagagaccacgtcagcatgtc	gvpA	1	1
Ana-A-V3D	ggcgggcggtctcacatatgGCAgatGAAAAAACCAATTCTTCCTCCAGCTTGGCAGAAGTTATTGATAGAATCCTCGACAAAGGTATCGTAATTGACGCTTGGGTTCGTGTTTCCTTAGTTGGTatcgagagaccacgtcagcatgtc	gvpA	1	1
Ana-A-V3A	ggcgggcggtctcacatatgGCAgcgGAAAAAACCAATTCTTCCTCCAGCTTGGCAGAAGTTATTGATAGAATCCTCGACAAAGGTATCGTAATTGACGCTTGGGTTCGTGTTTCCTTAGTTGGTatcgagagaccacgtcagcatgtc	gvpA	1	1
Ana-A-V3E	ggcgggcggtctcacatatgGCAgaaGAAAAAACCAATTCTTCCTCCAGCTTGGCAGAAGTTATTGATAGAATCCTCGACAAAGGTATCGTAATTGACGCTTGGGTTCGTGTTTCCTTAGTTGGTatcgagagaccacgtcagcatgtc	gvpA	1	1
Ana-A-V3W	ggcgggcggtctcacatatgGCAtggGAAAAAACCAATTCTTCCTCCAGCTTGGCAGAAGTTATTGATAGAATCCTCGACAAAGGTATCGTAATTGACGCTTGGGTTCGTGTTTCCTTAGTTGGTatcgagagaccacgtcagcatgtc	gvpA	1	1
Ana-A-V3R	ggcgggcggtctcacatatgGCAcgcGAAAAAACCAATTCTTCCTCCAGCTTGGCAGAAGTTATTGATAGAATCCTCGACAAAGGTATCGTAATTGACGCTTGGGTTCGTGTTTCCTTAGTTGGTatcgagagaccacgtcagcatgtc	gvpA	1	1
Ana-A-V3C	ggcgggcggtctcacatatgGCAtgcGAAAAAACCAATTCTTCCTCCAGCTTGGCAGAAGTTATTGATAGAATCCTCGACAAAGGTATCGTAATTGACGCTTGGGTTCGTGTTTCCTTAGTTGGTatcgagagaccacgtcagcatgtc	gvpA	1	1
Ana-A-V3Y	ggcgggcggtctcacatatgGCAtatGAAAAAACCAATTCTTCCTCCAGCTTGGCAGAAGTTATTGATAGAATCCTCGACAAAGGTATCGTAATTGACGCTTGGGTTCGTGTTTCCTTAGTTGGTatcgagagaccacgtcagcatgtc	gvpA	1	1
Ana-A-V3H	ggcgggcggtctcacatatgGCAcatGAAAAAACCAATTCTTCCTCCAGCTTGGCAGAAGTTATTGATAGAATCCTCGACAAAGGTATCGTAATTGACGCTTGGGTTCGTGTTTCCTTAGTTGGTatcgagagaccacgtcagcatgtc	gvpA	1	1
Ana-A-V3S	ggcgggcggtctcacatatgGCAagcGAAAAAACCAATTCTTCCTCCAGCTTGGCAGAAGTTATTGATAGAATCCTCGACAAAGGTATCGTAATTGACGCTTGGGTTCGTGTTTCCTTAGTTGGTatcgagagaccacgtcagcatgtc	gvpA	1	1
Ana-A-V3G	ggcgggcggtctcacatatgGCAggcGAAAAAACCAATTCTTCCTCCAGCTTGGCAGAAGTTATTGATAGAATCCTCGACAAAGGTATCGTAATTGACGCTTGGGTTCGTGTTTCCTTAGTTGGTatcgagagaccacgtcagcatgtc	gvpA	1	1
Ana-A-V3*	ggcgggcggtctcacatatgGCAtaaGAAAAAACCAATTCTTCCTCCAGCTTGGCAGAAGTTATTGATAGAATCCTCGACAAAGGTATCGTAATTGACGCTTGGGTTCGTGTTTCCTTAGTTGGTatcgagagaccacgtcagcatgtc	gvpA	1	1
Ana-A-E4F	ggcgggcggtctcacatatgGCAGTTtttAAAACCAATTCTTCCTCCAGCTTGGCAGAAGTTATTGATAGAATCCTCGACAAAGGTATCGTAATTGACGCTTGGGTTCGTGTTTCCTTAGTTGGTatcgagagaccacgtcagcatgtc	gvpA	1	1
Ana-A-E4L	ggcgggcggtctcacatatgGCAGTTctgAAAACCAATTCTTCCTCCAGCTTGGCAGAAGTTATTGATAGAATCCTCGACAAAGGTATCGTAATTGACGCTTGGGTTCGTGTTTCCTTAGTTGGTatcgagagaccacgtcagcatgtc	gvpA	1	1
Ana-A-E4I	ggcgggcggtctcacatatgGCAGTTattAAAACCAATTCTTCCTCCAGCTTGGCAGAAGTTATTGATAGAATCCTCGACAAAGGTATCGTAATTGACGCTTGGGTTCGTGTTTCCTTAGTTGGTatcgagagaccacgtcagcatgtc	gvpA	1	1
Ana-A-E4M	ggcgggcggtctcacatatgGCAGTTatgAAAACCAATTCTTCCTCCAGCTTGGCAGAAGTTATTGATAGAATCCTCGACAAAGGTATCGTAATTGACGCTTGGGTTCGTGTTTCCTTAGTTGGTatcgagagaccacgtcagcatgtc	gvpA	1	1
Ana-A-E4P	ggcgggcggtctcacatatgGCAGTTccgAAAACCAATTCTTCCTCCAGCTTGGCAGAAGTTATTGATAGAATCCTCGACAAAGGTATCGTAATTGACGCTTGGGTTCGTGTTTCCTTAGTTGGTatcgagagaccacgtcagcatgtc	gvpA	1	1
Ana-A-E4T	ggcgggcggtctcacatatgGCAGTTaccAAAACCAATTCTTCCTCCAGCTTGGCAGAAGTTATTGATAGAATCCTCGACAAAGGTATCGTAATTGACGCTTGGGTTCGTGTTTCCTTAGTTGGTatcgagagaccacgtcagcatgtc	gvpA	1	1
Ana-A-E4V	ggcgggcggtctcacatatgGCAGTTgtgAAAACCAATTCTTCCTCCAGCTTGGCAGAAGTTATTGATAGAATCCTCGACAAAGGTATCGTAATTGACGCTTGGGTTCGTGTTTCCTTAGTTGGTatcgagagaccacgtcagcatgtc	gvpA	1	1
Ana-A-E4Q	ggcgggcggtctcacatatgGCAGTTcagAAAACCAATTCTTCCTCCAGCTTGGCAGAAGTTATTGATAGAATCCTCGACAAAGGTATCGTAATTGACGCTTGGGTTCGTGTTTCCTTAGTTGGTatcgagagaccacgtcagcatgtc	gvpA	1	1
Ana-A-E4N	ggcgggcggtctcacatatgGCAGTTaacAAAACCAATTCTTCCTCCAGCTTGGCAGAAGTTATTGATAGAATCCTCGACAAAGGTATCGTAATTGACGCTTGGGTTCGTGTTTCCTTAGTTGGTatcgagagaccacgtcagcatgtc	gvpA	1	1
Ana-A-E4K	ggcgggcggtctcacatatgGCAGTTaaaAAAACCAATTCTTCCTCCAGCTTGGCAGAAGTTATTGATAGAATCCTCGACAAAGGTATCGTAATTGACGCTTGGGTTCGTGTTTCCTTAGTTGGTatcgagagaccacgtcagcatgtc	gvpA	1	1
Ana-A-E4D	ggcgggcggtctcacatatgGCAGTTgatAAAACCAATTCTTCCTCCAGCTTGGCAGAAGTTATTGATAGAATCCTCGACAAAGGTATCGTAATTGACGCTTGGGTTCGTGTTTCCTTAGTTGGTatcgagagaccacgtcagcatgtc	gvpA	1	1
Ana-A-E4A	ggcgggcggtctcacatatgGCAGTTgcgAAAACCAATTCTTCCTCCAGCTTGGCAGAAGTTATTGATAGAATCCTCGACAAAGGTATCGTAATTGACGCTTGGGTTCGTGTTTCCTTAGTTGGTatcgagagaccacgtcagcatgtc	gvpA	1	1
Ana-A-E4W	ggcgggcggtctcacatatgGCAGTTtggAAAACCAATTCTTCCTCCAGCTTGGCAGAAGTTATTGATAGAATCCTCGACAAAGGTATCGTAATTGACGCTTGGGTTCGTGTTTCCTTAGTTGGTatcgagagaccacgtcagcatgtc	gvpA	1	1
Ana-A-E4R	ggcgggcggtctcacatatgGCAGTTcgcAAAACCAATTCTTCCTCCAGCTTGGCAGAAGTTATTGATAGAATCCTCGACAAAGGTATCGTAATTGACGCTTGGGTTCGTGTTTCCTTAGTTGGTatcgagagaccacgtcagcatgtc	gvpA	1	1
Ana-A-E4C	ggcgggcggtctcacatatgGCAGTTtgcAAAACCAATTCTTCCTCCAGCTTGGCAGAAGTTATTGATAGAATCCTCGACAAAGGTATCGTAATTGACGCTTGGGTTCGTGTTTCCTTAGTTGGTatcgagagaccacgtcagcatgtc	gvpA	1	1
Ana-A-E4Y	ggcgggcggtctcacatatgGCAGTTtatAAAACCAATTCTTCCTCCAGCTTGGCAGAAGTTATTGATAGAATCCTCGACAAAGGTATCGTAATTGACGCTTGGGTTCGTGTTTCCTTAGTTGGTatcgagagaccacgtcagcatgtc	gvpA	1	1
Ana-A-E4H	ggcgggcggtctcacatatgGCAGTTcatAAAACCAATTCTTCCTCCAGCTTGGCAGAAGTTATTGATAGAATCCTCGACAAAGGTATCGTAATTGACGCTTGGGTTCGTGTTTCCTTAGTTGGTatcgagagaccacgtcagcatgtc	gvpA	1	1
Ana-A-E4S	ggcgggcggtctcacatatgGCAGTTagcAAAACCAATTCTTCCTCCAGCTTGGCAGAAGTTATTGATAGAATCCTCGACAAAGGTATCGTAATTGACGCTTGGGTTCGTGTTTCCTTAGTTGGTatcgagagaccacgtcagcatgtc	gvpA	1	1
Ana-A-E4G	ggcgggcggtctcacatatgGCAGTTggcAAAACCAATTCTTCCTCCAGCTTGGCAGAAGTTATTGATAGAATCCTCGACAAAGGTATCGTAATTGACGCTTGGGTTCGTGTTTCCTTAGTTGGTatcgagagaccacgtcagcatgtc	gvpA	1	1
Ana-A-E4*	ggcgggcggtctcacatatgGCAGTTtaaAAAACCAATTCTTCCTCCAGCTTGGCAGAAGTTATTGATAGAATCCTCGACAAAGGTATCGTAATTGACGCTTGGGTTCGTGTTTCCTTAGTTGGTatcgagagaccacgtcagcatgtc	gvpA	1	1
Ana-A-K5F	ggcgggcggtctcacatatgGCAGTTGAAtttACCAATTCTTCCTCCAGCTTGGCAGAAGTTATTGATAGAATCCTCGACAAAGGTATCGTAATTGACGCTTGGGTTCGTGTTTCCTTAGTTGGTatcgagagaccacgtcagcatgtc	gvpA	1	1
Ana-A-K5L	ggcgggcggtctcacatatgGCAGTTGAActgACCAATTCTTCCTCCAGCTTGGCAGAAGTTATTGATAGAATCCTCGACAAAGGTATCGTAATTGACGCTTGGGTTCGTGTTTCCTTAGTTGGTatcgagagaccacgtcagcatgtc	gvpA	1	1
Ana-A-K5I	ggcgggcggtctcacatatgGCAGTTGAAattACCAATTCTTCCTCCAGCTTGGCAGAAGTTATTGATAGAATCCTCGACAAAGGTATCGTAATTGACGCTTGGGTTCGTGTTTCCTTAGTTGGTatcgagagaccacgtcagcatgtc	gvpA	1	1
Ana-A-K5M	ggcgggcggtctcacatatgGCAGTTGAAatgACCAATTCTTCCTCCAGCTTGGCAGAAGTTATTGATAGAATCCTCGACAAAGGTATCGTAATTGACGCTTGGGTTCGTGTTTCCTTAGTTGGTatcgagagaccacgtcagcatgtc	gvpA	1	1
Ana-A-K5P	ggcgggcggtctcacatatgGCAGTTGAAccgACCAATTCTTCCTCCAGCTTGGCAGAAGTTATTGATAGAATCCTCGACAAAGGTATCGTAATTGACGCTTGGGTTCGTGTTTCCTTAGTTGGTatcgagagaccacgtcagcatgtc	gvpA	1	1
Ana-A-K5T	ggcgggcggtctcacatatgGCAGTTGAAaccACCAATTCTTCCTCCAGCTTGGCAGAAGTTATTGATAGAATCCTCGACAAAGGTATCGTAATTGACGCTTGGGTTCGTGTTTCCTTAGTTGGTatcgagagaccacgtcagcatgtc	gvpA	1	1
Ana-A-K5V	ggcgggcggtctcacatatgGCAGTTGAAgtgACCAATTCTTCCTCCAGCTTGGCAGAAGTTATTGATAGAATCCTCGACAAAGGTATCGTAATTGACGCTTGGGTTCGTGTTTCCTTAGTTGGTatcgagagaccacgtcagcatgtc	gvpA	1	1
Ana-A-K5Q	ggcgggcggtctcacatatgGCAGTTGAAcagACCAATTCTTCCTCCAGCTTGGCAGAAGTTATTGATAGAATCCTCGACAAAGGTATCGTAATTGACGCTTGGGTTCGTGTTTCCTTAGTTGGTatcgagagaccacgtcagcatgtc	gvpA	1	1
Ana-A-K5N	ggcgggcggtctcacatatgGCAGTTGAAaacACCAATTCTTCCTCCAGCTTGGCAGAAGTTATTGATAGAATCCTCGACAAAGGTATCGTAATTGACGCTTGGGTTCGTGTTTCCTTAGTTGGTatcgagagaccacgtcagcatgtc	gvpA	1	1
Ana-A-K5D	ggcgggcggtctcacatatgGCAGTTGAAgatACCAATTCTTCCTCCAGCTTGGCAGAAGTTATTGATAGAATCCTCGACAAAGGTATCGTAATTGACGCTTGGGTTCGTGTTTCCTTAGTTGGTatcgagagaccacgtcagcatgtc	gvpA	1	1
Ana-A-K5A	ggcgggcggtctcacatatgGCAGTTGAAgcgACCAATTCTTCCTCCAGCTTGGCAGAAGTTATTGATAGAATCCTCGACAAAGGTATCGTAATTGACGCTTGGGTTCGTGTTTCCTTAGTTGGTatcgagagaccacgtcagcatgtc	gvpA	1	1
Ana-A-K5E	ggcgggcggtctcacatatgGCAGTTGAAgaaACCAATTCTTCCTCCAGCTTGGCAGAAGTTATTGATAGAATCCTCGACAAAGGTATCGTAATTGACGCTTGGGTTCGTGTTTCCTTAGTTGGTatcgagagaccacgtcagcatgtc	gvpA	1	1
Ana-A-K5W	ggcgggcggtctcacatatgGCAGTTGAAtggACCAATTCTTCCTCCAGCTTGGCAGAAGTTATTGATAGAATCCTCGACAAAGGTATCGTAATTGACGCTTGGGTTCGTGTTTCCTTAGTTGGTatcgagagaccacgtcagcatgtc	gvpA	1	1
Ana-A-K5R	ggcgggcggtctcacatatgGCAGTTGAAcgcACCAATTCTTCCTCCAGCTTGGCAGAAGTTATTGATAGAATCCTCGACAAAGGTATCGTAATTGACGCTTGGGTTCGTGTTTCCTTAGTTGGTatcgagagaccacgtcagcatgtc	gvpA	1	1
Ana-A-K5C	ggcgggcggtctcacatatgGCAGTTGAAtgcACCAATTCTTCCTCCAGCTTGGCAGAAGTTATTGATAGAATCCTCGACAAAGGTATCGTAATTGACGCTTGGGTTCGTGTTTCCTTAGTTGGTatcgagagaccacgtcagcatgtc	gvpA	1	1
Ana-A-K5Y	ggcgggcggtctcacatatgGCAGTTGAAtatACCAATTCTTCCTCCAGCTTGGCAGAAGTTATTGATAGAATCCTCGACAAAGGTATCGTAATTGACGCTTGGGTTCGTGTTTCCTTAGTTGGTatcgagagaccacgtcagcatgtc	gvpA	1	1
Ana-A-K5H	ggcgggcggtctcacatatgGCAGTTGAAcatACCAATTCTTCCTCCAGCTTGGCAGAAGTTATTGATAGAATCCTCGACAAAGGTATCGTAATTGACGCTTGGGTTCGTGTTTCCTTAGTTGGTatcgagagaccacgtcagcatgtc	gvpA	1	1
Ana-A-K5S	ggcgggcggtctcacatatgGCAGTTGAAagcACCAATTCTTCCTCCAGCTTGGCAGAAGTTATTGATAGAATCCTCGACAAAGGTATCGTAATTGACGCTTGGGTTCGTGTTTCCTTAGTTGGTatcgagagaccacgtcagcatgtc	gvpA	1	1
Ana-A-K5G	ggcgggcggtctcacatatgGCAGTTGAAggcACCAATTCTTCCTCCAGCTTGGCAGAAGTTATTGATAGAATCCTCGACAAAGGTATCGTAATTGACGCTTGGGTTCGTGTTTCCTTAGTTGGTatcgagagaccacgtcagcatgtc	gvpA	1	1
Ana-A-K5*	ggcgggcggtctcacatatgGCAGTTGAAtaaACCAATTCTTCCTCCAGCTTGGCAGAAGTTATTGATAGAATCCTCGACAAAGGTATCGTAATTGACGCTTGGGTTCGTGTTTCCTTAGTTGGTatcgagagaccacgtcagcatgtc	gvpA	1	1
Ana-A-T6F	ggcgggcggtctcacatatgGCAGTTGAAAAAtttAATTCTTCCTCCAGCTTGGCAGAAGTTATTGATAGAATCCTCGACAAAGGTATCGTAATTGACGCTTGGGTTCGTGTTTCCTTAGTTGGTatcgagagaccacgtcagcatgtc	gvpA	1	1
Ana-A-T6L	ggcgggcggtctcacatatgGCAGTTGAAAAActgAATTCTTCCTCCAGCTTGGCAGAAGTTATTGATAGAATCCTCGACAAAGGTATCGTAATTGACGCTTGGGTTCGTGTTTCCTTAGTTGGTatcgagagaccacgtcagcatgtc	gvpA	1	1
Ana-A-T6I	ggcgggcggtctcacatatgGCAGTTGAAAAAattAATTCTTCCTCCAGCTTGGCAGAAGTTATTGATAGAATCCTCGACAAAGGTATCGTAATTGACGCTTGGGTTCGTGTTTCCTTAGTTGGTatcgagagaccacgtcagcatgtc	gvpA	1	1
Ana-A-T6M	ggcgggcggtctcacatatgGCAGTTGAAAAAatgAATTCTTCCTCCAGCTTGGCAGAAGTTATTGATAGAATCCTCGACAAAGGTATCGTAATTGACGCTTGGGTTCGTGTTTCCTTAGTTGGTatcgagagaccacgtcagcatgtc	gvpA	1	1
Ana-A-T6P	ggcgggcggtctcacatatgGCAGTTGAAAAAccgAATTCTTCCTCCAGCTTGGCAGAAGTTATTGATAGAATCCTCGACAAAGGTATCGTAATTGACGCTTGGGTTCGTGTTTCCTTAGTTGGTatcgagagaccacgtcagcatgtc	gvpA	1	1
Ana-A-T6V	ggcgggcggtctcacatatgGCAGTTGAAAAAgtgAATTCTTCCTCCAGCTTGGCAGAAGTTATTGATAGAATCCTCGACAAAGGTATCGTAATTGACGCTTGGGTTCGTGTTTCCTTAGTTGGTatcgagagaccacgtcagcatgtc	gvpA	1	1
Ana-A-T6Q	ggcgggcggtctcacatatgGCAGTTGAAAAAcagAATTCTTCCTCCAGCTTGGCAGAAGTTATTGATAGAATCCTCGACAAAGGTATCGTAATTGACGCTTGGGTTCGTGTTTCCTTAGTTGGTatcgagagaccacgtcagcatgtc	gvpA	1	1
Ana-A-T6N	ggcgggcggtctcacatatgGCAGTTGAAAAAaacAATTCTTCCTCCAGCTTGGCAGAAGTTATTGATAGAATCCTCGACAAAGGTATCGTAATTGACGCTTGGGTTCGTGTTTCCTTAGTTGGTatcgagagaccacgtcagcatgtc	gvpA	1	1
Ana-A-T6K	ggcgggcggtctcacatatgGCAGTTGAAAAAaaaAATTCTTCCTCCAGCTTGGCAGAAGTTATTGATAGAATCCTCGACAAAGGTATCGTAATTGACGCTTGGGTTCGTGTTTCCTTAGTTGGTatcgagagaccacgtcagcatgtc	gvpA	1	1
Ana-A-T6D	ggcgggcggtctcacatatgGCAGTTGAAAAAgatAATTCTTCCTCCAGCTTGGCAGAAGTTATTGATAGAATCCTCGACAAAGGTATCGTAATTGACGCTTGGGTTCGTGTTTCCTTAGTTGGTatcgagagaccacgtcagcatgtc	gvpA	1	1
Ana-A-T6A	ggcgggcggtctcacatatgGCAGTTGAAAAAgcgAATTCTTCCTCCAGCTTGGCAGAAGTTATTGATAGAATCCTCGACAAAGGTATCGTAATTGACGCTTGGGTTCGTGTTTCCTTAGTTGGTatcgagagaccacgtcagcatgtc	gvpA	1	1
Ana-A-T6E	ggcgggcggtctcacatatgGCAGTTGAAAAAgaaAATTCTTCCTCCAGCTTGGCAGAAGTTATTGATAGAATCCTCGACAAAGGTATCGTAATTGACGCTTGGGTTCGTGTTTCCTTAGTTGGTatcgagagaccacgtcagcatgtc	gvpA	1	1
Ana-A-T6W	ggcgggcggtctcacatatgGCAGTTGAAAAAtggAATTCTTCCTCCAGCTTGGCAGAAGTTATTGATAGAATCCTCGACAAAGGTATCGTAATTGACGCTTGGGTTCGTGTTTCCTTAGTTGGTatcgagagaccacgtcagcatgtc	gvpA	1	1
Ana-A-T6R	ggcgggcggtctcacatatgGCAGTTGAAAAAcgcAATTCTTCCTCCAGCTTGGCAGAAGTTATTGATAGAATCCTCGACAAAGGTATCGTAATTGACGCTTGGGTTCGTGTTTCCTTAGTTGGTatcgagagaccacgtcagcatgtc	gvpA	1	1
Ana-A-T6C	ggcgggcggtctcacatatgGCAGTTGAAAAAtgcAATTCTTCCTCCAGCTTGGCAGAAGTTATTGATAGAATCCTCGACAAAGGTATCGTAATTGACGCTTGGGTTCGTGTTTCCTTAGTTGGTatcgagagaccacgtcagcatgtc	gvpA	1	1
Ana-A-T6Y	ggcgggcggtctcacatatgGCAGTTGAAAAAtatAATTCTTCCTCCAGCTTGGCAGAAGTTATTGATAGAATCCTCGACAAAGGTATCGTAATTGACGCTTGGGTTCGTGTTTCCTTAGTTGGTatcgagagaccacgtcagcatgtc	gvpA	1	1
Ana-A-T6H	ggcgggcggtctcacatatgGCAGTTGAAAAAcatAATTCTTCCTCCAGCTTGGCAGAAGTTATTGATAGAATCCTCGACAAAGGTATCGTAATTGACGCTTGGGTTCGTGTTTCCTTAGTTGGTatcgagagaccacgtcagcatgtc	gvpA	1	1
Ana-A-T6S	ggcgggcggtctcacatatgGCAGTTGAAAAAagcAATTCTTCCTCCAGCTTGGCAGAAGTTATTGATAGAATCCTCGACAAAGGTATCGTAATTGACGCTTGGGTTCGTGTTTCCTTAGTTGGTatcgagagaccacgtcagcatgtc	gvpA	1	1
Ana-A-T6G	ggcgggcggtctcacatatgGCAGTTGAAAAAggcAATTCTTCCTCCAGCTTGGCAGAAGTTATTGATAGAATCCTCGACAAAGGTATCGTAATTGACGCTTGGGTTCGTGTTTCCTTAGTTGGTatcgagagaccacgtcagcatgtc	gvpA	1	1
Ana-A-T6*	ggcgggcggtctcacatatgGCAGTTGAAAAAtaaAATTCTTCCTCCAGCTTGGCAGAAGTTATTGATAGAATCCTCGACAAAGGTATCGTAATTGACGCTTGGGTTCGTGTTTCCTTAGTTGGTatcgagagaccacgtcagcatgtc	gvpA	1	1
Ana-A-N7F	ggcgggcggtctcacatatgGCAGTTGAAAAAACCtttTCTTCCTCCAGCTTGGCAGAAGTTATTGATAGAATCCTCGACAAAGGTATCGTAATTGACGCTTGGGTTCGTGTTTCCTTAGTTGGTatcgagagaccacgtcagcatgtc	gvpA	1	1
Ana-A-N7L	ggcgggcggtctcacatatgGCAGTTGAAAAAACCctgTCTTCCTCCAGCTTGGCAGAAGTTATTGATAGAATCCTCGACAAAGGTATCGTAATTGACGCTTGGGTTCGTGTTTCCTTAGTTGGTatcgagagaccacgtcagcatgtc	gvpA	1	1
Ana-A-N7I	ggcgggcggtctcacatatgGCAGTTGAAAAAACCattTCTTCCTCCAGCTTGGCAGAAGTTATTGATAGAATCCTCGACAAAGGTATCGTAATTGACGCTTGGGTTCGTGTTTCCTTAGTTGGTatcgagagaccacgtcagcatgtc	gvpA	1	1
Ana-A-N7M	ggcgggcggtctcacatatgGCAGTTGAAAAAACCatgTCTTCCTCCAGCTTGGCAGAAGTTATTGATAGAATCCTCGACAAAGGTATCGTAATTGACGCTTGGGTTCGTGTTTCCTTAGTTGGTatcgagagaccacgtcagcatgtc	gvpA	1	1
Ana-A-N7P	ggcgggcggtctcacatatgGCAGTTGAAAAAACCccgTCTTCCTCCAGCTTGGCAGAAGTTATTGATAGAATCCTCGACAAAGGTATCGTAATTGACGCTTGGGTTCGTGTTTCCTTAGTTGGTatcgagagaccacgtcagcatgtc	gvpA	1	1
Ana-A-N7T	ggcgggcggtctcacatatgGCAGTTGAAAAAACCaccTCTTCCTCCAGCTTGGCAGAAGTTATTGATAGAATCCTCGACAAAGGTATCGTAATTGACGCTTGGGTTCGTGTTTCCTTAGTTGGTatcgagagaccacgtcagcatgtc	gvpA	1	1
Ana-A-N7V	ggcgggcggtctcacatatgGCAGTTGAAAAAACCgtgTCTTCCTCCAGCTTGGCAGAAGTTATTGATAGAATCCTCGACAAAGGTATCGTAATTGACGCTTGGGTTCGTGTTTCCTTAGTTGGTatcgagagaccacgtcagcatgtc	gvpA	1	1
Ana-A-N7Q	ggcgggcggtctcacatatgGCAGTTGAAAAAACCcagTCTTCCTCCAGCTTGGCAGAAGTTATTGATAGAATCCTCGACAAAGGTATCGTAATTGACGCTTGGGTTCGTGTTTCCTTAGTTGGTatcgagagaccacgtcagcatgtc	gvpA	1	1
Ana-A-N7K	ggcgggcggtctcacatatgGCAGTTGAAAAAACCaaaTCTTCCTCCAGCTTGGCAGAAGTTATTGATAGAATCCTCGACAAAGGTATCGTAATTGACGCTTGGGTTCGTGTTTCCTTAGTTGGTatcgagagaccacgtcagcatgtc	gvpA	1	1
Ana-A-N7D	ggcgggcggtctcacatatgGCAGTTGAAAAAACCgatTCTTCCTCCAGCTTGGCAGAAGTTATTGATAGAATCCTCGACAAAGGTATCGTAATTGACGCTTGGGTTCGTGTTTCCTTAGTTGGTatcgagagaccacgtcagcatgtc	gvpA	1	1
Ana-A-N7A	ggcgggcggtctcacatatgGCAGTTGAAAAAACCgcgTCTTCCTCCAGCTTGGCAGAAGTTATTGATAGAATCCTCGACAAAGGTATCGTAATTGACGCTTGGGTTCGTGTTTCCTTAGTTGGTatcgagagaccacgtcagcatgtc	gvpA	1	1
Ana-A-N7E	ggcgggcggtctcacatatgGCAGTTGAAAAAACCgaaTCTTCCTCCAGCTTGGCAGAAGTTATTGATAGAATCCTCGACAAAGGTATCGTAATTGACGCTTGGGTTCGTGTTTCCTTAGTTGGTatcgagagaccacgtcagcatgtc	gvpA	1	1
Ana-A-N7W	ggcgggcggtctcacatatgGCAGTTGAAAAAACCtggTCTTCCTCCAGCTTGGCAGAAGTTATTGATAGAATCCTCGACAAAGGTATCGTAATTGACGCTTGGGTTCGTGTTTCCTTAGTTGGTatcgagagaccacgtcagcatgtc	gvpA	1	1
Ana-A-N7R	ggcgggcggtctcacatatgGCAGTTGAAAAAACCcgcTCTTCCTCCAGCTTGGCAGAAGTTATTGATAGAATCCTCGACAAAGGTATCGTAATTGACGCTTGGGTTCGTGTTTCCTTAGTTGGTatcgagagaccacgtcagcatgtc	gvpA	1	1
Ana-A-N7C	ggcgggcggtctcacatatgGCAGTTGAAAAAACCtgcTCTTCCTCCAGCTTGGCAGAAGTTATTGATAGAATCCTCGACAAAGGTATCGTAATTGACGCTTGGGTTCGTGTTTCCTTAGTTGGTatcgagagaccacgtcagcatgtc	gvpA	1	1
Ana-A-N7Y	ggcgggcggtctcacatatgGCAGTTGAAAAAACCtatTCTTCCTCCAGCTTGGCAGAAGTTATTGATAGAATCCTCGACAAAGGTATCGTAATTGACGCTTGGGTTCGTGTTTCCTTAGTTGGTatcgagagaccacgtcagcatgtc	gvpA	1	1
Ana-A-N7H	ggcgggcggtctcacatatgGCAGTTGAAAAAACCcatTCTTCCTCCAGCTTGGCAGAAGTTATTGATAGAATCCTCGACAAAGGTATCGTAATTGACGCTTGGGTTCGTGTTTCCTTAGTTGGTatcgagagaccacgtcagcatgtc	gvpA	1	1
Ana-A-N7S	ggcgggcggtctcacatatgGCAGTTGAAAAAACCagcTCTTCCTCCAGCTTGGCAGAAGTTATTGATAGAATCCTCGACAAAGGTATCGTAATTGACGCTTGGGTTCGTGTTTCCTTAGTTGGTatcgagagaccacgtcagcatgtc	gvpA	1	1
Ana-A-N7G	ggcgggcggtctcacatatgGCAGTTGAAAAAACCggcTCTTCCTCCAGCTTGGCAGAAGTTATTGATAGAATCCTCGACAAAGGTATCGTAATTGACGCTTGGGTTCGTGTTTCCTTAGTTGGTatcgagagaccacgtcagcatgtc	gvpA	1	1
Ana-A-N7*	ggcgggcggtctcacatatgGCAGTTGAAAAAACCtaaTCTTCCTCCAGCTTGGCAGAAGTTATTGATAGAATCCTCGACAAAGGTATCGTAATTGACGCTTGGGTTCGTGTTTCCTTAGTTGGTatcgagagaccacgtcagcatgtc	gvpA	1	1
Ana-A-S8F	ggcgggcggtctcacatatgGCAGTTGAAAAAACCAATtttTCCTCCAGCTTGGCAGAAGTTATTGATAGAATCCTCGACAAAGGTATCGTAATTGACGCTTGGGTTCGTGTTTCCTTAGTTGGTatcgagagaccacgtcagcatgtc	gvpA	1	1
Ana-A-S8L	ggcgggcggtctcacatatgGCAGTTGAAAAAACCAATctgTCCTCCAGCTTGGCAGAAGTTATTGATAGAATCCTCGACAAAGGTATCGTAATTGACGCTTGGGTTCGTGTTTCCTTAGTTGGTatcgagagaccacgtcagcatgtc	gvpA	1	1
Ana-A-S8I	ggcgggcggtctcacatatgGCAGTTGAAAAAACCAATattTCCTCCAGCTTGGCAGAAGTTATTGATAGAATCCTCGACAAAGGTATCGTAATTGACGCTTGGGTTCGTGTTTCCTTAGTTGGTatcgagagaccacgtcagcatgtc	gvpA	1	1
Ana-A-S8M	ggcgggcggtctcacatatgGCAGTTGAAAAAACCAATatgTCCTCCAGCTTGGCAGAAGTTATTGATAGAATCCTCGACAAAGGTATCGTAATTGACGCTTGGGTTCGTGTTTCCTTAGTTGGTatcgagagaccacgtcagcatgtc	gvpA	1	1
Ana-A-S8P	ggcgggcggtctcacatatgGCAGTTGAAAAAACCAATccgTCCTCCAGCTTGGCAGAAGTTATTGATAGAATCCTCGACAAAGGTATCGTAATTGACGCTTGGGTTCGTGTTTCCTTAGTTGGTatcgagagaccacgtcagcatgtc	gvpA	1	1
Ana-A-S8T	ggcgggcggtctcacatatgGCAGTTGAAAAAACCAATaccTCCTCCAGCTTGGCAGAAGTTATTGATAGAATCCTCGACAAAGGTATCGTAATTGACGCTTGGGTTCGTGTTTCCTTAGTTGGTatcgagagaccacgtcagcatgtc	gvpA	1	1
Ana-A-S8V	ggcgggcggtctcacatatgGCAGTTGAAAAAACCAATgtgTCCTCCAGCTTGGCAGAAGTTATTGATAGAATCCTCGACAAAGGTATCGTAATTGACGCTTGGGTTCGTGTTTCCTTAGTTGGTatcgagagaccacgtcagcatgtc	gvpA	1	1
Ana-A-S8Q	ggcgggcggtctcacatatgGCAGTTGAAAAAACCAATcagTCCTCCAGCTTGGCAGAAGTTATTGATAGAATCCTCGACAAAGGTATCGTAATTGACGCTTGGGTTCGTGTTTCCTTAGTTGGTatcgagagaccacgtcagcatgtc	gvpA	1	1
Ana-A-S8N	ggcgggcggtctcacatatgGCAGTTGAAAAAACCAATaacTCCTCCAGCTTGGCAGAAGTTATTGATAGAATCCTCGACAAAGGTATCGTAATTGACGCTTGGGTTCGTGTTTCCTTAGTTGGTatcgagagaccacgtcagcatgtc	gvpA	1	1
Ana-A-S8K	ggcgggcggtctcacatatgGCAGTTGAAAAAACCAATaaaTCCTCCAGCTTGGCAGAAGTTATTGATAGAATCCTCGACAAAGGTATCGTAATTGACGCTTGGGTTCGTGTTTCCTTAGTTGGTatcgagagaccacgtcagcatgtc	gvpA	1	1
Ana-A-S8D	ggcgggcggtctcacatatgGCAGTTGAAAAAACCAATgatTCCTCCAGCTTGGCAGAAGTTATTGATAGAATCCTCGACAAAGGTATCGTAATTGACGCTTGGGTTCGTGTTTCCTTAGTTGGTatcgagagaccacgtcagcatgtc	gvpA	1	1
Ana-A-S8A	ggcgggcggtctcacatatgGCAGTTGAAAAAACCAATgcgTCCTCCAGCTTGGCAGAAGTTATTGATAGAATCCTCGACAAAGGTATCGTAATTGACGCTTGGGTTCGTGTTTCCTTAGTTGGTatcgagagaccacgtcagcatgtc	gvpA	1	1
Ana-A-S8E	ggcgggcggtctcacatatgGCAGTTGAAAAAACCAATgaaTCCTCCAGCTTGGCAGAAGTTATTGATAGAATCCTCGACAAAGGTATCGTAATTGACGCTTGGGTTCGTGTTTCCTTAGTTGGTatcgagagaccacgtcagcatgtc	gvpA	1	1
Ana-A-S8W	ggcgggcggtctcacatatgGCAGTTGAAAAAACCAATtggTCCTCCAGCTTGGCAGAAGTTATTGATAGAATCCTCGACAAAGGTATCGTAATTGACGCTTGGGTTCGTGTTTCCTTAGTTGGTatcgagagaccacgtcagcatgtc	gvpA	1	1
Ana-A-S8R	ggcgggcggtctcacatatgGCAGTTGAAAAAACCAATcgcTCCTCCAGCTTGGCAGAAGTTATTGATAGAATCCTCGACAAAGGTATCGTAATTGACGCTTGGGTTCGTGTTTCCTTAGTTGGTatcgagagaccacgtcagcatgtc	gvpA	1	1
Ana-A-S8C	ggcgggcggtctcacatatgGCAGTTGAAAAAACCAATtgcTCCTCCAGCTTGGCAGAAGTTATTGATAGAATCCTCGACAAAGGTATCGTAATTGACGCTTGGGTTCGTGTTTCCTTAGTTGGTatcgagagaccacgtcagcatgtc	gvpA	1	1
Ana-A-S8Y	ggcgggcggtctcacatatgGCAGTTGAAAAAACCAATtatTCCTCCAGCTTGGCAGAAGTTATTGATAGAATCCTCGACAAAGGTATCGTAATTGACGCTTGGGTTCGTGTTTCCTTAGTTGGTatcgagagaccacgtcagcatgtc	gvpA	1	1
Ana-A-S8H	ggcgggcggtctcacatatgGCAGTTGAAAAAACCAATcatTCCTCCAGCTTGGCAGAAGTTATTGATAGAATCCTCGACAAAGGTATCGTAATTGACGCTTGGGTTCGTGTTTCCTTAGTTGGTatcgagagaccacgtcagcatgtc	gvpA	1	1
Ana-A-S8G	ggcgggcggtctcacatatgGCAGTTGAAAAAACCAATggcTCCTCCAGCTTGGCAGAAGTTATTGATAGAATCCTCGACAAAGGTATCGTAATTGACGCTTGGGTTCGTGTTTCCTTAGTTGGTatcgagagaccacgtcagcatgtc	gvpA	1	1
Ana-A-S8*	ggcgggcggtctcacatatgGCAGTTGAAAAAACCAATtaaTCCTCCAGCTTGGCAGAAGTTATTGATAGAATCCTCGACAAAGGTATCGTAATTGACGCTTGGGTTCGTGTTTCCTTAGTTGGTatcgagagaccacgtcagcatgtc	gvpA	1	1
Ana-A-S9F	ggcgggcggtctcacatatgGCAGTTGAAAAAACCAATTCTtttTCCAGCTTGGCAGAAGTTATTGATAGAATCCTCGACAAAGGTATCGTAATTGACGCTTGGGTTCGTGTTTCCTTAGTTGGTatcgagagaccacgtcagcatgtc	gvpA	1	1
Ana-A-S9L	ggcgggcggtctcacatatgGCAGTTGAAAAAACCAATTCTctgTCCAGCTTGGCAGAAGTTATTGATAGAATCCTCGACAAAGGTATCGTAATTGACGCTTGGGTTCGTGTTTCCTTAGTTGGTatcgagagaccacgtcagcatgtc	gvpA	1	1
Ana-A-S9I	ggcgggcggtctcacatatgGCAGTTGAAAAAACCAATTCTattTCCAGCTTGGCAGAAGTTATTGATAGAATCCTCGACAAAGGTATCGTAATTGACGCTTGGGTTCGTGTTTCCTTAGTTGGTatcgagagaccacgtcagcatgtc	gvpA	1	1
Ana-A-S9M	ggcgggcggtctcacatatgGCAGTTGAAAAAACCAATTCTatgTCCAGCTTGGCAGAAGTTATTGATAGAATCCTCGACAAAGGTATCGTAATTGACGCTTGGGTTCGTGTTTCCTTAGTTGGTatcgagagaccacgtcagcatgtc	gvpA	1	1
Ana-A-S9P	ggcgggcggtctcacatatgGCAGTTGAAAAAACCAATTCTccgTCCAGCTTGGCAGAAGTTATTGATAGAATCCTCGACAAAGGTATCGTAATTGACGCTTGGGTTCGTGTTTCCTTAGTTGGTatcgagagaccacgtcagcatgtc	gvpA	1	1
Ana-A-S9T	ggcgggcggtctcacatatgGCAGTTGAAAAAACCAATTCTaccTCCAGCTTGGCAGAAGTTATTGATAGAATCCTCGACAAAGGTATCGTAATTGACGCTTGGGTTCGTGTTTCCTTAGTTGGTatcgagagaccacgtcagcatgtc	gvpA	1	1
Ana-A-S9V	ggcgggcggtctcacatatgGCAGTTGAAAAAACCAATTCTgtgTCCAGCTTGGCAGAAGTTATTGATAGAATCCTCGACAAAGGTATCGTAATTGACGCTTGGGTTCGTGTTTCCTTAGTTGGTatcgagagaccacgtcagcatgtc	gvpA	1	1
Ana-A-S9Q	ggcgggcggtctcacatatgGCAGTTGAAAAAACCAATTCTcagTCCAGCTTGGCAGAAGTTATTGATAGAATCCTCGACAAAGGTATCGTAATTGACGCTTGGGTTCGTGTTTCCTTAGTTGGTatcgagagaccacgtcagcatgtc	gvpA	1	1
Ana-A-S9N	ggcgggcggtctcacatatgGCAGTTGAAAAAACCAATTCTaacTCCAGCTTGGCAGAAGTTATTGATAGAATCCTCGACAAAGGTATCGTAATTGACGCTTGGGTTCGTGTTTCCTTAGTTGGTatcgagagaccacgtcagcatgtc	gvpA	1	1
Ana-A-S9K	ggcgggcggtctcacatatgGCAGTTGAAAAAACCAATTCTaaaTCCAGCTTGGCAGAAGTTATTGATAGAATCCTCGACAAAGGTATCGTAATTGACGCTTGGGTTCGTGTTTCCTTAGTTGGTatcgagagaccacgtcagcatgtc	gvpA	1	1
Ana-A-S9D	ggcgggcggtctcacatatgGCAGTTGAAAAAACCAATTCTgatTCCAGCTTGGCAGAAGTTATTGATAGAATCCTCGACAAAGGTATCGTAATTGACGCTTGGGTTCGTGTTTCCTTAGTTGGTatcgagagaccacgtcagcatgtc	gvpA	1	1
Ana-A-S9A	ggcgggcggtctcacatatgGCAGTTGAAAAAACCAATTCTgcgTCCAGCTTGGCAGAAGTTATTGATAGAATCCTCGACAAAGGTATCGTAATTGACGCTTGGGTTCGTGTTTCCTTAGTTGGTatcgagagaccacgtcagcatgtc	gvpA	1	1
Ana-A-S9E	ggcgggcggtctcacatatgGCAGTTGAAAAAACCAATTCTgaaTCCAGCTTGGCAGAAGTTATTGATAGAATCCTCGACAAAGGTATCGTAATTGACGCTTGGGTTCGTGTTTCCTTAGTTGGTatcgagagaccacgtcagcatgtc	gvpA	1	1
Ana-A-S9W	ggcgggcggtctcacatatgGCAGTTGAAAAAACCAATTCTtggTCCAGCTTGGCAGAAGTTATTGATAGAATCCTCGACAAAGGTATCGTAATTGACGCTTGGGTTCGTGTTTCCTTAGTTGGTatcgagagaccacgtcagcatgtc	gvpA	1	1
Ana-A-S9R	ggcgggcggtctcacatatgGCAGTTGAAAAAACCAATTCTcgcTCCAGCTTGGCAGAAGTTATTGATAGAATCCTCGACAAAGGTATCGTAATTGACGCTTGGGTTCGTGTTTCCTTAGTTGGTatcgagagaccacgtcagcatgtc	gvpA	1	1
Ana-A-S9C	ggcgggcggtctcacatatgGCAGTTGAAAAAACCAATTCTtgcTCCAGCTTGGCAGAAGTTATTGATAGAATCCTCGACAAAGGTATCGTAATTGACGCTTGGGTTCGTGTTTCCTTAGTTGGTatcgagagaccacgtcagcatgtc	gvpA	1	1
Ana-A-S9Y	ggcgggcggtctcacatatgGCAGTTGAAAAAACCAATTCTtatTCCAGCTTGGCAGAAGTTATTGATAGAATCCTCGACAAAGGTATCGTAATTGACGCTTGGGTTCGTGTTTCCTTAGTTGGTatcgagagaccacgtcagcatgtc	gvpA	1	1
Ana-A-S9H	ggcgggcggtctcacatatgGCAGTTGAAAAAACCAATTCTcatTCCAGCTTGGCAGAAGTTATTGATAGAATCCTCGACAAAGGTATCGTAATTGACGCTTGGGTTCGTGTTTCCTTAGTTGGTatcgagagaccacgtcagcatgtc	gvpA	1	1
Ana-A-S9G	ggcgggcggtctcacatatgGCAGTTGAAAAAACCAATTCTggcTCCAGCTTGGCAGAAGTTATTGATAGAATCCTCGACAAAGGTATCGTAATTGACGCTTGGGTTCGTGTTTCCTTAGTTGGTatcgagagaccacgtcagcatgtc	gvpA	1	1
Ana-A-S9*	ggcgggcggtctcacatatgGCAGTTGAAAAAACCAATTCTtaaTCCAGCTTGGCAGAAGTTATTGATAGAATCCTCGACAAAGGTATCGTAATTGACGCTTGGGTTCGTGTTTCCTTAGTTGGTatcgagagaccacgtcagcatgtc	gvpA	1	1
Ana-A-S10F	ggcgggcggtctcacatatgGCAGTTGAAAAAACCAATTCTTCCtttAGCTTGGCAGAAGTTATTGATAGAATCCTCGACAAAGGTATCGTAATTGACGCTTGGGTTCGTGTTTCCTTAGTTGGTatcgagagaccacgtcagcatgtc	gvpA	1	1
Ana-A-S10L	ggcgggcggtctcacatatgGCAGTTGAAAAAACCAATTCTTCCctgAGCTTGGCAGAAGTTATTGATAGAATCCTCGACAAAGGTATCGTAATTGACGCTTGGGTTCGTGTTTCCTTAGTTGGTatcgagagaccacgtcagcatgtc	gvpA	1	1
Ana-A-S10I	ggcgggcggtctcacatatgGCAGTTGAAAAAACCAATTCTTCCattAGCTTGGCAGAAGTTATTGATAGAATCCTCGACAAAGGTATCGTAATTGACGCTTGGGTTCGTGTTTCCTTAGTTGGTatcgagagaccacgtcagcatgtc	gvpA	1	1
Ana-A-S10M	ggcgggcggtctcacatatgGCAGTTGAAAAAACCAATTCTTCCatgAGCTTGGCAGAAGTTATTGATAGAATCCTCGACAAAGGTATCGTAATTGACGCTTGGGTTCGTGTTTCCTTAGTTGGTatcgagagaccacgtcagcatgtc	gvpA	1	1
Ana-A-S10P	ggcgggcggtctcacatatgGCAGTTGAAAAAACCAATTCTTCCccgAGCTTGGCAGAAGTTATTGATAGAATCCTCGACAAAGGTATCGTAATTGACGCTTGGGTTCGTGTTTCCTTAGTTGGTatcgagagaccacgtcagcatgtc	gvpA	1	1
Ana-A-S10T	ggcgggcggtctcacatatgGCAGTTGAAAAAACCAATTCTTCCaccAGCTTGGCAGAAGTTATTGATAGAATCCTCGACAAAGGTATCGTAATTGACGCTTGGGTTCGTGTTTCCTTAGTTGGTatcgagagaccacgtcagcatgtc	gvpA	1	1
Ana-A-S10V	ggcgggcggtctcacatatgGCAGTTGAAAAAACCAATTCTTCCgtgAGCTTGGCAGAAGTTATTGATAGAATCCTCGACAAAGGTATCGTAATTGACGCTTGGGTTCGTGTTTCCTTAGTTGGTatcgagagaccacgtcagcatgtc	gvpA	1	1
Ana-A-S10Q	ggcgggcggtctcacatatgGCAGTTGAAAAAACCAATTCTTCCcagAGCTTGGCAGAAGTTATTGATAGAATCCTCGACAAAGGTATCGTAATTGACGCTTGGGTTCGTGTTTCCTTAGTTGGTatcgagagaccacgtcagcatgtc	gvpA	1	1
Ana-A-S10N	ggcgggcggtctcacatatgGCAGTTGAAAAAACCAATTCTTCCaacAGCTTGGCAGAAGTTATTGATAGAATCCTCGACAAAGGTATCGTAATTGACGCTTGGGTTCGTGTTTCCTTAGTTGGTatcgagagaccacgtcagcatgtc	gvpA	1	1
Ana-A-S10K	ggcgggcggtctcacatatgGCAGTTGAAAAAACCAATTCTTCCaaaAGCTTGGCAGAAGTTATTGATAGAATCCTCGACAAAGGTATCGTAATTGACGCTTGGGTTCGTGTTTCCTTAGTTGGTatcgagagaccacgtcagcatgtc	gvpA	1	1
Ana-A-S10D	ggcgggcggtctcacatatgGCAGTTGAAAAAACCAATTCTTCCgatAGCTTGGCAGAAGTTATTGATAGAATCCTCGACAAAGGTATCGTAATTGACGCTTGGGTTCGTGTTTCCTTAGTTGGTatcgagagaccacgtcagcatgtc	gvpA	1	1
Ana-A-S10A	ggcgggcggtctcacatatgGCAGTTGAAAAAACCAATTCTTCCgcgAGCTTGGCAGAAGTTATTGATAGAATCCTCGACAAAGGTATCGTAATTGACGCTTGGGTTCGTGTTTCCTTAGTTGGTatcgagagaccacgtcagcatgtc	gvpA	1	1
Ana-A-S10E	ggcgggcggtctcacatatgGCAGTTGAAAAAACCAATTCTTCCgaaAGCTTGGCAGAAGTTATTGATAGAATCCTCGACAAAGGTATCGTAATTGACGCTTGGGTTCGTGTTTCCTTAGTTGGTatcgagagaccacgtcagcatgtc	gvpA	1	1
Ana-A-S10W	ggcgggcggtctcacatatgGCAGTTGAAAAAACCAATTCTTCCtggAGCTTGGCAGAAGTTATTGATAGAATCCTCGACAAAGGTATCGTAATTGACGCTTGGGTTCGTGTTTCCTTAGTTGGTatcgagagaccacgtcagcatgtc	gvpA	1	1
Ana-A-S10R	ggcgggcggtctcacatatgGCAGTTGAAAAAACCAATTCTTCCcgcAGCTTGGCAGAAGTTATTGATAGAATCCTCGACAAAGGTATCGTAATTGACGCTTGGGTTCGTGTTTCCTTAGTTGGTatcgagagaccacgtcagcatgtc	gvpA	1	1
Ana-A-S10C	ggcgggcggtctcacatatgGCAGTTGAAAAAACCAATTCTTCCtgcAGCTTGGCAGAAGTTATTGATAGAATCCTCGACAAAGGTATCGTAATTGACGCTTGGGTTCGTGTTTCCTTAGTTGGTatcgagagaccacgtcagcatgtc	gvpA	1	1
Ana-A-S10Y	ggcgggcggtctcacatatgGCAGTTGAAAAAACCAATTCTTCCtatAGCTTGGCAGAAGTTATTGATAGAATCCTCGACAAAGGTATCGTAATTGACGCTTGGGTTCGTGTTTCCTTAGTTGGTatcgagagaccacgtcagcatgtc	gvpA	1	1
Ana-A-S10H	ggcgggcggtctcacatatgGCAGTTGAAAAAACCAATTCTTCCcatAGCTTGGCAGAAGTTATTGATAGAATCCTCGACAAAGGTATCGTAATTGACGCTTGGGTTCGTGTTTCCTTAGTTGGTatcgagagaccacgtcagcatgtc	gvpA	1	1
Ana-A-S10G	ggcgggcggtctcacatatgGCAGTTGAAAAAACCAATTCTTCCggcAGCTTGGCAGAAGTTATTGATAGAATCCTCGACAAAGGTATCGTAATTGACGCTTGGGTTCGTGTTTCCTTAGTTGGTatcgagagaccacgtcagcatgtc	gvpA	1	1
Ana-A-S10*	ggcgggcggtctcacatatgGCAGTTGAAAAAACCAATTCTTCCtaaAGCTTGGCAGAAGTTATTGATAGAATCCTCGACAAAGGTATCGTAATTGACGCTTGGGTTCGTGTTTCCTTAGTTGGTatcgagagaccacgtcagcatgtc	gvpA	1	1
Ana-A-S11F	ggcgggcggtctcacatatgGCAGTTGAAAAAACCAATTCTTCCTCCtttTTGGCAGAAGTTATTGATAGAATCCTCGACAAAGGTATCGTAATTGACGCTTGGGTTCGTGTTTCCTTAGTTGGTatcgagagaccacgtcagcatgtc	gvpA	1	1
Ana-A-S11L	ggcgggcggtctcacatatgGCAGTTGAAAAAACCAATTCTTCCTCCctgTTGGCAGAAGTTATTGATAGAATCCTCGACAAAGGTATCGTAATTGACGCTTGGGTTCGTGTTTCCTTAGTTGGTatcgagagaccacgtcagcatgtc	gvpA	1	1
Ana-A-S11I	ggcgggcggtctcacatatgGCAGTTGAAAAAACCAATTCTTCCTCCattTTGGCAGAAGTTATTGATAGAATCCTCGACAAAGGTATCGTAATTGACGCTTGGGTTCGTGTTTCCTTAGTTGGTatcgagagaccacgtcagcatgtc	gvpA	1	1
Ana-A-S11M	ggcgggcggtctcacatatgGCAGTTGAAAAAACCAATTCTTCCTCCatgTTGGCAGAAGTTATTGATAGAATCCTCGACAAAGGTATCGTAATTGACGCTTGGGTTCGTGTTTCCTTAGTTGGTatcgagagaccacgtcagcatgtc	gvpA	1	1
Ana-A-S11P	ggcgggcggtctcacatatgGCAGTTGAAAAAACCAATTCTTCCTCCccgTTGGCAGAAGTTATTGATAGAATCCTCGACAAAGGTATCGTAATTGACGCTTGGGTTCGTGTTTCCTTAGTTGGTatcgagagaccacgtcagcatgtc	gvpA	1	1
Ana-A-S11T	ggcgggcggtctcacatatgGCAGTTGAAAAAACCAATTCTTCCTCCaccTTGGCAGAAGTTATTGATAGAATCCTCGACAAAGGTATCGTAATTGACGCTTGGGTTCGTGTTTCCTTAGTTGGTatcgagagaccacgtcagcatgtc	gvpA	1	1
Ana-A-S11V	ggcgggcggtctcacatatgGCAGTTGAAAAAACCAATTCTTCCTCCgtgTTGGCAGAAGTTATTGATAGAATCCTCGACAAAGGTATCGTAATTGACGCTTGGGTTCGTGTTTCCTTAGTTGGTatcgagagaccacgtcagcatgtc	gvpA	1	1
Ana-A-S11Q	ggcgggcggtctcacatatgGCAGTTGAAAAAACCAATTCTTCCTCCcagTTGGCAGAAGTTATTGATAGAATCCTCGACAAAGGTATCGTAATTGACGCTTGGGTTCGTGTTTCCTTAGTTGGTatcgagagaccacgtcagcatgtc	gvpA	1	1
Ana-A-S11N	ggcgggcggtctcacatatgGCAGTTGAAAAAACCAATTCTTCCTCCaacTTGGCAGAAGTTATTGATAGAATCCTCGACAAAGGTATCGTAATTGACGCTTGGGTTCGTGTTTCCTTAGTTGGTatcgagagaccacgtcagcatgtc	gvpA	1	1
Ana-A-S11K	ggcgggcggtctcacatatgGCAGTTGAAAAAACCAATTCTTCCTCCaaaTTGGCAGAAGTTATTGATAGAATCCTCGACAAAGGTATCGTAATTGACGCTTGGGTTCGTGTTTCCTTAGTTGGTatcgagagaccacgtcagcatgtc	gvpA	1	1
Ana-A-S11D	ggcgggcggtctcacatatgGCAGTTGAAAAAACCAATTCTTCCTCCgatTTGGCAGAAGTTATTGATAGAATCCTCGACAAAGGTATCGTAATTGACGCTTGGGTTCGTGTTTCCTTAGTTGGTatcgagagaccacgtcagcatgtc	gvpA	1	1
Ana-A-S11A	ggcgggcggtctcacatatgGCAGTTGAAAAAACCAATTCTTCCTCCgcgTTGGCAGAAGTTATTGATAGAATCCTCGACAAAGGTATCGTAATTGACGCTTGGGTTCGTGTTTCCTTAGTTGGTatcgagagaccacgtcagcatgtc	gvpA	1	1
Ana-A-S11E	ggcgggcggtctcacatatgGCAGTTGAAAAAACCAATTCTTCCTCCgaaTTGGCAGAAGTTATTGATAGAATCCTCGACAAAGGTATCGTAATTGACGCTTGGGTTCGTGTTTCCTTAGTTGGTatcgagagaccacgtcagcatgtc	gvpA	1	1
Ana-A-S11W	ggcgggcggtctcacatatgGCAGTTGAAAAAACCAATTCTTCCTCCtggTTGGCAGAAGTTATTGATAGAATCCTCGACAAAGGTATCGTAATTGACGCTTGGGTTCGTGTTTCCTTAGTTGGTatcgagagaccacgtcagcatgtc	gvpA	1	1
Ana-A-S11R	ggcgggcggtctcacatatgGCAGTTGAAAAAACCAATTCTTCCTCCcgcTTGGCAGAAGTTATTGATAGAATCCTCGACAAAGGTATCGTAATTGACGCTTGGGTTCGTGTTTCCTTAGTTGGTatcgagagaccacgtcagcatgtc	gvpA	1	1
Ana-A-S11C	ggcgggcggtctcacatatgGCAGTTGAAAAAACCAATTCTTCCTCCtgcTTGGCAGAAGTTATTGATAGAATCCTCGACAAAGGTATCGTAATTGACGCTTGGGTTCGTGTTTCCTTAGTTGGTatcgagagaccacgtcagcatgtc	gvpA	1	1
Ana-A-S11Y	ggcgggcggtctcacatatgGCAGTTGAAAAAACCAATTCTTCCTCCtatTTGGCAGAAGTTATTGATAGAATCCTCGACAAAGGTATCGTAATTGACGCTTGGGTTCGTGTTTCCTTAGTTGGTatcgagagaccacgtcagcatgtc	gvpA	1	1
Ana-A-S11H	ggcgggcggtctcacatatgGCAGTTGAAAAAACCAATTCTTCCTCCcatTTGGCAGAAGTTATTGATAGAATCCTCGACAAAGGTATCGTAATTGACGCTTGGGTTCGTGTTTCCTTAGTTGGTatcgagagaccacgtcagcatgtc	gvpA	1	1
Ana-A-S11G	ggcgggcggtctcacatatgGCAGTTGAAAAAACCAATTCTTCCTCCggcTTGGCAGAAGTTATTGATAGAATCCTCGACAAAGGTATCGTAATTGACGCTTGGGTTCGTGTTTCCTTAGTTGGTatcgagagaccacgtcagcatgtc	gvpA	1	1
Ana-A-S11*	ggcgggcggtctcacatatgGCAGTTGAAAAAACCAATTCTTCCTCCtaaTTGGCAGAAGTTATTGATAGAATCCTCGACAAAGGTATCGTAATTGACGCTTGGGTTCGTGTTTCCTTAGTTGGTatcgagagaccacgtcagcatgtc	gvpA	1	1
Ana-A-L12F	ggcgggcggtctcacatatgGCAGTTGAAAAAACCAATTCTTCCTCCAGCtttGCAGAAGTTATTGATAGAATCCTCGACAAAGGTATCGTAATTGACGCTTGGGTTCGTGTTTCCTTAGTTGGTatcgagagaccacgtcagcatgtc	gvpA	1	1
Ana-A-L12I	ggcgggcggtctcacatatgGCAGTTGAAAAAACCAATTCTTCCTCCAGCattGCAGAAGTTATTGATAGAATCCTCGACAAAGGTATCGTAATTGACGCTTGGGTTCGTGTTTCCTTAGTTGGTatcgagagaccacgtcagcatgtc	gvpA	1	1
Ana-A-L12M	ggcgggcggtctcacatatgGCAGTTGAAAAAACCAATTCTTCCTCCAGCatgGCAGAAGTTATTGATAGAATCCTCGACAAAGGTATCGTAATTGACGCTTGGGTTCGTGTTTCCTTAGTTGGTatcgagagaccacgtcagcatgtc	gvpA	1	1
Ana-A-L12P	ggcgggcggtctcacatatgGCAGTTGAAAAAACCAATTCTTCCTCCAGCccgGCAGAAGTTATTGATAGAATCCTCGACAAAGGTATCGTAATTGACGCTTGGGTTCGTGTTTCCTTAGTTGGTatcgagagaccacgtcagcatgtc	gvpA	1	1
Ana-A-L12T	ggcgggcggtctcacatatgGCAGTTGAAAAAACCAATTCTTCCTCCAGCaccGCAGAAGTTATTGATAGAATCCTCGACAAAGGTATCGTAATTGACGCTTGGGTTCGTGTTTCCTTAGTTGGTatcgagagaccacgtcagcatgtc	gvpA	1	1
Ana-A-L12V	ggcgggcggtctcacatatgGCAGTTGAAAAAACCAATTCTTCCTCCAGCgtgGCAGAAGTTATTGATAGAATCCTCGACAAAGGTATCGTAATTGACGCTTGGGTTCGTGTTTCCTTAGTTGGTatcgagagaccacgtcagcatgtc	gvpA	1	1
Ana-A-L12Q	ggcgggcggtctcacatatgGCAGTTGAAAAAACCAATTCTTCCTCCAGCcagGCAGAAGTTATTGATAGAATCCTCGACAAAGGTATCGTAATTGACGCTTGGGTTCGTGTTTCCTTAGTTGGTatcgagagaccacgtcagcatgtc	gvpA	1	1
Ana-A-L12N	ggcgggcggtctcacatatgGCAGTTGAAAAAACCAATTCTTCCTCCAGCaacGCAGAAGTTATTGATAGAATCCTCGACAAAGGTATCGTAATTGACGCTTGGGTTCGTGTTTCCTTAGTTGGTatcgagagaccacgtcagcatgtc	gvpA	1	1
Ana-A-L12K	ggcgggcggtctcacatatgGCAGTTGAAAAAACCAATTCTTCCTCCAGCaaaGCAGAAGTTATTGATAGAATCCTCGACAAAGGTATCGTAATTGACGCTTGGGTTCGTGTTTCCTTAGTTGGTatcgagagaccacgtcagcatgtc	gvpA	1	1
Ana-A-L12D	ggcgggcggtctcacatatgGCAGTTGAAAAAACCAATTCTTCCTCCAGCgatGCAGAAGTTATTGATAGAATCCTCGACAAAGGTATCGTAATTGACGCTTGGGTTCGTGTTTCCTTAGTTGGTatcgagagaccacgtcagcatgtc	gvpA	1	1
Ana-A-L12A	ggcgggcggtctcacatatgGCAGTTGAAAAAACCAATTCTTCCTCCAGCgcgGCAGAAGTTATTGATAGAATCCTCGACAAAGGTATCGTAATTGACGCTTGGGTTCGTGTTTCCTTAGTTGGTatcgagagaccacgtcagcatgtc	gvpA	1	1
Ana-A-L12E	ggcgggcggtctcacatatgGCAGTTGAAAAAACCAATTCTTCCTCCAGCgaaGCAGAAGTTATTGATAGAATCCTCGACAAAGGTATCGTAATTGACGCTTGGGTTCGTGTTTCCTTAGTTGGTatcgagagaccacgtcagcatgtc	gvpA	1	1
Ana-A-L12W	ggcgggcggtctcacatatgGCAGTTGAAAAAACCAATTCTTCCTCCAGCtggGCAGAAGTTATTGATAGAATCCTCGACAAAGGTATCGTAATTGACGCTTGGGTTCGTGTTTCCTTAGTTGGTatcgagagaccacgtcagcatgtc	gvpA	1	1
Ana-A-L12R	ggcgggcggtctcacatatgGCAGTTGAAAAAACCAATTCTTCCTCCAGCcgcGCAGAAGTTATTGATAGAATCCTCGACAAAGGTATCGTAATTGACGCTTGGGTTCGTGTTTCCTTAGTTGGTatcgagagaccacgtcagcatgtc	gvpA	1	1
Ana-A-L12C	ggcgggcggtctcacatatgGCAGTTGAAAAAACCAATTCTTCCTCCAGCtgcGCAGAAGTTATTGATAGAATCCTCGACAAAGGTATCGTAATTGACGCTTGGGTTCGTGTTTCCTTAGTTGGTatcgagagaccacgtcagcatgtc	gvpA	1	1
Ana-A-L12Y	ggcgggcggtctcacatatgGCAGTTGAAAAAACCAATTCTTCCTCCAGCtatGCAGAAGTTATTGATAGAATCCTCGACAAAGGTATCGTAATTGACGCTTGGGTTCGTGTTTCCTTAGTTGGTatcgagagaccacgtcagcatgtc	gvpA	1	1
Ana-A-L12H	ggcgggcggtctcacatatgGCAGTTGAAAAAACCAATTCTTCCTCCAGCcatGCAGAAGTTATTGATAGAATCCTCGACAAAGGTATCGTAATTGACGCTTGGGTTCGTGTTTCCTTAGTTGGTatcgagagaccacgtcagcatgtc	gvpA	1	1
Ana-A-L12S	ggcgggcggtctcacatatgGCAGTTGAAAAAACCAATTCTTCCTCCAGCagcGCAGAAGTTATTGATAGAATCCTCGACAAAGGTATCGTAATTGACGCTTGGGTTCGTGTTTCCTTAGTTGGTatcgagagaccacgtcagcatgtc	gvpA	1	1
Ana-A-L12G	ggcgggcggtctcacatatgGCAGTTGAAAAAACCAATTCTTCCTCCAGCggcGCAGAAGTTATTGATAGAATCCTCGACAAAGGTATCGTAATTGACGCTTGGGTTCGTGTTTCCTTAGTTGGTatcgagagaccacgtcagcatgtc	gvpA	1	1
Ana-A-L12*	ggcgggcggtctcacatatgGCAGTTGAAAAAACCAATTCTTCCTCCAGCtaaGCAGAAGTTATTGATAGAATCCTCGACAAAGGTATCGTAATTGACGCTTGGGTTCGTGTTTCCTTAGTTGGTatcgagagaccacgtcagcatgtc	gvpA	1	1
Ana-A-A13F	ggcgggcggtctcacatatgGCAGTTGAAAAAACCAATTCTTCCTCCAGCTTGtttGAAGTTATTGATAGAATCCTCGACAAAGGTATCGTAATTGACGCTTGGGTTCGTGTTTCCTTAGTTGGTatcgagagaccacgtcagcatgtc	gvpA	1	1
Ana-A-A13L	ggcgggcggtctcacatatgGCAGTTGAAAAAACCAATTCTTCCTCCAGCTTGctgGAAGTTATTGATAGAATCCTCGACAAAGGTATCGTAATTGACGCTTGGGTTCGTGTTTCCTTAGTTGGTatcgagagaccacgtcagcatgtc	gvpA	1	1
Ana-A-A13I	ggcgggcggtctcacatatgGCAGTTGAAAAAACCAATTCTTCCTCCAGCTTGattGAAGTTATTGATAGAATCCTCGACAAAGGTATCGTAATTGACGCTTGGGTTCGTGTTTCCTTAGTTGGTatcgagagaccacgtcagcatgtc	gvpA	1	1
Ana-A-A13M	ggcgggcggtctcacatatgGCAGTTGAAAAAACCAATTCTTCCTCCAGCTTGatgGAAGTTATTGATAGAATCCTCGACAAAGGTATCGTAATTGACGCTTGGGTTCGTGTTTCCTTAGTTGGTatcgagagaccacgtcagcatgtc	gvpA	1	1
Ana-A-A13P	ggcgggcggtctcacatatgGCAGTTGAAAAAACCAATTCTTCCTCCAGCTTGccgGAAGTTATTGATAGAATCCTCGACAAAGGTATCGTAATTGACGCTTGGGTTCGTGTTTCCTTAGTTGGTatcgagagaccacgtcagcatgtc	gvpA	1	1
Ana-A-A13T	ggcgggcggtctcacatatgGCAGTTGAAAAAACCAATTCTTCCTCCAGCTTGaccGAAGTTATTGATAGAATCCTCGACAAAGGTATCGTAATTGACGCTTGGGTTCGTGTTTCCTTAGTTGGTatcgagagaccacgtcagcatgtc	gvpA	1	1
Ana-A-A13V	ggcgggcggtctcacatatgGCAGTTGAAAAAACCAATTCTTCCTCCAGCTTGgtgGAAGTTATTGATAGAATCCTCGACAAAGGTATCGTAATTGACGCTTGGGTTCGTGTTTCCTTAGTTGGTatcgagagaccacgtcagcatgtc	gvpA	1	1
Ana-A-A13Q	ggcgggcggtctcacatatgGCAGTTGAAAAAACCAATTCTTCCTCCAGCTTGcagGAAGTTATTGATAGAATCCTCGACAAAGGTATCGTAATTGACGCTTGGGTTCGTGTTTCCTTAGTTGGTatcgagagaccacgtcagcatgtc	gvpA	1	1
Ana-A-A13N	ggcgggcggtctcacatatgGCAGTTGAAAAAACCAATTCTTCCTCCAGCTTGaacGAAGTTATTGATAGAATCCTCGACAAAGGTATCGTAATTGACGCTTGGGTTCGTGTTTCCTTAGTTGGTatcgagagaccacgtcagcatgtc	gvpA	1	1
Ana-A-A13K	ggcgggcggtctcacatatgGCAGTTGAAAAAACCAATTCTTCCTCCAGCTTGaaaGAAGTTATTGATAGAATCCTCGACAAAGGTATCGTAATTGACGCTTGGGTTCGTGTTTCCTTAGTTGGTatcgagagaccacgtcagcatgtc	gvpA	1	1
Ana-A-A13D	ggcgggcggtctcacatatgGCAGTTGAAAAAACCAATTCTTCCTCCAGCTTGgatGAAGTTATTGATAGAATCCTCGACAAAGGTATCGTAATTGACGCTTGGGTTCGTGTTTCCTTAGTTGGTatcgagagaccacgtcagcatgtc	gvpA	1	1
Ana-A-A13E	ggcgggcggtctcacatatgGCAGTTGAAAAAACCAATTCTTCCTCCAGCTTGgaaGAAGTTATTGATAGAATCCTCGACAAAGGTATCGTAATTGACGCTTGGGTTCGTGTTTCCTTAGTTGGTatcgagagaccacgtcagcatgtc	gvpA	1	1
Ana-A-A13W	ggcgggcggtctcacatatgGCAGTTGAAAAAACCAATTCTTCCTCCAGCTTGtggGAAGTTATTGATAGAATCCTCGACAAAGGTATCGTAATTGACGCTTGGGTTCGTGTTTCCTTAGTTGGTatcgagagaccacgtcagcatgtc	gvpA	1	1
Ana-A-A13R	ggcgggcggtctcacatatgGCAGTTGAAAAAACCAATTCTTCCTCCAGCTTGcgcGAAGTTATTGATAGAATCCTCGACAAAGGTATCGTAATTGACGCTTGGGTTCGTGTTTCCTTAGTTGGTatcgagagaccacgtcagcatgtc	gvpA	1	1
Ana-A-A13C	ggcgggcggtctcacatatgGCAGTTGAAAAAACCAATTCTTCCTCCAGCTTGtgcGAAGTTATTGATAGAATCCTCGACAAAGGTATCGTAATTGACGCTTGGGTTCGTGTTTCCTTAGTTGGTatcgagagaccacgtcagcatgtc	gvpA	1	1
Ana-A-A13Y	ggcgggcggtctcacatatgGCAGTTGAAAAAACCAATTCTTCCTCCAGCTTGtatGAAGTTATTGATAGAATCCTCGACAAAGGTATCGTAATTGACGCTTGGGTTCGTGTTTCCTTAGTTGGTatcgagagaccacgtcagcatgtc	gvpA	1	1
Ana-A-A13H	ggcgggcggtctcacatatgGCAGTTGAAAAAACCAATTCTTCCTCCAGCTTGcatGAAGTTATTGATAGAATCCTCGACAAAGGTATCGTAATTGACGCTTGGGTTCGTGTTTCCTTAGTTGGTatcgagagaccacgtcagcatgtc	gvpA	1	1
Ana-A-A13S	ggcgggcggtctcacatatgGCAGTTGAAAAAACCAATTCTTCCTCCAGCTTGagcGAAGTTATTGATAGAATCCTCGACAAAGGTATCGTAATTGACGCTTGGGTTCGTGTTTCCTTAGTTGGTatcgagagaccacgtcagcatgtc	gvpA	1	1
Ana-A-A13G	ggcgggcggtctcacatatgGCAGTTGAAAAAACCAATTCTTCCTCCAGCTTGggcGAAGTTATTGATAGAATCCTCGACAAAGGTATCGTAATTGACGCTTGGGTTCGTGTTTCCTTAGTTGGTatcgagagaccacgtcagcatgtc	gvpA	1	1
Ana-A-A13*	ggcgggcggtctcacatatgGCAGTTGAAAAAACCAATTCTTCCTCCAGCTTGtaaGAAGTTATTGATAGAATCCTCGACAAAGGTATCGTAATTGACGCTTGGGTTCGTGTTTCCTTAGTTGGTatcgagagaccacgtcagcatgtc	gvpA	1	1
Ana-A-E14F	ggcgggcggtctcacatatgGCAGTTGAAAAAACCAATTCTTCCTCCAGCTTGGCAtttGTTATTGATAGAATCCTCGACAAAGGTATCGTAATTGACGCTTGGGTTCGTGTTTCCTTAGTTGGTatcgagagaccacgtcagcatgtc	gvpA	1	1
Ana-A-E14L	ggcgggcggtctcacatatgGCAGTTGAAAAAACCAATTCTTCCTCCAGCTTGGCActgGTTATTGATAGAATCCTCGACAAAGGTATCGTAATTGACGCTTGGGTTCGTGTTTCCTTAGTTGGTatcgagagaccacgtcagcatgtc	gvpA	1	1
Ana-A-E14I	ggcgggcggtctcacatatgGCAGTTGAAAAAACCAATTCTTCCTCCAGCTTGGCAattGTTATTGATAGAATCCTCGACAAAGGTATCGTAATTGACGCTTGGGTTCGTGTTTCCTTAGTTGGTatcgagagaccacgtcagcatgtc	gvpA	1	1
Ana-A-E14M	ggcgggcggtctcacatatgGCAGTTGAAAAAACCAATTCTTCCTCCAGCTTGGCAatgGTTATTGATAGAATCCTCGACAAAGGTATCGTAATTGACGCTTGGGTTCGTGTTTCCTTAGTTGGTatcgagagaccacgtcagcatgtc	gvpA	1	1
Ana-A-E14P	ggcgggcggtctcacatatgGCAGTTGAAAAAACCAATTCTTCCTCCAGCTTGGCAccgGTTATTGATAGAATCCTCGACAAAGGTATCGTAATTGACGCTTGGGTTCGTGTTTCCTTAGTTGGTatcgagagaccacgtcagcatgtc	gvpA	1	1
Ana-A-E14T	ggcgggcggtctcacatatgGCAGTTGAAAAAACCAATTCTTCCTCCAGCTTGGCAaccGTTATTGATAGAATCCTCGACAAAGGTATCGTAATTGACGCTTGGGTTCGTGTTTCCTTAGTTGGTatcgagagaccacgtcagcatgtc	gvpA	1	1
Ana-A-E14V	ggcgggcggtctcacatatgGCAGTTGAAAAAACCAATTCTTCCTCCAGCTTGGCAgtgGTTATTGATAGAATCCTCGACAAAGGTATCGTAATTGACGCTTGGGTTCGTGTTTCCTTAGTTGGTatcgagagaccacgtcagcatgtc	gvpA	1	1
Ana-A-E14Q	ggcgggcggtctcacatatgGCAGTTGAAAAAACCAATTCTTCCTCCAGCTTGGCAcagGTTATTGATAGAATCCTCGACAAAGGTATCGTAATTGACGCTTGGGTTCGTGTTTCCTTAGTTGGTatcgagagaccacgtcagcatgtc	gvpA	1	1
Ana-A-E14N	ggcgggcggtctcacatatgGCAGTTGAAAAAACCAATTCTTCCTCCAGCTTGGCAaacGTTATTGATAGAATCCTCGACAAAGGTATCGTAATTGACGCTTGGGTTCGTGTTTCCTTAGTTGGTatcgagagaccacgtcagcatgtc	gvpA	1	1
Ana-A-E14K	ggcgggcggtctcacatatgGCAGTTGAAAAAACCAATTCTTCCTCCAGCTTGGCAaaaGTTATTGATAGAATCCTCGACAAAGGTATCGTAATTGACGCTTGGGTTCGTGTTTCCTTAGTTGGTatcgagagaccacgtcagcatgtc	gvpA	1	1
Ana-A-E14D	ggcgggcggtctcacatatgGCAGTTGAAAAAACCAATTCTTCCTCCAGCTTGGCAgatGTTATTGATAGAATCCTCGACAAAGGTATCGTAATTGACGCTTGGGTTCGTGTTTCCTTAGTTGGTatcgagagaccacgtcagcatgtc	gvpA	1	1
Ana-A-E14A	ggcgggcggtctcacatatgGCAGTTGAAAAAACCAATTCTTCCTCCAGCTTGGCAgcgGTTATTGATAGAATCCTCGACAAAGGTATCGTAATTGACGCTTGGGTTCGTGTTTCCTTAGTTGGTatcgagagaccacgtcagcatgtc	gvpA	1	1
Ana-A-E14W	ggcgggcggtctcacatatgGCAGTTGAAAAAACCAATTCTTCCTCCAGCTTGGCAtggGTTATTGATAGAATCCTCGACAAAGGTATCGTAATTGACGCTTGGGTTCGTGTTTCCTTAGTTGGTatcgagagaccacgtcagcatgtc	gvpA	1	1
Ana-A-E14R	ggcgggcggtctcacatatgGCAGTTGAAAAAACCAATTCTTCCTCCAGCTTGGCAcgcGTTATTGATAGAATCCTCGACAAAGGTATCGTAATTGACGCTTGGGTTCGTGTTTCCTTAGTTGGTatcgagagaccacgtcagcatgtc	gvpA	1	1
Ana-A-E14C	ggcgggcggtctcacatatgGCAGTTGAAAAAACCAATTCTTCCTCCAGCTTGGCAtgcGTTATTGATAGAATCCTCGACAAAGGTATCGTAATTGACGCTTGGGTTCGTGTTTCCTTAGTTGGTatcgagagaccacgtcagcatgtc	gvpA	1	1
Ana-A-E14Y	ggcgggcggtctcacatatgGCAGTTGAAAAAACCAATTCTTCCTCCAGCTTGGCAtatGTTATTGATAGAATCCTCGACAAAGGTATCGTAATTGACGCTTGGGTTCGTGTTTCCTTAGTTGGTatcgagagaccacgtcagcatgtc	gvpA	1	1
Ana-A-E14H	ggcgggcggtctcacatatgGCAGTTGAAAAAACCAATTCTTCCTCCAGCTTGGCAcatGTTATTGATAGAATCCTCGACAAAGGTATCGTAATTGACGCTTGGGTTCGTGTTTCCTTAGTTGGTatcgagagaccacgtcagcatgtc	gvpA	1	1
Ana-A-E14S	ggcgggcggtctcacatatgGCAGTTGAAAAAACCAATTCTTCCTCCAGCTTGGCAagcGTTATTGATAGAATCCTCGACAAAGGTATCGTAATTGACGCTTGGGTTCGTGTTTCCTTAGTTGGTatcgagagaccacgtcagcatgtc	gvpA	1	1
Ana-A-E14G	ggcgggcggtctcacatatgGCAGTTGAAAAAACCAATTCTTCCTCCAGCTTGGCAggcGTTATTGATAGAATCCTCGACAAAGGTATCGTAATTGACGCTTGGGTTCGTGTTTCCTTAGTTGGTatcgagagaccacgtcagcatgtc	gvpA	1	1
Ana-A-E14*	ggcgggcggtctcacatatgGCAGTTGAAAAAACCAATTCTTCCTCCAGCTTGGCAtaaGTTATTGATAGAATCCTCGACAAAGGTATCGTAATTGACGCTTGGGTTCGTGTTTCCTTAGTTGGTatcgagagaccacgtcagcatgtc	gvpA	1	1
Ana-A-V15F	ggcgggcggtctcacatatgGCAGTTGAAAAAACCAATTCTTCCTCCAGCTTGGCAGAAtttATTGATAGAATCCTCGACAAAGGTATCGTAATTGACGCTTGGGTTCGTGTTTCCTTAGTTGGTatcgagagaccacgtcagcatgtc	gvpA	1	1
Ana-A-V15L	ggcgggcggtctcacatatgGCAGTTGAAAAAACCAATTCTTCCTCCAGCTTGGCAGAActgATTGATAGAATCCTCGACAAAGGTATCGTAATTGACGCTTGGGTTCGTGTTTCCTTAGTTGGTatcgagagaccacgtcagcatgtc	gvpA	1	1
Ana-A-V15I	ggcgggcggtctcacatatgGCAGTTGAAAAAACCAATTCTTCCTCCAGCTTGGCAGAAattATTGATAGAATCCTCGACAAAGGTATCGTAATTGACGCTTGGGTTCGTGTTTCCTTAGTTGGTatcgagagaccacgtcagcatgtc	gvpA	1	1
Ana-A-V15M	ggcgggcggtctcacatatgGCAGTTGAAAAAACCAATTCTTCCTCCAGCTTGGCAGAAatgATTGATAGAATCCTCGACAAAGGTATCGTAATTGACGCTTGGGTTCGTGTTTCCTTAGTTGGTatcgagagaccacgtcagcatgtc	gvpA	1	1
Ana-A-V15P	ggcgggcggtctcacatatgGCAGTTGAAAAAACCAATTCTTCCTCCAGCTTGGCAGAAccgATTGATAGAATCCTCGACAAAGGTATCGTAATTGACGCTTGGGTTCGTGTTTCCTTAGTTGGTatcgagagaccacgtcagcatgtc	gvpA	1	1
Ana-A-V15T	ggcgggcggtctcacatatgGCAGTTGAAAAAACCAATTCTTCCTCCAGCTTGGCAGAAaccATTGATAGAATCCTCGACAAAGGTATCGTAATTGACGCTTGGGTTCGTGTTTCCTTAGTTGGTatcgagagaccacgtcagcatgtc	gvpA	1	1
Ana-A-V15Q	ggcgggcggtctcacatatgGCAGTTGAAAAAACCAATTCTTCCTCCAGCTTGGCAGAAcagATTGATAGAATCCTCGACAAAGGTATCGTAATTGACGCTTGGGTTCGTGTTTCCTTAGTTGGTatcgagagaccacgtcagcatgtc	gvpA	1	1
Ana-A-V15N	ggcgggcggtctcacatatgGCAGTTGAAAAAACCAATTCTTCCTCCAGCTTGGCAGAAaacATTGATAGAATCCTCGACAAAGGTATCGTAATTGACGCTTGGGTTCGTGTTTCCTTAGTTGGTatcgagagaccacgtcagcatgtc	gvpA	1	1
Ana-A-V15K	ggcgggcggtctcacatatgGCAGTTGAAAAAACCAATTCTTCCTCCAGCTTGGCAGAAaaaATTGATAGAATCCTCGACAAAGGTATCGTAATTGACGCTTGGGTTCGTGTTTCCTTAGTTGGTatcgagagaccacgtcagcatgtc	gvpA	1	1
Ana-A-V15D	ggcgggcggtctcacatatgGCAGTTGAAAAAACCAATTCTTCCTCCAGCTTGGCAGAAgatATTGATAGAATCCTCGACAAAGGTATCGTAATTGACGCTTGGGTTCGTGTTTCCTTAGTTGGTatcgagagaccacgtcagcatgtc	gvpA	1	1
Ana-A-V15A	ggcgggcggtctcacatatgGCAGTTGAAAAAACCAATTCTTCCTCCAGCTTGGCAGAAgcgATTGATAGAATCCTCGACAAAGGTATCGTAATTGACGCTTGGGTTCGTGTTTCCTTAGTTGGTatcgagagaccacgtcagcatgtc	gvpA	1	1
Ana-A-V15E	ggcgggcggtctcacatatgGCAGTTGAAAAAACCAATTCTTCCTCCAGCTTGGCAGAAgaaATTGATAGAATCCTCGACAAAGGTATCGTAATTGACGCTTGGGTTCGTGTTTCCTTAGTTGGTatcgagagaccacgtcagcatgtc	gvpA	1	1
Ana-A-V15W	ggcgggcggtctcacatatgGCAGTTGAAAAAACCAATTCTTCCTCCAGCTTGGCAGAAtggATTGATAGAATCCTCGACAAAGGTATCGTAATTGACGCTTGGGTTCGTGTTTCCTTAGTTGGTatcgagagaccacgtcagcatgtc	gvpA	1	1
Ana-A-V15R	ggcgggcggtctcacatatgGCAGTTGAAAAAACCAATTCTTCCTCCAGCTTGGCAGAAcgcATTGATAGAATCCTCGACAAAGGTATCGTAATTGACGCTTGGGTTCGTGTTTCCTTAGTTGGTatcgagagaccacgtcagcatgtc	gvpA	1	1
Ana-A-V15C	ggcgggcggtctcacatatgGCAGTTGAAAAAACCAATTCTTCCTCCAGCTTGGCAGAAtgcATTGATAGAATCCTCGACAAAGGTATCGTAATTGACGCTTGGGTTCGTGTTTCCTTAGTTGGTatcgagagaccacgtcagcatgtc	gvpA	1	1
Ana-A-V15Y	ggcgggcggtctcacatatgGCAGTTGAAAAAACCAATTCTTCCTCCAGCTTGGCAGAAtatATTGATAGAATCCTCGACAAAGGTATCGTAATTGACGCTTGGGTTCGTGTTTCCTTAGTTGGTatcgagagaccacgtcagcatgtc	gvpA	1	1
Ana-A-V15H	ggcgggcggtctcacatatgGCAGTTGAAAAAACCAATTCTTCCTCCAGCTTGGCAGAAcatATTGATAGAATCCTCGACAAAGGTATCGTAATTGACGCTTGGGTTCGTGTTTCCTTAGTTGGTatcgagagaccacgtcagcatgtc	gvpA	1	1
Ana-A-V15S	ggcgggcggtctcacatatgGCAGTTGAAAAAACCAATTCTTCCTCCAGCTTGGCAGAAagcATTGATAGAATCCTCGACAAAGGTATCGTAATTGACGCTTGGGTTCGTGTTTCCTTAGTTGGTatcgagagaccacgtcagcatgtc	gvpA	1	1
Ana-A-V15G	ggcgggcggtctcacatatgGCAGTTGAAAAAACCAATTCTTCCTCCAGCTTGGCAGAAggcATTGATAGAATCCTCGACAAAGGTATCGTAATTGACGCTTGGGTTCGTGTTTCCTTAGTTGGTatcgagagaccacgtcagcatgtc	gvpA	1	1
Ana-A-V15*	ggcgggcggtctcacatatgGCAGTTGAAAAAACCAATTCTTCCTCCAGCTTGGCAGAAtaaATTGATAGAATCCTCGACAAAGGTATCGTAATTGACGCTTGGGTTCGTGTTTCCTTAGTTGGTatcgagagaccacgtcagcatgtc	gvpA	1	1
Ana-A-I16F	ggcgggcggtctcacatatgGCAGTTGAAAAAACCAATTCTTCCTCCAGCTTGGCAGAAGTTtttGATAGAATCCTCGACAAAGGTATCGTAATTGACGCTTGGGTTCGTGTTTCCTTAGTTGGTatcgagagaccacgtcagcatgtc	gvpA	1	1
Ana-A-I16L	ggcgggcggtctcacatatgGCAGTTGAAAAAACCAATTCTTCCTCCAGCTTGGCAGAAGTTctgGATAGAATCCTCGACAAAGGTATCGTAATTGACGCTTGGGTTCGTGTTTCCTTAGTTGGTatcgagagaccacgtcagcatgtc	gvpA	1	1
Ana-A-I16M	ggcgggcggtctcacatatgGCAGTTGAAAAAACCAATTCTTCCTCCAGCTTGGCAGAAGTTatgGATAGAATCCTCGACAAAGGTATCGTAATTGACGCTTGGGTTCGTGTTTCCTTAGTTGGTatcgagagaccacgtcagcatgtc	gvpA	1	1
Ana-A-I16P	ggcgggcggtctcacatatgGCAGTTGAAAAAACCAATTCTTCCTCCAGCTTGGCAGAAGTTccgGATAGAATCCTCGACAAAGGTATCGTAATTGACGCTTGGGTTCGTGTTTCCTTAGTTGGTatcgagagaccacgtcagcatgtc	gvpA	1	1
Ana-A-I16T	ggcgggcggtctcacatatgGCAGTTGAAAAAACCAATTCTTCCTCCAGCTTGGCAGAAGTTaccGATAGAATCCTCGACAAAGGTATCGTAATTGACGCTTGGGTTCGTGTTTCCTTAGTTGGTatcgagagaccacgtcagcatgtc	gvpA	1	1
Ana-A-I16V	ggcgggcggtctcacatatgGCAGTTGAAAAAACCAATTCTTCCTCCAGCTTGGCAGAAGTTgtgGATAGAATCCTCGACAAAGGTATCGTAATTGACGCTTGGGTTCGTGTTTCCTTAGTTGGTatcgagagaccacgtcagcatgtc	gvpA	1	1
Ana-A-I16Q	ggcgggcggtctcacatatgGCAGTTGAAAAAACCAATTCTTCCTCCAGCTTGGCAGAAGTTcagGATAGAATCCTCGACAAAGGTATCGTAATTGACGCTTGGGTTCGTGTTTCCTTAGTTGGTatcgagagaccacgtcagcatgtc	gvpA	1	1
Ana-A-I16N	ggcgggcggtctcacatatgGCAGTTGAAAAAACCAATTCTTCCTCCAGCTTGGCAGAAGTTaacGATAGAATCCTCGACAAAGGTATCGTAATTGACGCTTGGGTTCGTGTTTCCTTAGTTGGTatcgagagaccacgtcagcatgtc	gvpA	1	1
Ana-A-I16K	ggcgggcggtctcacatatgGCAGTTGAAAAAACCAATTCTTCCTCCAGCTTGGCAGAAGTTaaaGATAGAATCCTCGACAAAGGTATCGTAATTGACGCTTGGGTTCGTGTTTCCTTAGTTGGTatcgagagaccacgtcagcatgtc	gvpA	1	1
Ana-A-I16D	ggcgggcggtctcacatatgGCAGTTGAAAAAACCAATTCTTCCTCCAGCTTGGCAGAAGTTgatGATAGAATCCTCGACAAAGGTATCGTAATTGACGCTTGGGTTCGTGTTTCCTTAGTTGGTatcgagagaccacgtcagcatgtc	gvpA	1	1
Ana-A-I16A	ggcgggcggtctcacatatgGCAGTTGAAAAAACCAATTCTTCCTCCAGCTTGGCAGAAGTTgcgGATAGAATCCTCGACAAAGGTATCGTAATTGACGCTTGGGTTCGTGTTTCCTTAGTTGGTatcgagagaccacgtcagcatgtc	gvpA	1	1
Ana-A-I16E	ggcgggcggtctcacatatgGCAGTTGAAAAAACCAATTCTTCCTCCAGCTTGGCAGAAGTTgaaGATAGAATCCTCGACAAAGGTATCGTAATTGACGCTTGGGTTCGTGTTTCCTTAGTTGGTatcgagagaccacgtcagcatgtc	gvpA	1	1
Ana-A-I16W	ggcgggcggtctcacatatgGCAGTTGAAAAAACCAATTCTTCCTCCAGCTTGGCAGAAGTTtggGATAGAATCCTCGACAAAGGTATCGTAATTGACGCTTGGGTTCGTGTTTCCTTAGTTGGTatcgagagaccacgtcagcatgtc	gvpA	1	1
Ana-A-I16R	ggcgggcggtctcacatatgGCAGTTGAAAAAACCAATTCTTCCTCCAGCTTGGCAGAAGTTcgcGATAGAATCCTCGACAAAGGTATCGTAATTGACGCTTGGGTTCGTGTTTCCTTAGTTGGTatcgagagaccacgtcagcatgtc	gvpA	1	1
Ana-A-I16C	ggcgggcggtctcacatatgGCAGTTGAAAAAACCAATTCTTCCTCCAGCTTGGCAGAAGTTtgcGATAGAATCCTCGACAAAGGTATCGTAATTGACGCTTGGGTTCGTGTTTCCTTAGTTGGTatcgagagaccacgtcagcatgtc	gvpA	1	1
Ana-A-I16Y	ggcgggcggtctcacatatgGCAGTTGAAAAAACCAATTCTTCCTCCAGCTTGGCAGAAGTTtatGATAGAATCCTCGACAAAGGTATCGTAATTGACGCTTGGGTTCGTGTTTCCTTAGTTGGTatcgagagaccacgtcagcatgtc	gvpA	1	1
Ana-A-I16H	ggcgggcggtctcacatatgGCAGTTGAAAAAACCAATTCTTCCTCCAGCTTGGCAGAAGTTcatGATAGAATCCTCGACAAAGGTATCGTAATTGACGCTTGGGTTCGTGTTTCCTTAGTTGGTatcgagagaccacgtcagcatgtc	gvpA	1	1
Ana-A-I16S	ggcgggcggtctcacatatgGCAGTTGAAAAAACCAATTCTTCCTCCAGCTTGGCAGAAGTTagcGATAGAATCCTCGACAAAGGTATCGTAATTGACGCTTGGGTTCGTGTTTCCTTAGTTGGTatcgagagaccacgtcagcatgtc	gvpA	1	1
Ana-A-I16G	ggcgggcggtctcacatatgGCAGTTGAAAAAACCAATTCTTCCTCCAGCTTGGCAGAAGTTggcGATAGAATCCTCGACAAAGGTATCGTAATTGACGCTTGGGTTCGTGTTTCCTTAGTTGGTatcgagagaccacgtcagcatgtc	gvpA	1	1
Ana-A-I16*	ggcgggcggtctcacatatgGCAGTTGAAAAAACCAATTCTTCCTCCAGCTTGGCAGAAGTTtaaGATAGAATCCTCGACAAAGGTATCGTAATTGACGCTTGGGTTCGTGTTTCCTTAGTTGGTatcgagagaccacgtcagcatgtc	gvpA	1	1
Ana-A-D17F	ggcgggcggtctcacatatgGCAGTTGAAAAAACCAATTCTTCCTCCAGCTTGGCAGAAGTTATTtttAGAATCCTCGACAAAGGTATCGTAATTGACGCTTGGGTTCGTGTTTCCTTAGTTGGTatcgagagaccacgtcagcatgtc	gvpA	1	1
Ana-A-D17L	ggcgggcggtctcacatatgGCAGTTGAAAAAACCAATTCTTCCTCCAGCTTGGCAGAAGTTATTctgAGAATCCTCGACAAAGGTATCGTAATTGACGCTTGGGTTCGTGTTTCCTTAGTTGGTatcgagagaccacgtcagcatgtc	gvpA	1	1
Ana-A-D17I	ggcgggcggtctcacatatgGCAGTTGAAAAAACCAATTCTTCCTCCAGCTTGGCAGAAGTTATTattAGAATCCTCGACAAAGGTATCGTAATTGACGCTTGGGTTCGTGTTTCCTTAGTTGGTatcgagagaccacgtcagcatgtc	gvpA	1	1
Ana-A-D17M	ggcgggcggtctcacatatgGCAGTTGAAAAAACCAATTCTTCCTCCAGCTTGGCAGAAGTTATTatgAGAATCCTCGACAAAGGTATCGTAATTGACGCTTGGGTTCGTGTTTCCTTAGTTGGTatcgagagaccacgtcagcatgtc	gvpA	1	1
Ana-A-D17P	ggcgggcggtctcacatatgGCAGTTGAAAAAACCAATTCTTCCTCCAGCTTGGCAGAAGTTATTccgAGAATCCTCGACAAAGGTATCGTAATTGACGCTTGGGTTCGTGTTTCCTTAGTTGGTatcgagagaccacgtcagcatgtc	gvpA	1	1
Ana-A-D17T	ggcgggcggtctcacatatgGCAGTTGAAAAAACCAATTCTTCCTCCAGCTTGGCAGAAGTTATTaccAGAATCCTCGACAAAGGTATCGTAATTGACGCTTGGGTTCGTGTTTCCTTAGTTGGTatcgagagaccacgtcagcatgtc	gvpA	1	1
Ana-A-D17V	ggcgggcggtctcacatatgGCAGTTGAAAAAACCAATTCTTCCTCCAGCTTGGCAGAAGTTATTgtgAGAATCCTCGACAAAGGTATCGTAATTGACGCTTGGGTTCGTGTTTCCTTAGTTGGTatcgagagaccacgtcagcatgtc	gvpA	1	1
Ana-A-D17Q	ggcgggcggtctcacatatgGCAGTTGAAAAAACCAATTCTTCCTCCAGCTTGGCAGAAGTTATTcagAGAATCCTCGACAAAGGTATCGTAATTGACGCTTGGGTTCGTGTTTCCTTAGTTGGTatcgagagaccacgtcagcatgtc	gvpA	1	1
Ana-A-D17N	ggcgggcggtctcacatatgGCAGTTGAAAAAACCAATTCTTCCTCCAGCTTGGCAGAAGTTATTaacAGAATCCTCGACAAAGGTATCGTAATTGACGCTTGGGTTCGTGTTTCCTTAGTTGGTatcgagagaccacgtcagcatgtc	gvpA	1	1
Ana-A-D17K	ggcgggcggtctcacatatgGCAGTTGAAAAAACCAATTCTTCCTCCAGCTTGGCAGAAGTTATTaaaAGAATCCTCGACAAAGGTATCGTAATTGACGCTTGGGTTCGTGTTTCCTTAGTTGGTatcgagagaccacgtcagcatgtc	gvpA	1	1
Ana-A-D17A	ggcgggcggtctcacatatgGCAGTTGAAAAAACCAATTCTTCCTCCAGCTTGGCAGAAGTTATTgcgAGAATCCTCGACAAAGGTATCGTAATTGACGCTTGGGTTCGTGTTTCCTTAGTTGGTatcgagagaccacgtcagcatgtc	gvpA	1	1
Ana-A-D17E	ggcgggcggtctcacatatgGCAGTTGAAAAAACCAATTCTTCCTCCAGCTTGGCAGAAGTTATTgaaAGAATCCTCGACAAAGGTATCGTAATTGACGCTTGGGTTCGTGTTTCCTTAGTTGGTatcgagagaccacgtcagcatgtc	gvpA	1	1
Ana-A-D17W	ggcgggcggtctcacatatgGCAGTTGAAAAAACCAATTCTTCCTCCAGCTTGGCAGAAGTTATTtggAGAATCCTCGACAAAGGTATCGTAATTGACGCTTGGGTTCGTGTTTCCTTAGTTGGTatcgagagaccacgtcagcatgtc	gvpA	1	1
Ana-A-D17R	ggcgggcggtctcacatatgGCAGTTGAAAAAACCAATTCTTCCTCCAGCTTGGCAGAAGTTATTcgcAGAATCCTCGACAAAGGTATCGTAATTGACGCTTGGGTTCGTGTTTCCTTAGTTGGTatcgagagaccacgtcagcatgtc	gvpA	1	1
Ana-A-D17C	ggcgggcggtctcacatatgGCAGTTGAAAAAACCAATTCTTCCTCCAGCTTGGCAGAAGTTATTtgcAGAATCCTCGACAAAGGTATCGTAATTGACGCTTGGGTTCGTGTTTCCTTAGTTGGTatcgagagaccacgtcagcatgtc	gvpA	1	1
Ana-A-D17Y	ggcgggcggtctcacatatgGCAGTTGAAAAAACCAATTCTTCCTCCAGCTTGGCAGAAGTTATTtatAGAATCCTCGACAAAGGTATCGTAATTGACGCTTGGGTTCGTGTTTCCTTAGTTGGTatcgagagaccacgtcagcatgtc	gvpA	1	1
Ana-A-D17H	ggcgggcggtctcacatatgGCAGTTGAAAAAACCAATTCTTCCTCCAGCTTGGCAGAAGTTATTcatAGAATCCTCGACAAAGGTATCGTAATTGACGCTTGGGTTCGTGTTTCCTTAGTTGGTatcgagagaccacgtcagcatgtc	gvpA	1	1
Ana-A-D17S	ggcgggcggtctcacatatgGCAGTTGAAAAAACCAATTCTTCCTCCAGCTTGGCAGAAGTTATTagcAGAATCCTCGACAAAGGTATCGTAATTGACGCTTGGGTTCGTGTTTCCTTAGTTGGTatcgagagaccacgtcagcatgtc	gvpA	1	1
Ana-A-D17G	ggcgggcggtctcacatatgGCAGTTGAAAAAACCAATTCTTCCTCCAGCTTGGCAGAAGTTATTggcAGAATCCTCGACAAAGGTATCGTAATTGACGCTTGGGTTCGTGTTTCCTTAGTTGGTatcgagagaccacgtcagcatgtc	gvpA	1	1
Ana-A-D17*	ggcgggcggtctcacatatgGCAGTTGAAAAAACCAATTCTTCCTCCAGCTTGGCAGAAGTTATTtaaAGAATCCTCGACAAAGGTATCGTAATTGACGCTTGGGTTCGTGTTTCCTTAGTTGGTatcgagagaccacgtcagcatgtc	gvpA	1	1
Ana-A-R18F	ggcgggcggtctcacatatgGCAGTTGAAAAAACCAATTCTTCCTCCAGCTTGGCAGAAGTTATTGATtttATCCTCGACAAAGGTATCGTAATTGACGCTTGGGTTCGTGTTTCCTTAGTTGGTatcgagagaccacgtcagcatgtc	gvpA	1	1
Ana-A-R18L	ggcgggcggtctcacatatgGCAGTTGAAAAAACCAATTCTTCCTCCAGCTTGGCAGAAGTTATTGATctgATCCTCGACAAAGGTATCGTAATTGACGCTTGGGTTCGTGTTTCCTTAGTTGGTatcgagagaccacgtcagcatgtc	gvpA	1	1
Ana-A-R18I	ggcgggcggtctcacatatgGCAGTTGAAAAAACCAATTCTTCCTCCAGCTTGGCAGAAGTTATTGATattATCCTCGACAAAGGTATCGTAATTGACGCTTGGGTTCGTGTTTCCTTAGTTGGTatcgagagaccacgtcagcatgtc	gvpA	1	1
Ana-A-R18M	ggcgggcggtctcacatatgGCAGTTGAAAAAACCAATTCTTCCTCCAGCTTGGCAGAAGTTATTGATatgATCCTCGACAAAGGTATCGTAATTGACGCTTGGGTTCGTGTTTCCTTAGTTGGTatcgagagaccacgtcagcatgtc	gvpA	1	1
Ana-A-R18P	ggcgggcggtctcacatatgGCAGTTGAAAAAACCAATTCTTCCTCCAGCTTGGCAGAAGTTATTGATccgATCCTCGACAAAGGTATCGTAATTGACGCTTGGGTTCGTGTTTCCTTAGTTGGTatcgagagaccacgtcagcatgtc	gvpA	1	1
Ana-A-R18T	ggcgggcggtctcacatatgGCAGTTGAAAAAACCAATTCTTCCTCCAGCTTGGCAGAAGTTATTGATaccATCCTCGACAAAGGTATCGTAATTGACGCTTGGGTTCGTGTTTCCTTAGTTGGTatcgagagaccacgtcagcatgtc	gvpA	1	1
Ana-A-R18V	ggcgggcggtctcacatatgGCAGTTGAAAAAACCAATTCTTCCTCCAGCTTGGCAGAAGTTATTGATgtgATCCTCGACAAAGGTATCGTAATTGACGCTTGGGTTCGTGTTTCCTTAGTTGGTatcgagagaccacgtcagcatgtc	gvpA	1	1
Ana-A-R18Q	ggcgggcggtctcacatatgGCAGTTGAAAAAACCAATTCTTCCTCCAGCTTGGCAGAAGTTATTGATcagATCCTCGACAAAGGTATCGTAATTGACGCTTGGGTTCGTGTTTCCTTAGTTGGTatcgagagaccacgtcagcatgtc	gvpA	1	1
Ana-A-R18N	ggcgggcggtctcacatatgGCAGTTGAAAAAACCAATTCTTCCTCCAGCTTGGCAGAAGTTATTGATaacATCCTCGACAAAGGTATCGTAATTGACGCTTGGGTTCGTGTTTCCTTAGTTGGTatcgagagaccacgtcagcatgtc	gvpA	1	1
Ana-A-R18K	ggcgggcggtctcacatatgGCAGTTGAAAAAACCAATTCTTCCTCCAGCTTGGCAGAAGTTATTGATaaaATCCTCGACAAAGGTATCGTAATTGACGCTTGGGTTCGTGTTTCCTTAGTTGGTatcgagagaccacgtcagcatgtc	gvpA	1	1
Ana-A-R18D	ggcgggcggtctcacatatgGCAGTTGAAAAAACCAATTCTTCCTCCAGCTTGGCAGAAGTTATTGATgatATCCTCGACAAAGGTATCGTAATTGACGCTTGGGTTCGTGTTTCCTTAGTTGGTatcgagagaccacgtcagcatgtc	gvpA	1	1
Ana-A-R18A	ggcgggcggtctcacatatgGCAGTTGAAAAAACCAATTCTTCCTCCAGCTTGGCAGAAGTTATTGATgcgATCCTCGACAAAGGTATCGTAATTGACGCTTGGGTTCGTGTTTCCTTAGTTGGTatcgagagaccacgtcagcatgtc	gvpA	1	1
Ana-A-R18E	ggcgggcggtctcacatatgGCAGTTGAAAAAACCAATTCTTCCTCCAGCTTGGCAGAAGTTATTGATgaaATCCTCGACAAAGGTATCGTAATTGACGCTTGGGTTCGTGTTTCCTTAGTTGGTatcgagagaccacgtcagcatgtc	gvpA	1	1
Ana-A-R18W	ggcgggcggtctcacatatgGCAGTTGAAAAAACCAATTCTTCCTCCAGCTTGGCAGAAGTTATTGATtggATCCTCGACAAAGGTATCGTAATTGACGCTTGGGTTCGTGTTTCCTTAGTTGGTatcgagagaccacgtcagcatgtc	gvpA	1	1
Ana-A-R18C	ggcgggcggtctcacatatgGCAGTTGAAAAAACCAATTCTTCCTCCAGCTTGGCAGAAGTTATTGATtgcATCCTCGACAAAGGTATCGTAATTGACGCTTGGGTTCGTGTTTCCTTAGTTGGTatcgagagaccacgtcagcatgtc	gvpA	1	1
Ana-A-R18Y	ggcgggcggtctcacatatgGCAGTTGAAAAAACCAATTCTTCCTCCAGCTTGGCAGAAGTTATTGATtatATCCTCGACAAAGGTATCGTAATTGACGCTTGGGTTCGTGTTTCCTTAGTTGGTatcgagagaccacgtcagcatgtc	gvpA	1	1
Ana-A-R18H	ggcgggcggtctcacatatgGCAGTTGAAAAAACCAATTCTTCCTCCAGCTTGGCAGAAGTTATTGATcatATCCTCGACAAAGGTATCGTAATTGACGCTTGGGTTCGTGTTTCCTTAGTTGGTatcgagagaccacgtcagcatgtc	gvpA	1	1
Ana-A-R18S	ggcgggcggtctcacatatgGCAGTTGAAAAAACCAATTCTTCCTCCAGCTTGGCAGAAGTTATTGATagcATCCTCGACAAAGGTATCGTAATTGACGCTTGGGTTCGTGTTTCCTTAGTTGGTatcgagagaccacgtcagcatgtc	gvpA	1	1
Ana-A-R18G	ggcgggcggtctcacatatgGCAGTTGAAAAAACCAATTCTTCCTCCAGCTTGGCAGAAGTTATTGATggcATCCTCGACAAAGGTATCGTAATTGACGCTTGGGTTCGTGTTTCCTTAGTTGGTatcgagagaccacgtcagcatgtc	gvpA	1	1
Ana-A-R18*	ggcgggcggtctcacatatgGCAGTTGAAAAAACCAATTCTTCCTCCAGCTTGGCAGAAGTTATTGATtaaATCCTCGACAAAGGTATCGTAATTGACGCTTGGGTTCGTGTTTCCTTAGTTGGTatcgagagaccacgtcagcatgtc	gvpA	1	1
Ana-A-I19F	ggcgggcggtctcacatatgGCAGTTGAAAAAACCAATTCTTCCTCCAGCTTGGCAGAAGTTATTGATAGAtttCTCGACAAAGGTATCGTAATTGACGCTTGGGTTCGTGTTTCCTTAGTTGGTatcgagagaccacgtcagcatgtc	gvpA	1	1
Ana-A-I19L	ggcgggcggtctcacatatgGCAGTTGAAAAAACCAATTCTTCCTCCAGCTTGGCAGAAGTTATTGATAGActgCTCGACAAAGGTATCGTAATTGACGCTTGGGTTCGTGTTTCCTTAGTTGGTatcgagagaccacgtcagcatgtc	gvpA	1	1
Ana-A-I19M	ggcgggcggtctcacatatgGCAGTTGAAAAAACCAATTCTTCCTCCAGCTTGGCAGAAGTTATTGATAGAatgCTCGACAAAGGTATCGTAATTGACGCTTGGGTTCGTGTTTCCTTAGTTGGTatcgagagaccacgtcagcatgtc	gvpA	1	1
Ana-A-I19P	ggcgggcggtctcacatatgGCAGTTGAAAAAACCAATTCTTCCTCCAGCTTGGCAGAAGTTATTGATAGAccgCTCGACAAAGGTATCGTAATTGACGCTTGGGTTCGTGTTTCCTTAGTTGGTatcgagagaccacgtcagcatgtc	gvpA	1	1
Ana-A-I19T	ggcgggcggtctcacatatgGCAGTTGAAAAAACCAATTCTTCCTCCAGCTTGGCAGAAGTTATTGATAGAaccCTCGACAAAGGTATCGTAATTGACGCTTGGGTTCGTGTTTCCTTAGTTGGTatcgagagaccacgtcagcatgtc	gvpA	1	1
Ana-A-I19V	ggcgggcggtctcacatatgGCAGTTGAAAAAACCAATTCTTCCTCCAGCTTGGCAGAAGTTATTGATAGAgtgCTCGACAAAGGTATCGTAATTGACGCTTGGGTTCGTGTTTCCTTAGTTGGTatcgagagaccacgtcagcatgtc	gvpA	1	1
Ana-A-I19Q	ggcgggcggtctcacatatgGCAGTTGAAAAAACCAATTCTTCCTCCAGCTTGGCAGAAGTTATTGATAGAcagCTCGACAAAGGTATCGTAATTGACGCTTGGGTTCGTGTTTCCTTAGTTGGTatcgagagaccacgtcagcatgtc	gvpA	1	1
Ana-A-I19N	ggcgggcggtctcacatatgGCAGTTGAAAAAACCAATTCTTCCTCCAGCTTGGCAGAAGTTATTGATAGAaacCTCGACAAAGGTATCGTAATTGACGCTTGGGTTCGTGTTTCCTTAGTTGGTatcgagagaccacgtcagcatgtc	gvpA	1	1
Ana-A-I19K	ggcgggcggtctcacatatgGCAGTTGAAAAAACCAATTCTTCCTCCAGCTTGGCAGAAGTTATTGATAGAaaaCTCGACAAAGGTATCGTAATTGACGCTTGGGTTCGTGTTTCCTTAGTTGGTatcgagagaccacgtcagcatgtc	gvpA	1	1
Ana-A-I19D	ggcgggcggtctcacatatgGCAGTTGAAAAAACCAATTCTTCCTCCAGCTTGGCAGAAGTTATTGATAGAgatCTCGACAAAGGTATCGTAATTGACGCTTGGGTTCGTGTTTCCTTAGTTGGTatcgagagaccacgtcagcatgtc	gvpA	1	1
Ana-A-I19A	ggcgggcggtctcacatatgGCAGTTGAAAAAACCAATTCTTCCTCCAGCTTGGCAGAAGTTATTGATAGAgcgCTCGACAAAGGTATCGTAATTGACGCTTGGGTTCGTGTTTCCTTAGTTGGTatcgagagaccacgtcagcatgtc	gvpA	1	1
Ana-A-I19E	ggcgggcggtctcacatatgGCAGTTGAAAAAACCAATTCTTCCTCCAGCTTGGCAGAAGTTATTGATAGAgaaCTCGACAAAGGTATCGTAATTGACGCTTGGGTTCGTGTTTCCTTAGTTGGTatcgagagaccacgtcagcatgtc	gvpA	1	1
Ana-A-I19W	ggcgggcggtctcacatatgGCAGTTGAAAAAACCAATTCTTCCTCCAGCTTGGCAGAAGTTATTGATAGAtggCTCGACAAAGGTATCGTAATTGACGCTTGGGTTCGTGTTTCCTTAGTTGGTatcgagagaccacgtcagcatgtc	gvpA	1	1
Ana-A-I19R	ggcgggcggtctcacatatgGCAGTTGAAAAAACCAATTCTTCCTCCAGCTTGGCAGAAGTTATTGATAGAcgcCTCGACAAAGGTATCGTAATTGACGCTTGGGTTCGTGTTTCCTTAGTTGGTatcgagagaccacgtcagcatgtc	gvpA	1	1
Ana-A-I19C	ggcgggcggtctcacatatgGCAGTTGAAAAAACCAATTCTTCCTCCAGCTTGGCAGAAGTTATTGATAGAtgcCTCGACAAAGGTATCGTAATTGACGCTTGGGTTCGTGTTTCCTTAGTTGGTatcgagagaccacgtcagcatgtc	gvpA	1	1
Ana-A-I19Y	ggcgggcggtctcacatatgGCAGTTGAAAAAACCAATTCTTCCTCCAGCTTGGCAGAAGTTATTGATAGAtatCTCGACAAAGGTATCGTAATTGACGCTTGGGTTCGTGTTTCCTTAGTTGGTatcgagagaccacgtcagcatgtc	gvpA	1	1
Ana-A-I19H	ggcgggcggtctcacatatgGCAGTTGAAAAAACCAATTCTTCCTCCAGCTTGGCAGAAGTTATTGATAGAcatCTCGACAAAGGTATCGTAATTGACGCTTGGGTTCGTGTTTCCTTAGTTGGTatcgagagaccacgtcagcatgtc	gvpA	1	1
Ana-A-I19S	ggcgggcggtctcacatatgGCAGTTGAAAAAACCAATTCTTCCTCCAGCTTGGCAGAAGTTATTGATAGAagcCTCGACAAAGGTATCGTAATTGACGCTTGGGTTCGTGTTTCCTTAGTTGGTatcgagagaccacgtcagcatgtc	gvpA	1	1
Ana-A-I19G	ggcgggcggtctcacatatgGCAGTTGAAAAAACCAATTCTTCCTCCAGCTTGGCAGAAGTTATTGATAGAggcCTCGACAAAGGTATCGTAATTGACGCTTGGGTTCGTGTTTCCTTAGTTGGTatcgagagaccacgtcagcatgtc	gvpA	1	1
Ana-A-I19*	ggcgggcggtctcacatatgGCAGTTGAAAAAACCAATTCTTCCTCCAGCTTGGCAGAAGTTATTGATAGAtaaCTCGACAAAGGTATCGTAATTGACGCTTGGGTTCGTGTTTCCTTAGTTGGTatcgagagaccacgtcagcatgtc	gvpA	1	1
Ana-A-L20F	ggcgggcggtctcacatatgGCAGTTGAAAAAACCAATTCTTCCTCCAGCTTGGCAGAAGTTATTGATAGAATCtttGACAAAGGTATCGTAATTGACGCTTGGGTTCGTGTTTCCTTAGTTGGTatcgagagaccacgtcagcatgtc	gvpA	1	1
Ana-A-L20I	ggcgggcggtctcacatatgGCAGTTGAAAAAACCAATTCTTCCTCCAGCTTGGCAGAAGTTATTGATAGAATCattGACAAAGGTATCGTAATTGACGCTTGGGTTCGTGTTTCCTTAGTTGGTatcgagagaccacgtcagcatgtc	gvpA	1	1
Ana-A-L20M	ggcgggcggtctcacatatgGCAGTTGAAAAAACCAATTCTTCCTCCAGCTTGGCAGAAGTTATTGATAGAATCatgGACAAAGGTATCGTAATTGACGCTTGGGTTCGTGTTTCCTTAGTTGGTatcgagagaccacgtcagcatgtc	gvpA	1	1
Ana-A-L20P	ggcgggcggtctcacatatgGCAGTTGAAAAAACCAATTCTTCCTCCAGCTTGGCAGAAGTTATTGATAGAATCccgGACAAAGGTATCGTAATTGACGCTTGGGTTCGTGTTTCCTTAGTTGGTatcgagagaccacgtcagcatgtc	gvpA	1	1
Ana-A-L20T	ggcgggcggtctcacatatgGCAGTTGAAAAAACCAATTCTTCCTCCAGCTTGGCAGAAGTTATTGATAGAATCaccGACAAAGGTATCGTAATTGACGCTTGGGTTCGTGTTTCCTTAGTTGGTatcgagagaccacgtcagcatgtc	gvpA	1	1
Ana-A-L20V	ggcgggcggtctcacatatgGCAGTTGAAAAAACCAATTCTTCCTCCAGCTTGGCAGAAGTTATTGATAGAATCgtgGACAAAGGTATCGTAATTGACGCTTGGGTTCGTGTTTCCTTAGTTGGTatcgagagaccacgtcagcatgtc	gvpA	1	1
Ana-A-L20Q	ggcgggcggtctcacatatgGCAGTTGAAAAAACCAATTCTTCCTCCAGCTTGGCAGAAGTTATTGATAGAATCcagGACAAAGGTATCGTAATTGACGCTTGGGTTCGTGTTTCCTTAGTTGGTatcgagagaccacgtcagcatgtc	gvpA	1	1
Ana-A-L20N	ggcgggcggtctcacatatgGCAGTTGAAAAAACCAATTCTTCCTCCAGCTTGGCAGAAGTTATTGATAGAATCaacGACAAAGGTATCGTAATTGACGCTTGGGTTCGTGTTTCCTTAGTTGGTatcgagagaccacgtcagcatgtc	gvpA	1	1
Ana-A-L20K	ggcgggcggtctcacatatgGCAGTTGAAAAAACCAATTCTTCCTCCAGCTTGGCAGAAGTTATTGATAGAATCaaaGACAAAGGTATCGTAATTGACGCTTGGGTTCGTGTTTCCTTAGTTGGTatcgagagaccacgtcagcatgtc	gvpA	1	1
Ana-A-L20D	ggcgggcggtctcacatatgGCAGTTGAAAAAACCAATTCTTCCTCCAGCTTGGCAGAAGTTATTGATAGAATCgatGACAAAGGTATCGTAATTGACGCTTGGGTTCGTGTTTCCTTAGTTGGTatcgagagaccacgtcagcatgtc	gvpA	1	1
Ana-A-L20A	ggcgggcggtctcacatatgGCAGTTGAAAAAACCAATTCTTCCTCCAGCTTGGCAGAAGTTATTGATAGAATCgcgGACAAAGGTATCGTAATTGACGCTTGGGTTCGTGTTTCCTTAGTTGGTatcgagagaccacgtcagcatgtc	gvpA	1	1
Ana-A-L20E	ggcgggcggtctcacatatgGCAGTTGAAAAAACCAATTCTTCCTCCAGCTTGGCAGAAGTTATTGATAGAATCgaaGACAAAGGTATCGTAATTGACGCTTGGGTTCGTGTTTCCTTAGTTGGTatcgagagaccacgtcagcatgtc	gvpA	1	1
Ana-A-L20W	ggcgggcggtctcacatatgGCAGTTGAAAAAACCAATTCTTCCTCCAGCTTGGCAGAAGTTATTGATAGAATCtggGACAAAGGTATCGTAATTGACGCTTGGGTTCGTGTTTCCTTAGTTGGTatcgagagaccacgtcagcatgtc	gvpA	1	1
Ana-A-L20R	ggcgggcggtctcacatatgGCAGTTGAAAAAACCAATTCTTCCTCCAGCTTGGCAGAAGTTATTGATAGAATCcgcGACAAAGGTATCGTAATTGACGCTTGGGTTCGTGTTTCCTTAGTTGGTatcgagagaccacgtcagcatgtc	gvpA	1	1
Ana-A-L20C	ggcgggcggtctcacatatgGCAGTTGAAAAAACCAATTCTTCCTCCAGCTTGGCAGAAGTTATTGATAGAATCtgcGACAAAGGTATCGTAATTGACGCTTGGGTTCGTGTTTCCTTAGTTGGTatcgagagaccacgtcagcatgtc	gvpA	1	1
Ana-A-L20Y	ggcgggcggtctcacatatgGCAGTTGAAAAAACCAATTCTTCCTCCAGCTTGGCAGAAGTTATTGATAGAATCtatGACAAAGGTATCGTAATTGACGCTTGGGTTCGTGTTTCCTTAGTTGGTatcgagagaccacgtcagcatgtc	gvpA	1	1
Ana-A-L20H	ggcgggcggtctcacatatgGCAGTTGAAAAAACCAATTCTTCCTCCAGCTTGGCAGAAGTTATTGATAGAATCcatGACAAAGGTATCGTAATTGACGCTTGGGTTCGTGTTTCCTTAGTTGGTatcgagagaccacgtcagcatgtc	gvpA	1	1
Ana-A-L20S	ggcgggcggtctcacatatgGCAGTTGAAAAAACCAATTCTTCCTCCAGCTTGGCAGAAGTTATTGATAGAATCagcGACAAAGGTATCGTAATTGACGCTTGGGTTCGTGTTTCCTTAGTTGGTatcgagagaccacgtcagcatgtc	gvpA	1	1
Ana-A-L20G	ggcgggcggtctcacatatgGCAGTTGAAAAAACCAATTCTTCCTCCAGCTTGGCAGAAGTTATTGATAGAATCggcGACAAAGGTATCGTAATTGACGCTTGGGTTCGTGTTTCCTTAGTTGGTatcgagagaccacgtcagcatgtc	gvpA	1	1
Ana-A-L20*	ggcgggcggtctcacatatgGCAGTTGAAAAAACCAATTCTTCCTCCAGCTTGGCAGAAGTTATTGATAGAATCtaaGACAAAGGTATCGTAATTGACGCTTGGGTTCGTGTTTCCTTAGTTGGTatcgagagaccacgtcagcatgtc	gvpA	1	1
Ana-A-D21F	ggcgggcggtctcacatatgGCAGTTGAAAAAACCAATTCTTCCTCCAGCTTGGCAGAAGTTATTGATAGAATCCTCtttAAAGGTATCGTAATTGACGCTTGGGTTCGTGTTTCCTTAGTTGGTatcgagagaccacgtcagcatgtc	gvpA	1	1
Ana-A-D21L	ggcgggcggtctcacatatgGCAGTTGAAAAAACCAATTCTTCCTCCAGCTTGGCAGAAGTTATTGATAGAATCCTCctgAAAGGTATCGTAATTGACGCTTGGGTTCGTGTTTCCTTAGTTGGTatcgagagaccacgtcagcatgtc	gvpA	1	1
Ana-A-D21I	ggcgggcggtctcacatatgGCAGTTGAAAAAACCAATTCTTCCTCCAGCTTGGCAGAAGTTATTGATAGAATCCTCattAAAGGTATCGTAATTGACGCTTGGGTTCGTGTTTCCTTAGTTGGTatcgagagaccacgtcagcatgtc	gvpA	1	1
Ana-A-D21M	ggcgggcggtctcacatatgGCAGTTGAAAAAACCAATTCTTCCTCCAGCTTGGCAGAAGTTATTGATAGAATCCTCatgAAAGGTATCGTAATTGACGCTTGGGTTCGTGTTTCCTTAGTTGGTatcgagagaccacgtcagcatgtc	gvpA	1	1
Ana-A-D21P	ggcgggcggtctcacatatgGCAGTTGAAAAAACCAATTCTTCCTCCAGCTTGGCAGAAGTTATTGATAGAATCCTCccgAAAGGTATCGTAATTGACGCTTGGGTTCGTGTTTCCTTAGTTGGTatcgagagaccacgtcagcatgtc	gvpA	1	1
Ana-A-D21T	ggcgggcggtctcacatatgGCAGTTGAAAAAACCAATTCTTCCTCCAGCTTGGCAGAAGTTATTGATAGAATCCTCaccAAAGGTATCGTAATTGACGCTTGGGTTCGTGTTTCCTTAGTTGGTatcgagagaccacgtcagcatgtc	gvpA	1	1
Ana-A-D21V	ggcgggcggtctcacatatgGCAGTTGAAAAAACCAATTCTTCCTCCAGCTTGGCAGAAGTTATTGATAGAATCCTCgtgAAAGGTATCGTAATTGACGCTTGGGTTCGTGTTTCCTTAGTTGGTatcgagagaccacgtcagcatgtc	gvpA	1	1
Ana-A-D21Q	ggcgggcggtctcacatatgGCAGTTGAAAAAACCAATTCTTCCTCCAGCTTGGCAGAAGTTATTGATAGAATCCTCcagAAAGGTATCGTAATTGACGCTTGGGTTCGTGTTTCCTTAGTTGGTatcgagagaccacgtcagcatgtc	gvpA	1	1
Ana-A-D21N	ggcgggcggtctcacatatgGCAGTTGAAAAAACCAATTCTTCCTCCAGCTTGGCAGAAGTTATTGATAGAATCCTCaacAAAGGTATCGTAATTGACGCTTGGGTTCGTGTTTCCTTAGTTGGTatcgagagaccacgtcagcatgtc	gvpA	1	1
Ana-A-D21K	ggcgggcggtctcacatatgGCAGTTGAAAAAACCAATTCTTCCTCCAGCTTGGCAGAAGTTATTGATAGAATCCTCaaaAAAGGTATCGTAATTGACGCTTGGGTTCGTGTTTCCTTAGTTGGTatcgagagaccacgtcagcatgtc	gvpA	1	1
Ana-A-D21A	ggcgggcggtctcacatatgGCAGTTGAAAAAACCAATTCTTCCTCCAGCTTGGCAGAAGTTATTGATAGAATCCTCgcgAAAGGTATCGTAATTGACGCTTGGGTTCGTGTTTCCTTAGTTGGTatcgagagaccacgtcagcatgtc	gvpA	1	1
Ana-A-D21E	ggcgggcggtctcacatatgGCAGTTGAAAAAACCAATTCTTCCTCCAGCTTGGCAGAAGTTATTGATAGAATCCTCgaaAAAGGTATCGTAATTGACGCTTGGGTTCGTGTTTCCTTAGTTGGTatcgagagaccacgtcagcatgtc	gvpA	1	1
Ana-A-D21W	ggcgggcggtctcacatatgGCAGTTGAAAAAACCAATTCTTCCTCCAGCTTGGCAGAAGTTATTGATAGAATCCTCtggAAAGGTATCGTAATTGACGCTTGGGTTCGTGTTTCCTTAGTTGGTatcgagagaccacgtcagcatgtc	gvpA	1	1
Ana-A-D21R	ggcgggcggtctcacatatgGCAGTTGAAAAAACCAATTCTTCCTCCAGCTTGGCAGAAGTTATTGATAGAATCCTCcgcAAAGGTATCGTAATTGACGCTTGGGTTCGTGTTTCCTTAGTTGGTatcgagagaccacgtcagcatgtc	gvpA	1	1
Ana-A-D21C	ggcgggcggtctcacatatgGCAGTTGAAAAAACCAATTCTTCCTCCAGCTTGGCAGAAGTTATTGATAGAATCCTCtgcAAAGGTATCGTAATTGACGCTTGGGTTCGTGTTTCCTTAGTTGGTatcgagagaccacgtcagcatgtc	gvpA	1	1
Ana-A-D21Y	ggcgggcggtctcacatatgGCAGTTGAAAAAACCAATTCTTCCTCCAGCTTGGCAGAAGTTATTGATAGAATCCTCtatAAAGGTATCGTAATTGACGCTTGGGTTCGTGTTTCCTTAGTTGGTatcgagagaccacgtcagcatgtc	gvpA	1	1
Ana-A-D21H	ggcgggcggtctcacatatgGCAGTTGAAAAAACCAATTCTTCCTCCAGCTTGGCAGAAGTTATTGATAGAATCCTCcatAAAGGTATCGTAATTGACGCTTGGGTTCGTGTTTCCTTAGTTGGTatcgagagaccacgtcagcatgtc	gvpA	1	1
Ana-A-D21S	ggcgggcggtctcacatatgGCAGTTGAAAAAACCAATTCTTCCTCCAGCTTGGCAGAAGTTATTGATAGAATCCTCagcAAAGGTATCGTAATTGACGCTTGGGTTCGTGTTTCCTTAGTTGGTatcgagagaccacgtcagcatgtc	gvpA	1	1
Ana-A-D21G	ggcgggcggtctcacatatgGCAGTTGAAAAAACCAATTCTTCCTCCAGCTTGGCAGAAGTTATTGATAGAATCCTCggcAAAGGTATCGTAATTGACGCTTGGGTTCGTGTTTCCTTAGTTGGTatcgagagaccacgtcagcatgtc	gvpA	1	1
Ana-A-D21*	ggcgggcggtctcacatatgGCAGTTGAAAAAACCAATTCTTCCTCCAGCTTGGCAGAAGTTATTGATAGAATCCTCtaaAAAGGTATCGTAATTGACGCTTGGGTTCGTGTTTCCTTAGTTGGTatcgagagaccacgtcagcatgtc	gvpA	1	1
Ana-A-K22F	ggcgggcggtctcacatatgGCAGTTGAAAAAACCAATTCTTCCTCCAGCTTGGCAGAAGTTATTGATAGAATCCTCGACtttGGTATCGTAATTGACGCTTGGGTTCGTGTTTCCTTAGTTGGTatcgagagaccacgtcagcatgtc	gvpA	1	1
Ana-A-K22L	ggcgggcggtctcacatatgGCAGTTGAAAAAACCAATTCTTCCTCCAGCTTGGCAGAAGTTATTGATAGAATCCTCGACctgGGTATCGTAATTGACGCTTGGGTTCGTGTTTCCTTAGTTGGTatcgagagaccacgtcagcatgtc	gvpA	1	1
Ana-A-K22I	ggcgggcggtctcacatatgGCAGTTGAAAAAACCAATTCTTCCTCCAGCTTGGCAGAAGTTATTGATAGAATCCTCGACattGGTATCGTAATTGACGCTTGGGTTCGTGTTTCCTTAGTTGGTatcgagagaccacgtcagcatgtc	gvpA	1	1
Ana-A-K22M	ggcgggcggtctcacatatgGCAGTTGAAAAAACCAATTCTTCCTCCAGCTTGGCAGAAGTTATTGATAGAATCCTCGACatgGGTATCGTAATTGACGCTTGGGTTCGTGTTTCCTTAGTTGGTatcgagagaccacgtcagcatgtc	gvpA	1	1
Ana-A-K22P	ggcgggcggtctcacatatgGCAGTTGAAAAAACCAATTCTTCCTCCAGCTTGGCAGAAGTTATTGATAGAATCCTCGACccgGGTATCGTAATTGACGCTTGGGTTCGTGTTTCCTTAGTTGGTatcgagagaccacgtcagcatgtc	gvpA	1	1
Ana-A-K22T	ggcgggcggtctcacatatgGCAGTTGAAAAAACCAATTCTTCCTCCAGCTTGGCAGAAGTTATTGATAGAATCCTCGACaccGGTATCGTAATTGACGCTTGGGTTCGTGTTTCCTTAGTTGGTatcgagagaccacgtcagcatgtc	gvpA	1	1
Ana-A-K22V	ggcgggcggtctcacatatgGCAGTTGAAAAAACCAATTCTTCCTCCAGCTTGGCAGAAGTTATTGATAGAATCCTCGACgtgGGTATCGTAATTGACGCTTGGGTTCGTGTTTCCTTAGTTGGTatcgagagaccacgtcagcatgtc	gvpA	1	1
Ana-A-K22Q	ggcgggcggtctcacatatgGCAGTTGAAAAAACCAATTCTTCCTCCAGCTTGGCAGAAGTTATTGATAGAATCCTCGACcagGGTATCGTAATTGACGCTTGGGTTCGTGTTTCCTTAGTTGGTatcgagagaccacgtcagcatgtc	gvpA	1	1
Ana-A-K22N	ggcgggcggtctcacatatgGCAGTTGAAAAAACCAATTCTTCCTCCAGCTTGGCAGAAGTTATTGATAGAATCCTCGACaacGGTATCGTAATTGACGCTTGGGTTCGTGTTTCCTTAGTTGGTatcgagagaccacgtcagcatgtc	gvpA	1	1
Ana-A-K22D	ggcgggcggtctcacatatgGCAGTTGAAAAAACCAATTCTTCCTCCAGCTTGGCAGAAGTTATTGATAGAATCCTCGACgatGGTATCGTAATTGACGCTTGGGTTCGTGTTTCCTTAGTTGGTatcgagagaccacgtcagcatgtc	gvpA	1	1
Ana-A-K22A	ggcgggcggtctcacatatgGCAGTTGAAAAAACCAATTCTTCCTCCAGCTTGGCAGAAGTTATTGATAGAATCCTCGACgcgGGTATCGTAATTGACGCTTGGGTTCGTGTTTCCTTAGTTGGTatcgagagaccacgtcagcatgtc	gvpA	1	1
Ana-A-K22E	ggcgggcggtctcacatatgGCAGTTGAAAAAACCAATTCTTCCTCCAGCTTGGCAGAAGTTATTGATAGAATCCTCGACgaaGGTATCGTAATTGACGCTTGGGTTCGTGTTTCCTTAGTTGGTatcgagagaccacgtcagcatgtc	gvpA	1	1
Ana-A-K22W	ggcgggcggtctcacatatgGCAGTTGAAAAAACCAATTCTTCCTCCAGCTTGGCAGAAGTTATTGATAGAATCCTCGACtggGGTATCGTAATTGACGCTTGGGTTCGTGTTTCCTTAGTTGGTatcgagagaccacgtcagcatgtc	gvpA	1	1
Ana-A-K22R	ggcgggcggtctcacatatgGCAGTTGAAAAAACCAATTCTTCCTCCAGCTTGGCAGAAGTTATTGATAGAATCCTCGACcgcGGTATCGTAATTGACGCTTGGGTTCGTGTTTCCTTAGTTGGTatcgagagaccacgtcagcatgtc	gvpA	1	1
Ana-A-K22C	ggcgggcggtctcacatatgGCAGTTGAAAAAACCAATTCTTCCTCCAGCTTGGCAGAAGTTATTGATAGAATCCTCGACtgcGGTATCGTAATTGACGCTTGGGTTCGTGTTTCCTTAGTTGGTatcgagagaccacgtcagcatgtc	gvpA	1	1
Ana-A-K22Y	ggcgggcggtctcacatatgGCAGTTGAAAAAACCAATTCTTCCTCCAGCTTGGCAGAAGTTATTGATAGAATCCTCGACtatGGTATCGTAATTGACGCTTGGGTTCGTGTTTCCTTAGTTGGTatcgagagaccacgtcagcatgtc	gvpA	1	1
Ana-A-K22H	ggcgggcggtctcacatatgGCAGTTGAAAAAACCAATTCTTCCTCCAGCTTGGCAGAAGTTATTGATAGAATCCTCGACcatGGTATCGTAATTGACGCTTGGGTTCGTGTTTCCTTAGTTGGTatcgagagaccacgtcagcatgtc	gvpA	1	1
Ana-A-K22S	ggcgggcggtctcacatatgGCAGTTGAAAAAACCAATTCTTCCTCCAGCTTGGCAGAAGTTATTGATAGAATCCTCGACagcGGTATCGTAATTGACGCTTGGGTTCGTGTTTCCTTAGTTGGTatcgagagaccacgtcagcatgtc	gvpA	1	1
Ana-A-K22G	ggcgggcggtctcacatatgGCAGTTGAAAAAACCAATTCTTCCTCCAGCTTGGCAGAAGTTATTGATAGAATCCTCGACggcGGTATCGTAATTGACGCTTGGGTTCGTGTTTCCTTAGTTGGTatcgagagaccacgtcagcatgtc	gvpA	1	1
Ana-A-K22*	ggcgggcggtctcacatatgGCAGTTGAAAAAACCAATTCTTCCTCCAGCTTGGCAGAAGTTATTGATAGAATCCTCGACtaaGGTATCGTAATTGACGCTTGGGTTCGTGTTTCCTTAGTTGGTatcgagagaccacgtcagcatgtc	gvpA	1	1
Ana-A-G23F	ggcgggcggtctcacatatgGCAGTTGAAAAAACCAATTCTTCCTCCAGCTTGGCAGAAGTTATTGATAGAATCCTCGACAAAtttATCGTAATTGACGCTTGGGTTCGTGTTTCCTTAGTTGGTatcgagagaccacgtcagcatgtc	gvpA	1	1
Ana-A-G23L	ggcgggcggtctcacatatgGCAGTTGAAAAAACCAATTCTTCCTCCAGCTTGGCAGAAGTTATTGATAGAATCCTCGACAAActgATCGTAATTGACGCTTGGGTTCGTGTTTCCTTAGTTGGTatcgagagaccacgtcagcatgtc	gvpA	1	1
Ana-A-G23I	ggcgggcggtctcacatatgGCAGTTGAAAAAACCAATTCTTCCTCCAGCTTGGCAGAAGTTATTGATAGAATCCTCGACAAAattATCGTAATTGACGCTTGGGTTCGTGTTTCCTTAGTTGGTatcgagagaccacgtcagcatgtc	gvpA	1	1
Ana-A-G23M	ggcgggcggtctcacatatgGCAGTTGAAAAAACCAATTCTTCCTCCAGCTTGGCAGAAGTTATTGATAGAATCCTCGACAAAatgATCGTAATTGACGCTTGGGTTCGTGTTTCCTTAGTTGGTatcgagagaccacgtcagcatgtc	gvpA	1	1
Ana-A-G23P	ggcgggcggtctcacatatgGCAGTTGAAAAAACCAATTCTTCCTCCAGCTTGGCAGAAGTTATTGATAGAATCCTCGACAAAccgATCGTAATTGACGCTTGGGTTCGTGTTTCCTTAGTTGGTatcgagagaccacgtcagcatgtc	gvpA	1	1
Ana-A-G23T	ggcgggcggtctcacatatgGCAGTTGAAAAAACCAATTCTTCCTCCAGCTTGGCAGAAGTTATTGATAGAATCCTCGACAAAaccATCGTAATTGACGCTTGGGTTCGTGTTTCCTTAGTTGGTatcgagagaccacgtcagcatgtc	gvpA	1	1
Ana-A-G23V	ggcgggcggtctcacatatgGCAGTTGAAAAAACCAATTCTTCCTCCAGCTTGGCAGAAGTTATTGATAGAATCCTCGACAAAgtgATCGTAATTGACGCTTGGGTTCGTGTTTCCTTAGTTGGTatcgagagaccacgtcagcatgtc	gvpA	1	1
Ana-A-G23Q	ggcgggcggtctcacatatgGCAGTTGAAAAAACCAATTCTTCCTCCAGCTTGGCAGAAGTTATTGATAGAATCCTCGACAAAcagATCGTAATTGACGCTTGGGTTCGTGTTTCCTTAGTTGGTatcgagagaccacgtcagcatgtc	gvpA	1	1
Ana-A-G23N	ggcgggcggtctcacatatgGCAGTTGAAAAAACCAATTCTTCCTCCAGCTTGGCAGAAGTTATTGATAGAATCCTCGACAAAaacATCGTAATTGACGCTTGGGTTCGTGTTTCCTTAGTTGGTatcgagagaccacgtcagcatgtc	gvpA	1	1
Ana-A-G23K	ggcgggcggtctcacatatgGCAGTTGAAAAAACCAATTCTTCCTCCAGCTTGGCAGAAGTTATTGATAGAATCCTCGACAAAaaaATCGTAATTGACGCTTGGGTTCGTGTTTCCTTAGTTGGTatcgagagaccacgtcagcatgtc	gvpA	1	1
Ana-A-G23D	ggcgggcggtctcacatatgGCAGTTGAAAAAACCAATTCTTCCTCCAGCTTGGCAGAAGTTATTGATAGAATCCTCGACAAAgatATCGTAATTGACGCTTGGGTTCGTGTTTCCTTAGTTGGTatcgagagaccacgtcagcatgtc	gvpA	1	1
Ana-A-G23A	ggcgggcggtctcacatatgGCAGTTGAAAAAACCAATTCTTCCTCCAGCTTGGCAGAAGTTATTGATAGAATCCTCGACAAAgcgATCGTAATTGACGCTTGGGTTCGTGTTTCCTTAGTTGGTatcgagagaccacgtcagcatgtc	gvpA	1	1
Ana-A-G23E	ggcgggcggtctcacatatgGCAGTTGAAAAAACCAATTCTTCCTCCAGCTTGGCAGAAGTTATTGATAGAATCCTCGACAAAgaaATCGTAATTGACGCTTGGGTTCGTGTTTCCTTAGTTGGTatcgagagaccacgtcagcatgtc	gvpA	1	1
Ana-A-G23W	ggcgggcggtctcacatatgGCAGTTGAAAAAACCAATTCTTCCTCCAGCTTGGCAGAAGTTATTGATAGAATCCTCGACAAAtggATCGTAATTGACGCTTGGGTTCGTGTTTCCTTAGTTGGTatcgagagaccacgtcagcatgtc	gvpA	1	1
Ana-A-G23R	ggcgggcggtctcacatatgGCAGTTGAAAAAACCAATTCTTCCTCCAGCTTGGCAGAAGTTATTGATAGAATCCTCGACAAAcgcATCGTAATTGACGCTTGGGTTCGTGTTTCCTTAGTTGGTatcgagagaccacgtcagcatgtc	gvpA	1	1
Ana-A-G23C	ggcgggcggtctcacatatgGCAGTTGAAAAAACCAATTCTTCCTCCAGCTTGGCAGAAGTTATTGATAGAATCCTCGACAAAtgcATCGTAATTGACGCTTGGGTTCGTGTTTCCTTAGTTGGTatcgagagaccacgtcagcatgtc	gvpA	1	1
Ana-A-G23Y	ggcgggcggtctcacatatgGCAGTTGAAAAAACCAATTCTTCCTCCAGCTTGGCAGAAGTTATTGATAGAATCCTCGACAAAtatATCGTAATTGACGCTTGGGTTCGTGTTTCCTTAGTTGGTatcgagagaccacgtcagcatgtc	gvpA	1	1
Ana-A-G23H	ggcgggcggtctcacatatgGCAGTTGAAAAAACCAATTCTTCCTCCAGCTTGGCAGAAGTTATTGATAGAATCCTCGACAAAcatATCGTAATTGACGCTTGGGTTCGTGTTTCCTTAGTTGGTatcgagagaccacgtcagcatgtc	gvpA	1	1
Ana-A-G23S	ggcgggcggtctcacatatgGCAGTTGAAAAAACCAATTCTTCCTCCAGCTTGGCAGAAGTTATTGATAGAATCCTCGACAAAagcATCGTAATTGACGCTTGGGTTCGTGTTTCCTTAGTTGGTatcgagagaccacgtcagcatgtc	gvpA	1	1
Ana-A-G23*	ggcgggcggtctcacatatgGCAGTTGAAAAAACCAATTCTTCCTCCAGCTTGGCAGAAGTTATTGATAGAATCCTCGACAAAtaaATCGTAATTGACGCTTGGGTTCGTGTTTCCTTAGTTGGTatcgagagaccacgtcagcatgtc	gvpA	1	1
Ana-A-I24F	ggcgggcggtctcacatatgGCAGTTGAAAAAACCAATTCTTCCTCCAGCTTGGCAGAAGTTATTGATAGAATCCTCGACAAAGGTtttGTAATTGACGCTTGGGTTCGTGTTTCCTTAGTTGGTatcgagagaccacgtcagcatgtc	gvpA	1	1
Ana-A-I24L	ggcgggcggtctcacatatgGCAGTTGAAAAAACCAATTCTTCCTCCAGCTTGGCAGAAGTTATTGATAGAATCCTCGACAAAGGTctgGTAATTGACGCTTGGGTTCGTGTTTCCTTAGTTGGTatcgagagaccacgtcagcatgtc	gvpA	1	1
Ana-A-I24M	ggcgggcggtctcacatatgGCAGTTGAAAAAACCAATTCTTCCTCCAGCTTGGCAGAAGTTATTGATAGAATCCTCGACAAAGGTatgGTAATTGACGCTTGGGTTCGTGTTTCCTTAGTTGGTatcgagagaccacgtcagcatgtc	gvpA	1	1
Ana-A-I24P	ggcgggcggtctcacatatgGCAGTTGAAAAAACCAATTCTTCCTCCAGCTTGGCAGAAGTTATTGATAGAATCCTCGACAAAGGTccgGTAATTGACGCTTGGGTTCGTGTTTCCTTAGTTGGTatcgagagaccacgtcagcatgtc	gvpA	1	1
Ana-A-I24T	ggcgggcggtctcacatatgGCAGTTGAAAAAACCAATTCTTCCTCCAGCTTGGCAGAAGTTATTGATAGAATCCTCGACAAAGGTaccGTAATTGACGCTTGGGTTCGTGTTTCCTTAGTTGGTatcgagagaccacgtcagcatgtc	gvpA	1	1
Ana-A-I24V	ggcgggcggtctcacatatgGCAGTTGAAAAAACCAATTCTTCCTCCAGCTTGGCAGAAGTTATTGATAGAATCCTCGACAAAGGTgtgGTAATTGACGCTTGGGTTCGTGTTTCCTTAGTTGGTatcgagagaccacgtcagcatgtc	gvpA	1	1
Ana-A-I24Q	ggcgggcggtctcacatatgGCAGTTGAAAAAACCAATTCTTCCTCCAGCTTGGCAGAAGTTATTGATAGAATCCTCGACAAAGGTcagGTAATTGACGCTTGGGTTCGTGTTTCCTTAGTTGGTatcgagagaccacgtcagcatgtc	gvpA	1	1
Ana-A-I24N	ggcgggcggtctcacatatgGCAGTTGAAAAAACCAATTCTTCCTCCAGCTTGGCAGAAGTTATTGATAGAATCCTCGACAAAGGTaacGTAATTGACGCTTGGGTTCGTGTTTCCTTAGTTGGTatcgagagaccacgtcagcatgtc	gvpA	1	1
Ana-A-I24K	ggcgggcggtctcacatatgGCAGTTGAAAAAACCAATTCTTCCTCCAGCTTGGCAGAAGTTATTGATAGAATCCTCGACAAAGGTaaaGTAATTGACGCTTGGGTTCGTGTTTCCTTAGTTGGTatcgagagaccacgtcagcatgtc	gvpA	1	1
Ana-A-I24D	ggcgggcggtctcacatatgGCAGTTGAAAAAACCAATTCTTCCTCCAGCTTGGCAGAAGTTATTGATAGAATCCTCGACAAAGGTgatGTAATTGACGCTTGGGTTCGTGTTTCCTTAGTTGGTatcgagagaccacgtcagcatgtc	gvpA	1	1
Ana-A-I24A	ggcgggcggtctcacatatgGCAGTTGAAAAAACCAATTCTTCCTCCAGCTTGGCAGAAGTTATTGATAGAATCCTCGACAAAGGTgcgGTAATTGACGCTTGGGTTCGTGTTTCCTTAGTTGGTatcgagagaccacgtcagcatgtc	gvpA	1	1
Ana-A-I24E	ggcgggcggtctcacatatgGCAGTTGAAAAAACCAATTCTTCCTCCAGCTTGGCAGAAGTTATTGATAGAATCCTCGACAAAGGTgaaGTAATTGACGCTTGGGTTCGTGTTTCCTTAGTTGGTatcgagagaccacgtcagcatgtc	gvpA	1	1
Ana-A-I24W	ggcgggcggtctcacatatgGCAGTTGAAAAAACCAATTCTTCCTCCAGCTTGGCAGAAGTTATTGATAGAATCCTCGACAAAGGTtggGTAATTGACGCTTGGGTTCGTGTTTCCTTAGTTGGTatcgagagaccacgtcagcatgtc	gvpA	1	1
Ana-A-I24R	ggcgggcggtctcacatatgGCAGTTGAAAAAACCAATTCTTCCTCCAGCTTGGCAGAAGTTATTGATAGAATCCTCGACAAAGGTcgcGTAATTGACGCTTGGGTTCGTGTTTCCTTAGTTGGTatcgagagaccacgtcagcatgtc	gvpA	1	1
Ana-A-I24C	ggcgggcggtctcacatatgGCAGTTGAAAAAACCAATTCTTCCTCCAGCTTGGCAGAAGTTATTGATAGAATCCTCGACAAAGGTtgcGTAATTGACGCTTGGGTTCGTGTTTCCTTAGTTGGTatcgagagaccacgtcagcatgtc	gvpA	1	1
Ana-A-I24Y	ggcgggcggtctcacatatgGCAGTTGAAAAAACCAATTCTTCCTCCAGCTTGGCAGAAGTTATTGATAGAATCCTCGACAAAGGTtatGTAATTGACGCTTGGGTTCGTGTTTCCTTAGTTGGTatcgagagaccacgtcagcatgtc	gvpA	1	1
Ana-A-I24H	ggcgggcggtctcacatatgGCAGTTGAAAAAACCAATTCTTCCTCCAGCTTGGCAGAAGTTATTGATAGAATCCTCGACAAAGGTcatGTAATTGACGCTTGGGTTCGTGTTTCCTTAGTTGGTatcgagagaccacgtcagcatgtc	gvpA	1	1
Ana-A-I24S	ggcgggcggtctcacatatgGCAGTTGAAAAAACCAATTCTTCCTCCAGCTTGGCAGAAGTTATTGATAGAATCCTCGACAAAGGTagcGTAATTGACGCTTGGGTTCGTGTTTCCTTAGTTGGTatcgagagaccacgtcagcatgtc	gvpA	1	1
Ana-A-I24G	ggcgggcggtctcacatatgGCAGTTGAAAAAACCAATTCTTCCTCCAGCTTGGCAGAAGTTATTGATAGAATCCTCGACAAAGGTggcGTAATTGACGCTTGGGTTCGTGTTTCCTTAGTTGGTatcgagagaccacgtcagcatgtc	gvpA	1	1
Ana-A-I24*	ggcgggcggtctcacatatgGCAGTTGAAAAAACCAATTCTTCCTCCAGCTTGGCAGAAGTTATTGATAGAATCCTCGACAAAGGTtaaGTAATTGACGCTTGGGTTCGTGTTTCCTTAGTTGGTatcgagagaccacgtcagcatgtc	gvpA	1	1
Ana-A-V25F	ggcgggcggtctcacatatgGCAGTTGAAAAAACCAATTCTTCCTCCAGCTTGGCAGAAGTTATTGATAGAATCCTCGACAAAGGTATCtttATTGACGCTTGGGTTCGTGTTTCCTTAGTTGGTatcgagagaccacgtcagcatgtc	gvpA	1	1
Ana-A-V25L	ggcgggcggtctcacatatgGCAGTTGAAAAAACCAATTCTTCCTCCAGCTTGGCAGAAGTTATTGATAGAATCCTCGACAAAGGTATCctgATTGACGCTTGGGTTCGTGTTTCCTTAGTTGGTatcgagagaccacgtcagcatgtc	gvpA	1	1
Ana-A-V25I	ggcgggcggtctcacatatgGCAGTTGAAAAAACCAATTCTTCCTCCAGCTTGGCAGAAGTTATTGATAGAATCCTCGACAAAGGTATCattATTGACGCTTGGGTTCGTGTTTCCTTAGTTGGTatcgagagaccacgtcagcatgtc	gvpA	1	1
Ana-A-V25M	ggcgggcggtctcacatatgGCAGTTGAAAAAACCAATTCTTCCTCCAGCTTGGCAGAAGTTATTGATAGAATCCTCGACAAAGGTATCatgATTGACGCTTGGGTTCGTGTTTCCTTAGTTGGTatcgagagaccacgtcagcatgtc	gvpA	1	1
Ana-A-V25P	ggcgggcggtctcacatatgGCAGTTGAAAAAACCAATTCTTCCTCCAGCTTGGCAGAAGTTATTGATAGAATCCTCGACAAAGGTATCccgATTGACGCTTGGGTTCGTGTTTCCTTAGTTGGTatcgagagaccacgtcagcatgtc	gvpA	1	1
Ana-A-V25T	ggcgggcggtctcacatatgGCAGTTGAAAAAACCAATTCTTCCTCCAGCTTGGCAGAAGTTATTGATAGAATCCTCGACAAAGGTATCaccATTGACGCTTGGGTTCGTGTTTCCTTAGTTGGTatcgagagaccacgtcagcatgtc	gvpA	1	1
Ana-A-V25Q	ggcgggcggtctcacatatgGCAGTTGAAAAAACCAATTCTTCCTCCAGCTTGGCAGAAGTTATTGATAGAATCCTCGACAAAGGTATCcagATTGACGCTTGGGTTCGTGTTTCCTTAGTTGGTatcgagagaccacgtcagcatgtc	gvpA	1	1
Ana-A-V25N	ggcgggcggtctcacatatgGCAGTTGAAAAAACCAATTCTTCCTCCAGCTTGGCAGAAGTTATTGATAGAATCCTCGACAAAGGTATCaacATTGACGCTTGGGTTCGTGTTTCCTTAGTTGGTatcgagagaccacgtcagcatgtc	gvpA	1	1
Ana-A-V25K	ggcgggcggtctcacatatgGCAGTTGAAAAAACCAATTCTTCCTCCAGCTTGGCAGAAGTTATTGATAGAATCCTCGACAAAGGTATCaaaATTGACGCTTGGGTTCGTGTTTCCTTAGTTGGTatcgagagaccacgtcagcatgtc	gvpA	1	1
Ana-A-V25D	ggcgggcggtctcacatatgGCAGTTGAAAAAACCAATTCTTCCTCCAGCTTGGCAGAAGTTATTGATAGAATCCTCGACAAAGGTATCgatATTGACGCTTGGGTTCGTGTTTCCTTAGTTGGTatcgagagaccacgtcagcatgtc	gvpA	1	1
Ana-A-V25A	ggcgggcggtctcacatatgGCAGTTGAAAAAACCAATTCTTCCTCCAGCTTGGCAGAAGTTATTGATAGAATCCTCGACAAAGGTATCgcgATTGACGCTTGGGTTCGTGTTTCCTTAGTTGGTatcgagagaccacgtcagcatgtc	gvpA	1	1
Ana-A-V25E	ggcgggcggtctcacatatgGCAGTTGAAAAAACCAATTCTTCCTCCAGCTTGGCAGAAGTTATTGATAGAATCCTCGACAAAGGTATCgaaATTGACGCTTGGGTTCGTGTTTCCTTAGTTGGTatcgagagaccacgtcagcatgtc	gvpA	1	1
Ana-A-V25W	ggcgggcggtctcacatatgGCAGTTGAAAAAACCAATTCTTCCTCCAGCTTGGCAGAAGTTATTGATAGAATCCTCGACAAAGGTATCtggATTGACGCTTGGGTTCGTGTTTCCTTAGTTGGTatcgagagaccacgtcagcatgtc	gvpA	1	1
Ana-A-V25R	ggcgggcggtctcacatatgGCAGTTGAAAAAACCAATTCTTCCTCCAGCTTGGCAGAAGTTATTGATAGAATCCTCGACAAAGGTATCcgcATTGACGCTTGGGTTCGTGTTTCCTTAGTTGGTatcgagagaccacgtcagcatgtc	gvpA	1	1
Ana-A-V25C	ggcgggcggtctcacatatgGCAGTTGAAAAAACCAATTCTTCCTCCAGCTTGGCAGAAGTTATTGATAGAATCCTCGACAAAGGTATCtgcATTGACGCTTGGGTTCGTGTTTCCTTAGTTGGTatcgagagaccacgtcagcatgtc	gvpA	1	1
Ana-A-V25Y	ggcgggcggtctcacatatgGCAGTTGAAAAAACCAATTCTTCCTCCAGCTTGGCAGAAGTTATTGATAGAATCCTCGACAAAGGTATCtatATTGACGCTTGGGTTCGTGTTTCCTTAGTTGGTatcgagagaccacgtcagcatgtc	gvpA	1	1
Ana-A-V25H	ggcgggcggtctcacatatgGCAGTTGAAAAAACCAATTCTTCCTCCAGCTTGGCAGAAGTTATTGATAGAATCCTCGACAAAGGTATCcatATTGACGCTTGGGTTCGTGTTTCCTTAGTTGGTatcgagagaccacgtcagcatgtc	gvpA	1	1
Ana-A-V25S	ggcgggcggtctcacatatgGCAGTTGAAAAAACCAATTCTTCCTCCAGCTTGGCAGAAGTTATTGATAGAATCCTCGACAAAGGTATCagcATTGACGCTTGGGTTCGTGTTTCCTTAGTTGGTatcgagagaccacgtcagcatgtc	gvpA	1	1
Ana-A-V25G	ggcgggcggtctcacatatgGCAGTTGAAAAAACCAATTCTTCCTCCAGCTTGGCAGAAGTTATTGATAGAATCCTCGACAAAGGTATCggcATTGACGCTTGGGTTCGTGTTTCCTTAGTTGGTatcgagagaccacgtcagcatgtc	gvpA	1	1
Ana-A-V25*	ggcgggcggtctcacatatgGCAGTTGAAAAAACCAATTCTTCCTCCAGCTTGGCAGAAGTTATTGATAGAATCCTCGACAAAGGTATCtaaATTGACGCTTGGGTTCGTGTTTCCTTAGTTGGTatcgagagaccacgtcagcatgtc	gvpA	1	1
Ana-A-I26F	ggcgggcggtctcacatatgGCAGTTGAAAAAACCAATTCTTCCTCCAGCTTGGCAGAAGTTATTGATAGAATCCTCGACAAAGGTATCGTAtttGACGCTTGGGTTCGTGTTTCCTTAGTTGGTatcgagagaccacgtcagcatgtc	gvpA	1	1
Ana-A-I26L	ggcgggcggtctcacatatgGCAGTTGAAAAAACCAATTCTTCCTCCAGCTTGGCAGAAGTTATTGATAGAATCCTCGACAAAGGTATCGTActgGACGCTTGGGTTCGTGTTTCCTTAGTTGGTatcgagagaccacgtcagcatgtc	gvpA	1	1
Ana-A-I26M	ggcgggcggtctcacatatgGCAGTTGAAAAAACCAATTCTTCCTCCAGCTTGGCAGAAGTTATTGATAGAATCCTCGACAAAGGTATCGTAatgGACGCTTGGGTTCGTGTTTCCTTAGTTGGTatcgagagaccacgtcagcatgtc	gvpA	1	1
Ana-A-I26P	ggcgggcggtctcacatatgGCAGTTGAAAAAACCAATTCTTCCTCCAGCTTGGCAGAAGTTATTGATAGAATCCTCGACAAAGGTATCGTAccgGACGCTTGGGTTCGTGTTTCCTTAGTTGGTatcgagagaccacgtcagcatgtc	gvpA	1	1
Ana-A-I26T	ggcgggcggtctcacatatgGCAGTTGAAAAAACCAATTCTTCCTCCAGCTTGGCAGAAGTTATTGATAGAATCCTCGACAAAGGTATCGTAaccGACGCTTGGGTTCGTGTTTCCTTAGTTGGTatcgagagaccacgtcagcatgtc	gvpA	1	1
Ana-A-I26V	ggcgggcggtctcacatatgGCAGTTGAAAAAACCAATTCTTCCTCCAGCTTGGCAGAAGTTATTGATAGAATCCTCGACAAAGGTATCGTAgtgGACGCTTGGGTTCGTGTTTCCTTAGTTGGTatcgagagaccacgtcagcatgtc	gvpA	1	1
Ana-A-I26Q	ggcgggcggtctcacatatgGCAGTTGAAAAAACCAATTCTTCCTCCAGCTTGGCAGAAGTTATTGATAGAATCCTCGACAAAGGTATCGTAcagGACGCTTGGGTTCGTGTTTCCTTAGTTGGTatcgagagaccacgtcagcatgtc	gvpA	1	1
Ana-A-I26N	ggcgggcggtctcacatatgGCAGTTGAAAAAACCAATTCTTCCTCCAGCTTGGCAGAAGTTATTGATAGAATCCTCGACAAAGGTATCGTAaacGACGCTTGGGTTCGTGTTTCCTTAGTTGGTatcgagagaccacgtcagcatgtc	gvpA	1	1
Ana-A-I26K	ggcgggcggtctcacatatgGCAGTTGAAAAAACCAATTCTTCCTCCAGCTTGGCAGAAGTTATTGATAGAATCCTCGACAAAGGTATCGTAaaaGACGCTTGGGTTCGTGTTTCCTTAGTTGGTatcgagagaccacgtcagcatgtc	gvpA	1	1
Ana-A-I26D	ggcgggcggtctcacatatgGCAGTTGAAAAAACCAATTCTTCCTCCAGCTTGGCAGAAGTTATTGATAGAATCCTCGACAAAGGTATCGTAgatGACGCTTGGGTTCGTGTTTCCTTAGTTGGTatcgagagaccacgtcagcatgtc	gvpA	1	1
Ana-A-I26A	ggcgggcggtctcacatatgGCAGTTGAAAAAACCAATTCTTCCTCCAGCTTGGCAGAAGTTATTGATAGAATCCTCGACAAAGGTATCGTAgcgGACGCTTGGGTTCGTGTTTCCTTAGTTGGTatcgagagaccacgtcagcatgtc	gvpA	1	1
Ana-A-I26E	ggcgggcggtctcacatatgGCAGTTGAAAAAACCAATTCTTCCTCCAGCTTGGCAGAAGTTATTGATAGAATCCTCGACAAAGGTATCGTAgaaGACGCTTGGGTTCGTGTTTCCTTAGTTGGTatcgagagaccacgtcagcatgtc	gvpA	1	1
Ana-A-I26W	ggcgggcggtctcacatatgGCAGTTGAAAAAACCAATTCTTCCTCCAGCTTGGCAGAAGTTATTGATAGAATCCTCGACAAAGGTATCGTAtggGACGCTTGGGTTCGTGTTTCCTTAGTTGGTatcgagagaccacgtcagcatgtc	gvpA	1	1
Ana-A-I26R	ggcgggcggtctcacatatgGCAGTTGAAAAAACCAATTCTTCCTCCAGCTTGGCAGAAGTTATTGATAGAATCCTCGACAAAGGTATCGTAcgcGACGCTTGGGTTCGTGTTTCCTTAGTTGGTatcgagagaccacgtcagcatgtc	gvpA	1	1
Ana-A-I26C	ggcgggcggtctcacatatgGCAGTTGAAAAAACCAATTCTTCCTCCAGCTTGGCAGAAGTTATTGATAGAATCCTCGACAAAGGTATCGTAtgcGACGCTTGGGTTCGTGTTTCCTTAGTTGGTatcgagagaccacgtcagcatgtc	gvpA	1	1
Ana-A-I26Y	ggcgggcggtctcacatatgGCAGTTGAAAAAACCAATTCTTCCTCCAGCTTGGCAGAAGTTATTGATAGAATCCTCGACAAAGGTATCGTAtatGACGCTTGGGTTCGTGTTTCCTTAGTTGGTatcgagagaccacgtcagcatgtc	gvpA	1	1
Ana-A-I26H	ggcgggcggtctcacatatgGCAGTTGAAAAAACCAATTCTTCCTCCAGCTTGGCAGAAGTTATTGATAGAATCCTCGACAAAGGTATCGTAcatGACGCTTGGGTTCGTGTTTCCTTAGTTGGTatcgagagaccacgtcagcatgtc	gvpA	1	1
Ana-A-I26S	ggcgggcggtctcacatatgGCAGTTGAAAAAACCAATTCTTCCTCCAGCTTGGCAGAAGTTATTGATAGAATCCTCGACAAAGGTATCGTAagcGACGCTTGGGTTCGTGTTTCCTTAGTTGGTatcgagagaccacgtcagcatgtc	gvpA	1	1
Ana-A-I26G	ggcgggcggtctcacatatgGCAGTTGAAAAAACCAATTCTTCCTCCAGCTTGGCAGAAGTTATTGATAGAATCCTCGACAAAGGTATCGTAggcGACGCTTGGGTTCGTGTTTCCTTAGTTGGTatcgagagaccacgtcagcatgtc	gvpA	1	1
Ana-A-I26*	ggcgggcggtctcacatatgGCAGTTGAAAAAACCAATTCTTCCTCCAGCTTGGCAGAAGTTATTGATAGAATCCTCGACAAAGGTATCGTAtaaGACGCTTGGGTTCGTGTTTCCTTAGTTGGTatcgagagaccacgtcagcatgtc	gvpA	1	1
Ana-A-D27F	ggcgggcggtctcacatatgGCAGTTGAAAAAACCAATTCTTCCTCCAGCTTGGCAGAAGTTATTGATAGAATCCTCGACAAAGGTATCGTAATTtttGCTTGGGTTCGTGTTTCCTTAGTTGGTatcgagagaccacgtcagcatgtc	gvpA	1	1
Ana-A-D27L	ggcgggcggtctcacatatgGCAGTTGAAAAAACCAATTCTTCCTCCAGCTTGGCAGAAGTTATTGATAGAATCCTCGACAAAGGTATCGTAATTctgGCTTGGGTTCGTGTTTCCTTAGTTGGTatcgagagaccacgtcagcatgtc	gvpA	1	1
Ana-A-D27I	ggcgggcggtctcacatatgGCAGTTGAAAAAACCAATTCTTCCTCCAGCTTGGCAGAAGTTATTGATAGAATCCTCGACAAAGGTATCGTAATTattGCTTGGGTTCGTGTTTCCTTAGTTGGTatcgagagaccacgtcagcatgtc	gvpA	1	1
Ana-A-D27M	ggcgggcggtctcacatatgGCAGTTGAAAAAACCAATTCTTCCTCCAGCTTGGCAGAAGTTATTGATAGAATCCTCGACAAAGGTATCGTAATTatgGCTTGGGTTCGTGTTTCCTTAGTTGGTatcgagagaccacgtcagcatgtc	gvpA	1	1
Ana-A-D27P	ggcgggcggtctcacatatgGCAGTTGAAAAAACCAATTCTTCCTCCAGCTTGGCAGAAGTTATTGATAGAATCCTCGACAAAGGTATCGTAATTccgGCTTGGGTTCGTGTTTCCTTAGTTGGTatcgagagaccacgtcagcatgtc	gvpA	1	1
Ana-A-D27T	ggcgggcggtctcacatatgGCAGTTGAAAAAACCAATTCTTCCTCCAGCTTGGCAGAAGTTATTGATAGAATCCTCGACAAAGGTATCGTAATTaccGCTTGGGTTCGTGTTTCCTTAGTTGGTatcgagagaccacgtcagcatgtc	gvpA	1	1
Ana-A-D27V	ggcgggcggtctcacatatgGCAGTTGAAAAAACCAATTCTTCCTCCAGCTTGGCAGAAGTTATTGATAGAATCCTCGACAAAGGTATCGTAATTgtgGCTTGGGTTCGTGTTTCCTTAGTTGGTatcgagagaccacgtcagcatgtc	gvpA	1	1
Ana-A-D27Q	ggcgggcggtctcacatatgGCAGTTGAAAAAACCAATTCTTCCTCCAGCTTGGCAGAAGTTATTGATAGAATCCTCGACAAAGGTATCGTAATTcagGCTTGGGTTCGTGTTTCCTTAGTTGGTatcgagagaccacgtcagcatgtc	gvpA	1	1
Ana-A-D27N	ggcgggcggtctcacatatgGCAGTTGAAAAAACCAATTCTTCCTCCAGCTTGGCAGAAGTTATTGATAGAATCCTCGACAAAGGTATCGTAATTaacGCTTGGGTTCGTGTTTCCTTAGTTGGTatcgagagaccacgtcagcatgtc	gvpA	1	1
Ana-A-D27K	ggcgggcggtctcacatatgGCAGTTGAAAAAACCAATTCTTCCTCCAGCTTGGCAGAAGTTATTGATAGAATCCTCGACAAAGGTATCGTAATTaaaGCTTGGGTTCGTGTTTCCTTAGTTGGTatcgagagaccacgtcagcatgtc	gvpA	1	1
Ana-A-D27A	ggcgggcggtctcacatatgGCAGTTGAAAAAACCAATTCTTCCTCCAGCTTGGCAGAAGTTATTGATAGAATCCTCGACAAAGGTATCGTAATTgcgGCTTGGGTTCGTGTTTCCTTAGTTGGTatcgagagaccacgtcagcatgtc	gvpA	1	1
Ana-A-D27E	ggcgggcggtctcacatatgGCAGTTGAAAAAACCAATTCTTCCTCCAGCTTGGCAGAAGTTATTGATAGAATCCTCGACAAAGGTATCGTAATTgaaGCTTGGGTTCGTGTTTCCTTAGTTGGTatcgagagaccacgtcagcatgtc	gvpA	1	1
Ana-A-D27W	ggcgggcggtctcacatatgGCAGTTGAAAAAACCAATTCTTCCTCCAGCTTGGCAGAAGTTATTGATAGAATCCTCGACAAAGGTATCGTAATTtggGCTTGGGTTCGTGTTTCCTTAGTTGGTatcgagagaccacgtcagcatgtc	gvpA	1	1
Ana-A-D27R	ggcgggcggtctcacatatgGCAGTTGAAAAAACCAATTCTTCCTCCAGCTTGGCAGAAGTTATTGATAGAATCCTCGACAAAGGTATCGTAATTcgcGCTTGGGTTCGTGTTTCCTTAGTTGGTatcgagagaccacgtcagcatgtc	gvpA	1	1
Ana-A-D27C	ggcgggcggtctcacatatgGCAGTTGAAAAAACCAATTCTTCCTCCAGCTTGGCAGAAGTTATTGATAGAATCCTCGACAAAGGTATCGTAATTtgcGCTTGGGTTCGTGTTTCCTTAGTTGGTatcgagagaccacgtcagcatgtc	gvpA	1	1
Ana-A-D27Y	ggcgggcggtctcacatatgGCAGTTGAAAAAACCAATTCTTCCTCCAGCTTGGCAGAAGTTATTGATAGAATCCTCGACAAAGGTATCGTAATTtatGCTTGGGTTCGTGTTTCCTTAGTTGGTatcgagagaccacgtcagcatgtc	gvpA	1	1
Ana-A-D27H	ggcgggcggtctcacatatgGCAGTTGAAAAAACCAATTCTTCCTCCAGCTTGGCAGAAGTTATTGATAGAATCCTCGACAAAGGTATCGTAATTcatGCTTGGGTTCGTGTTTCCTTAGTTGGTatcgagagaccacgtcagcatgtc	gvpA	1	1
Ana-A-D27S	ggcgggcggtctcacatatgGCAGTTGAAAAAACCAATTCTTCCTCCAGCTTGGCAGAAGTTATTGATAGAATCCTCGACAAAGGTATCGTAATTagcGCTTGGGTTCGTGTTTCCTTAGTTGGTatcgagagaccacgtcagcatgtc	gvpA	1	1
Ana-A-D27G	ggcgggcggtctcacatatgGCAGTTGAAAAAACCAATTCTTCCTCCAGCTTGGCAGAAGTTATTGATAGAATCCTCGACAAAGGTATCGTAATTggcGCTTGGGTTCGTGTTTCCTTAGTTGGTatcgagagaccacgtcagcatgtc	gvpA	1	1
Ana-A-D27*	ggcgggcggtctcacatatgGCAGTTGAAAAAACCAATTCTTCCTCCAGCTTGGCAGAAGTTATTGATAGAATCCTCGACAAAGGTATCGTAATTtaaGCTTGGGTTCGTGTTTCCTTAGTTGGTatcgagagaccacgtcagcatgtc	gvpA	1	1
Ana-A-A28F	ggcgggcggtctcacatatgGCAGTTGAAAAAACCAATTCTTCCTCCAGCTTGGCAGAAGTTATTGATAGAATCCTCGACAAAGGTATCGTAATTGACtttTGGGTTCGTGTTTCCTTAGTTGGTatcgagagaccacgtcagcatgtc	gvpA	1	1
Ana-A-A28L	ggcgggcggtctcacatatgGCAGTTGAAAAAACCAATTCTTCCTCCAGCTTGGCAGAAGTTATTGATAGAATCCTCGACAAAGGTATCGTAATTGACctgTGGGTTCGTGTTTCCTTAGTTGGTatcgagagaccacgtcagcatgtc	gvpA	1	1
Ana-A-A28I	ggcgggcggtctcacatatgGCAGTTGAAAAAACCAATTCTTCCTCCAGCTTGGCAGAAGTTATTGATAGAATCCTCGACAAAGGTATCGTAATTGACattTGGGTTCGTGTTTCCTTAGTTGGTatcgagagaccacgtcagcatgtc	gvpA	1	1
Ana-A-A28M	ggcgggcggtctcacatatgGCAGTTGAAAAAACCAATTCTTCCTCCAGCTTGGCAGAAGTTATTGATAGAATCCTCGACAAAGGTATCGTAATTGACatgTGGGTTCGTGTTTCCTTAGTTGGTatcgagagaccacgtcagcatgtc	gvpA	1	1
Ana-A-A28P	ggcgggcggtctcacatatgGCAGTTGAAAAAACCAATTCTTCCTCCAGCTTGGCAGAAGTTATTGATAGAATCCTCGACAAAGGTATCGTAATTGACccgTGGGTTCGTGTTTCCTTAGTTGGTatcgagagaccacgtcagcatgtc	gvpA	1	1
Ana-A-A28T	ggcgggcggtctcacatatgGCAGTTGAAAAAACCAATTCTTCCTCCAGCTTGGCAGAAGTTATTGATAGAATCCTCGACAAAGGTATCGTAATTGACaccTGGGTTCGTGTTTCCTTAGTTGGTatcgagagaccacgtcagcatgtc	gvpA	1	1
Ana-A-A28V	ggcgggcggtctcacatatgGCAGTTGAAAAAACCAATTCTTCCTCCAGCTTGGCAGAAGTTATTGATAGAATCCTCGACAAAGGTATCGTAATTGACgtgTGGGTTCGTGTTTCCTTAGTTGGTatcgagagaccacgtcagcatgtc	gvpA	1	1
Ana-A-A28Q	ggcgggcggtctcacatatgGCAGTTGAAAAAACCAATTCTTCCTCCAGCTTGGCAGAAGTTATTGATAGAATCCTCGACAAAGGTATCGTAATTGACcagTGGGTTCGTGTTTCCTTAGTTGGTatcgagagaccacgtcagcatgtc	gvpA	1	1
Ana-A-A28N	ggcgggcggtctcacatatgGCAGTTGAAAAAACCAATTCTTCCTCCAGCTTGGCAGAAGTTATTGATAGAATCCTCGACAAAGGTATCGTAATTGACaacTGGGTTCGTGTTTCCTTAGTTGGTatcgagagaccacgtcagcatgtc	gvpA	1	1
Ana-A-A28K	ggcgggcggtctcacatatgGCAGTTGAAAAAACCAATTCTTCCTCCAGCTTGGCAGAAGTTATTGATAGAATCCTCGACAAAGGTATCGTAATTGACaaaTGGGTTCGTGTTTCCTTAGTTGGTatcgagagaccacgtcagcatgtc	gvpA	1	1
Ana-A-A28D	ggcgggcggtctcacatatgGCAGTTGAAAAAACCAATTCTTCCTCCAGCTTGGCAGAAGTTATTGATAGAATCCTCGACAAAGGTATCGTAATTGACgatTGGGTTCGTGTTTCCTTAGTTGGTatcgagagaccacgtcagcatgtc	gvpA	1	1
Ana-A-A28E	ggcgggcggtctcacatatgGCAGTTGAAAAAACCAATTCTTCCTCCAGCTTGGCAGAAGTTATTGATAGAATCCTCGACAAAGGTATCGTAATTGACgaaTGGGTTCGTGTTTCCTTAGTTGGTatcgagagaccacgtcagcatgtc	gvpA	1	1
Ana-A-A28W	ggcgggcggtctcacatatgGCAGTTGAAAAAACCAATTCTTCCTCCAGCTTGGCAGAAGTTATTGATAGAATCCTCGACAAAGGTATCGTAATTGACtggTGGGTTCGTGTTTCCTTAGTTGGTatcgagagaccacgtcagcatgtc	gvpA	1	1
Ana-A-A28R	ggcgggcggtctcacatatgGCAGTTGAAAAAACCAATTCTTCCTCCAGCTTGGCAGAAGTTATTGATAGAATCCTCGACAAAGGTATCGTAATTGACcgcTGGGTTCGTGTTTCCTTAGTTGGTatcgagagaccacgtcagcatgtc	gvpA	1	1
Ana-A-A28C	ggcgggcggtctcacatatgGCAGTTGAAAAAACCAATTCTTCCTCCAGCTTGGCAGAAGTTATTGATAGAATCCTCGACAAAGGTATCGTAATTGACtgcTGGGTTCGTGTTTCCTTAGTTGGTatcgagagaccacgtcagcatgtc	gvpA	1	1
Ana-A-A28Y	ggcgggcggtctcacatatgGCAGTTGAAAAAACCAATTCTTCCTCCAGCTTGGCAGAAGTTATTGATAGAATCCTCGACAAAGGTATCGTAATTGACtatTGGGTTCGTGTTTCCTTAGTTGGTatcgagagaccacgtcagcatgtc	gvpA	1	1
Ana-A-A28H	ggcgggcggtctcacatatgGCAGTTGAAAAAACCAATTCTTCCTCCAGCTTGGCAGAAGTTATTGATAGAATCCTCGACAAAGGTATCGTAATTGACcatTGGGTTCGTGTTTCCTTAGTTGGTatcgagagaccacgtcagcatgtc	gvpA	1	1
Ana-A-A28S	ggcgggcggtctcacatatgGCAGTTGAAAAAACCAATTCTTCCTCCAGCTTGGCAGAAGTTATTGATAGAATCCTCGACAAAGGTATCGTAATTGACagcTGGGTTCGTGTTTCCTTAGTTGGTatcgagagaccacgtcagcatgtc	gvpA	1	1
Ana-A-A28G	ggcgggcggtctcacatatgGCAGTTGAAAAAACCAATTCTTCCTCCAGCTTGGCAGAAGTTATTGATAGAATCCTCGACAAAGGTATCGTAATTGACggcTGGGTTCGTGTTTCCTTAGTTGGTatcgagagaccacgtcagcatgtc	gvpA	1	1
Ana-A-A28*	ggcgggcggtctcacatatgGCAGTTGAAAAAACCAATTCTTCCTCCAGCTTGGCAGAAGTTATTGATAGAATCCTCGACAAAGGTATCGTAATTGACtaaTGGGTTCGTGTTTCCTTAGTTGGTatcgagagaccacgtcagcatgtc	gvpA	1	1
Ana-A-W29F	ggcgggcggtctcacatatgGCAGTTGAAAAAACCAATTCTTCCTCCAGCTTGGCAGAAGTTATTGATAGAATCCTCGACAAAGGTATCGTAATTGACGCTtttGTTCGTGTTTCCTTAGTTGGTatcgagagaccacgtcagcatgtc	gvpA	1	1
Ana-A-W29L	ggcgggcggtctcacatatgGCAGTTGAAAAAACCAATTCTTCCTCCAGCTTGGCAGAAGTTATTGATAGAATCCTCGACAAAGGTATCGTAATTGACGCTctgGTTCGTGTTTCCTTAGTTGGTatcgagagaccacgtcagcatgtc	gvpA	1	1
Ana-A-W29I	ggcgggcggtctcacatatgGCAGTTGAAAAAACCAATTCTTCCTCCAGCTTGGCAGAAGTTATTGATAGAATCCTCGACAAAGGTATCGTAATTGACGCTattGTTCGTGTTTCCTTAGTTGGTatcgagagaccacgtcagcatgtc	gvpA	1	1
Ana-A-W29M	ggcgggcggtctcacatatgGCAGTTGAAAAAACCAATTCTTCCTCCAGCTTGGCAGAAGTTATTGATAGAATCCTCGACAAAGGTATCGTAATTGACGCTatgGTTCGTGTTTCCTTAGTTGGTatcgagagaccacgtcagcatgtc	gvpA	1	1
Ana-A-W29P	ggcgggcggtctcacatatgGCAGTTGAAAAAACCAATTCTTCCTCCAGCTTGGCAGAAGTTATTGATAGAATCCTCGACAAAGGTATCGTAATTGACGCTccgGTTCGTGTTTCCTTAGTTGGTatcgagagaccacgtcagcatgtc	gvpA	1	1
Ana-A-W29T	ggcgggcggtctcacatatgGCAGTTGAAAAAACCAATTCTTCCTCCAGCTTGGCAGAAGTTATTGATAGAATCCTCGACAAAGGTATCGTAATTGACGCTaccGTTCGTGTTTCCTTAGTTGGTatcgagagaccacgtcagcatgtc	gvpA	1	1
Ana-A-W29V	ggcgggcggtctcacatatgGCAGTTGAAAAAACCAATTCTTCCTCCAGCTTGGCAGAAGTTATTGATAGAATCCTCGACAAAGGTATCGTAATTGACGCTgtgGTTCGTGTTTCCTTAGTTGGTatcgagagaccacgtcagcatgtc	gvpA	1	1
Ana-A-W29Q	ggcgggcggtctcacatatgGCAGTTGAAAAAACCAATTCTTCCTCCAGCTTGGCAGAAGTTATTGATAGAATCCTCGACAAAGGTATCGTAATTGACGCTcagGTTCGTGTTTCCTTAGTTGGTatcgagagaccacgtcagcatgtc	gvpA	1	1
Ana-A-W29N	ggcgggcggtctcacatatgGCAGTTGAAAAAACCAATTCTTCCTCCAGCTTGGCAGAAGTTATTGATAGAATCCTCGACAAAGGTATCGTAATTGACGCTaacGTTCGTGTTTCCTTAGTTGGTatcgagagaccacgtcagcatgtc	gvpA	1	1
Ana-A-W29K	ggcgggcggtctcacatatgGCAGTTGAAAAAACCAATTCTTCCTCCAGCTTGGCAGAAGTTATTGATAGAATCCTCGACAAAGGTATCGTAATTGACGCTaaaGTTCGTGTTTCCTTAGTTGGTatcgagagaccacgtcagcatgtc	gvpA	1	1
Ana-A-W29D	ggcgggcggtctcacatatgGCAGTTGAAAAAACCAATTCTTCCTCCAGCTTGGCAGAAGTTATTGATAGAATCCTCGACAAAGGTATCGTAATTGACGCTgatGTTCGTGTTTCCTTAGTTGGTatcgagagaccacgtcagcatgtc	gvpA	1	1
Ana-A-W29A	ggcgggcggtctcacatatgGCAGTTGAAAAAACCAATTCTTCCTCCAGCTTGGCAGAAGTTATTGATAGAATCCTCGACAAAGGTATCGTAATTGACGCTgcgGTTCGTGTTTCCTTAGTTGGTatcgagagaccacgtcagcatgtc	gvpA	1	1
Ana-A-W29E	ggcgggcggtctcacatatgGCAGTTGAAAAAACCAATTCTTCCTCCAGCTTGGCAGAAGTTATTGATAGAATCCTCGACAAAGGTATCGTAATTGACGCTgaaGTTCGTGTTTCCTTAGTTGGTatcgagagaccacgtcagcatgtc	gvpA	1	1
Ana-A-W29R	ggcgggcggtctcacatatgGCAGTTGAAAAAACCAATTCTTCCTCCAGCTTGGCAGAAGTTATTGATAGAATCCTCGACAAAGGTATCGTAATTGACGCTcgcGTTCGTGTTTCCTTAGTTGGTatcgagagaccacgtcagcatgtc	gvpA	1	1
Ana-A-W29C	ggcgggcggtctcacatatgGCAGTTGAAAAAACCAATTCTTCCTCCAGCTTGGCAGAAGTTATTGATAGAATCCTCGACAAAGGTATCGTAATTGACGCTtgcGTTCGTGTTTCCTTAGTTGGTatcgagagaccacgtcagcatgtc	gvpA	1	1
Ana-A-W29Y	ggcgggcggtctcacatatgGCAGTTGAAAAAACCAATTCTTCCTCCAGCTTGGCAGAAGTTATTGATAGAATCCTCGACAAAGGTATCGTAATTGACGCTtatGTTCGTGTTTCCTTAGTTGGTatcgagagaccacgtcagcatgtc	gvpA	1	1
Ana-A-W29H	ggcgggcggtctcacatatgGCAGTTGAAAAAACCAATTCTTCCTCCAGCTTGGCAGAAGTTATTGATAGAATCCTCGACAAAGGTATCGTAATTGACGCTcatGTTCGTGTTTCCTTAGTTGGTatcgagagaccacgtcagcatgtc	gvpA	1	1
Ana-A-W29S	ggcgggcggtctcacatatgGCAGTTGAAAAAACCAATTCTTCCTCCAGCTTGGCAGAAGTTATTGATAGAATCCTCGACAAAGGTATCGTAATTGACGCTagcGTTCGTGTTTCCTTAGTTGGTatcgagagaccacgtcagcatgtc	gvpA	1	1
Ana-A-W29G	ggcgggcggtctcacatatgGCAGTTGAAAAAACCAATTCTTCCTCCAGCTTGGCAGAAGTTATTGATAGAATCCTCGACAAAGGTATCGTAATTGACGCTggcGTTCGTGTTTCCTTAGTTGGTatcgagagaccacgtcagcatgtc	gvpA	1	1
Ana-A-W29*	ggcgggcggtctcacatatgGCAGTTGAAAAAACCAATTCTTCCTCCAGCTTGGCAGAAGTTATTGATAGAATCCTCGACAAAGGTATCGTAATTGACGCTtaaGTTCGTGTTTCCTTAGTTGGTatcgagagaccacgtcagcatgtc	gvpA	1	1
Ana-A-V30F	ggcgggcggtctcacatatgGCAGTTGAAAAAACCAATTCTTCCTCCAGCTTGGCAGAAGTTATTGATAGAATCCTCGACAAAGGTATCGTAATTGACGCTTGGtttCGTGTTTCCTTAGTTGGTatcgagagaccacgtcagcatgtc	gvpA	1	1
Ana-A-V30L	ggcgggcggtctcacatatgGCAGTTGAAAAAACCAATTCTTCCTCCAGCTTGGCAGAAGTTATTGATAGAATCCTCGACAAAGGTATCGTAATTGACGCTTGGctgCGTGTTTCCTTAGTTGGTatcgagagaccacgtcagcatgtc	gvpA	1	1
Ana-A-V30I	ggcgggcggtctcacatatgGCAGTTGAAAAAACCAATTCTTCCTCCAGCTTGGCAGAAGTTATTGATAGAATCCTCGACAAAGGTATCGTAATTGACGCTTGGattCGTGTTTCCTTAGTTGGTatcgagagaccacgtcagcatgtc	gvpA	1	1
Ana-A-V30M	ggcgggcggtctcacatatgGCAGTTGAAAAAACCAATTCTTCCTCCAGCTTGGCAGAAGTTATTGATAGAATCCTCGACAAAGGTATCGTAATTGACGCTTGGatgCGTGTTTCCTTAGTTGGTatcgagagaccacgtcagcatgtc	gvpA	1	1
Ana-A-V30P	ggcgggcggtctcacatatgGCAGTTGAAAAAACCAATTCTTCCTCCAGCTTGGCAGAAGTTATTGATAGAATCCTCGACAAAGGTATCGTAATTGACGCTTGGccgCGTGTTTCCTTAGTTGGTatcgagagaccacgtcagcatgtc	gvpA	1	1
Ana-A-V30T	ggcgggcggtctcacatatgGCAGTTGAAAAAACCAATTCTTCCTCCAGCTTGGCAGAAGTTATTGATAGAATCCTCGACAAAGGTATCGTAATTGACGCTTGGaccCGTGTTTCCTTAGTTGGTatcgagagaccacgtcagcatgtc	gvpA	1	1
Ana-A-V30Q	ggcgggcggtctcacatatgGCAGTTGAAAAAACCAATTCTTCCTCCAGCTTGGCAGAAGTTATTGATAGAATCCTCGACAAAGGTATCGTAATTGACGCTTGGcagCGTGTTTCCTTAGTTGGTatcgagagaccacgtcagcatgtc	gvpA	1	1
Ana-A-V30N	ggcgggcggtctcacatatgGCAGTTGAAAAAACCAATTCTTCCTCCAGCTTGGCAGAAGTTATTGATAGAATCCTCGACAAAGGTATCGTAATTGACGCTTGGaacCGTGTTTCCTTAGTTGGTatcgagagaccacgtcagcatgtc	gvpA	1	1
Ana-A-V30K	ggcgggcggtctcacatatgGCAGTTGAAAAAACCAATTCTTCCTCCAGCTTGGCAGAAGTTATTGATAGAATCCTCGACAAAGGTATCGTAATTGACGCTTGGaaaCGTGTTTCCTTAGTTGGTatcgagagaccacgtcagcatgtc	gvpA	1	1
Ana-A-V30D	ggcgggcggtctcacatatgGCAGTTGAAAAAACCAATTCTTCCTCCAGCTTGGCAGAAGTTATTGATAGAATCCTCGACAAAGGTATCGTAATTGACGCTTGGgatCGTGTTTCCTTAGTTGGTatcgagagaccacgtcagcatgtc	gvpA	1	1
Ana-A-V30A	ggcgggcggtctcacatatgGCAGTTGAAAAAACCAATTCTTCCTCCAGCTTGGCAGAAGTTATTGATAGAATCCTCGACAAAGGTATCGTAATTGACGCTTGGgcgCGTGTTTCCTTAGTTGGTatcgagagaccacgtcagcatgtc	gvpA	1	1
Ana-A-V30E	ggcgggcggtctcacatatgGCAGTTGAAAAAACCAATTCTTCCTCCAGCTTGGCAGAAGTTATTGATAGAATCCTCGACAAAGGTATCGTAATTGACGCTTGGgaaCGTGTTTCCTTAGTTGGTatcgagagaccacgtcagcatgtc	gvpA	1	1
Ana-A-V30W	ggcgggcggtctcacatatgGCAGTTGAAAAAACCAATTCTTCCTCCAGCTTGGCAGAAGTTATTGATAGAATCCTCGACAAAGGTATCGTAATTGACGCTTGGtggCGTGTTTCCTTAGTTGGTatcgagagaccacgtcagcatgtc	gvpA	1	1
Ana-A-V30R	ggcgggcggtctcacatatgGCAGTTGAAAAAACCAATTCTTCCTCCAGCTTGGCAGAAGTTATTGATAGAATCCTCGACAAAGGTATCGTAATTGACGCTTGGcgcCGTGTTTCCTTAGTTGGTatcgagagaccacgtcagcatgtc	gvpA	1	1
Ana-A-V30C	ggcgggcggtctcacatatgGCAGTTGAAAAAACCAATTCTTCCTCCAGCTTGGCAGAAGTTATTGATAGAATCCTCGACAAAGGTATCGTAATTGACGCTTGGtgcCGTGTTTCCTTAGTTGGTatcgagagaccacgtcagcatgtc	gvpA	1	1
Ana-A-V30Y	ggcgggcggtctcacatatgGCAGTTGAAAAAACCAATTCTTCCTCCAGCTTGGCAGAAGTTATTGATAGAATCCTCGACAAAGGTATCGTAATTGACGCTTGGtatCGTGTTTCCTTAGTTGGTatcgagagaccacgtcagcatgtc	gvpA	1	1
Ana-A-V30H	ggcgggcggtctcacatatgGCAGTTGAAAAAACCAATTCTTCCTCCAGCTTGGCAGAAGTTATTGATAGAATCCTCGACAAAGGTATCGTAATTGACGCTTGGcatCGTGTTTCCTTAGTTGGTatcgagagaccacgtcagcatgtc	gvpA	1	1
Ana-A-V30S	ggcgggcggtctcacatatgGCAGTTGAAAAAACCAATTCTTCCTCCAGCTTGGCAGAAGTTATTGATAGAATCCTCGACAAAGGTATCGTAATTGACGCTTGGagcCGTGTTTCCTTAGTTGGTatcgagagaccacgtcagcatgtc	gvpA	1	1
Ana-A-V30G	ggcgggcggtctcacatatgGCAGTTGAAAAAACCAATTCTTCCTCCAGCTTGGCAGAAGTTATTGATAGAATCCTCGACAAAGGTATCGTAATTGACGCTTGGggcCGTGTTTCCTTAGTTGGTatcgagagaccacgtcagcatgtc	gvpA	1	1
Ana-A-V30*	ggcgggcggtctcacatatgGCAGTTGAAAAAACCAATTCTTCCTCCAGCTTGGCAGAAGTTATTGATAGAATCCTCGACAAAGGTATCGTAATTGACGCTTGGtaaCGTGTTTCCTTAGTTGGTatcgagagaccacgtcagcatgtc	gvpA	1	1
Ana-A-R31F	ggcgggcggtctcacatatgGCAGTTGAAAAAACCAATTCTTCCTCCAGCTTGGCAGAAGTTATTGATAGAATCCTCGACAAAGGTATCGTAATTGACGCTTGGGTTtttGTTTCCTTAGTTGGTatcgagagaccacgtcagcatgtc	gvpA	1	1
Ana-A-R31L	ggcgggcggtctcacatatgGCAGTTGAAAAAACCAATTCTTCCTCCAGCTTGGCAGAAGTTATTGATAGAATCCTCGACAAAGGTATCGTAATTGACGCTTGGGTTctgGTTTCCTTAGTTGGTatcgagagaccacgtcagcatgtc	gvpA	1	1
Ana-A-R31I	ggcgggcggtctcacatatgGCAGTTGAAAAAACCAATTCTTCCTCCAGCTTGGCAGAAGTTATTGATAGAATCCTCGACAAAGGTATCGTAATTGACGCTTGGGTTattGTTTCCTTAGTTGGTatcgagagaccacgtcagcatgtc	gvpA	1	1
Ana-A-R31M	ggcgggcggtctcacatatgGCAGTTGAAAAAACCAATTCTTCCTCCAGCTTGGCAGAAGTTATTGATAGAATCCTCGACAAAGGTATCGTAATTGACGCTTGGGTTatgGTTTCCTTAGTTGGTatcgagagaccacgtcagcatgtc	gvpA	1	1
Ana-A-R31P	ggcgggcggtctcacatatgGCAGTTGAAAAAACCAATTCTTCCTCCAGCTTGGCAGAAGTTATTGATAGAATCCTCGACAAAGGTATCGTAATTGACGCTTGGGTTccgGTTTCCTTAGTTGGTatcgagagaccacgtcagcatgtc	gvpA	1	1
Ana-A-R31T	ggcgggcggtctcacatatgGCAGTTGAAAAAACCAATTCTTCCTCCAGCTTGGCAGAAGTTATTGATAGAATCCTCGACAAAGGTATCGTAATTGACGCTTGGGTTaccGTTTCCTTAGTTGGTatcgagagaccacgtcagcatgtc	gvpA	1	1
Ana-A-R31V	ggcgggcggtctcacatatgGCAGTTGAAAAAACCAATTCTTCCTCCAGCTTGGCAGAAGTTATTGATAGAATCCTCGACAAAGGTATCGTAATTGACGCTTGGGTTgtgGTTTCCTTAGTTGGTatcgagagaccacgtcagcatgtc	gvpA	1	1
Ana-A-R31Q	ggcgggcggtctcacatatgGCAGTTGAAAAAACCAATTCTTCCTCCAGCTTGGCAGAAGTTATTGATAGAATCCTCGACAAAGGTATCGTAATTGACGCTTGGGTTcagGTTTCCTTAGTTGGTatcgagagaccacgtcagcatgtc	gvpA	1	1
Ana-A-R31N	ggcgggcggtctcacatatgGCAGTTGAAAAAACCAATTCTTCCTCCAGCTTGGCAGAAGTTATTGATAGAATCCTCGACAAAGGTATCGTAATTGACGCTTGGGTTaacGTTTCCTTAGTTGGTatcgagagaccacgtcagcatgtc	gvpA	1	1
Ana-A-R31K	ggcgggcggtctcacatatgGCAGTTGAAAAAACCAATTCTTCCTCCAGCTTGGCAGAAGTTATTGATAGAATCCTCGACAAAGGTATCGTAATTGACGCTTGGGTTaaaGTTTCCTTAGTTGGTatcgagagaccacgtcagcatgtc	gvpA	1	1
Ana-A-R31D	ggcgggcggtctcacatatgGCAGTTGAAAAAACCAATTCTTCCTCCAGCTTGGCAGAAGTTATTGATAGAATCCTCGACAAAGGTATCGTAATTGACGCTTGGGTTgatGTTTCCTTAGTTGGTatcgagagaccacgtcagcatgtc	gvpA	1	1
Ana-A-R31A	ggcgggcggtctcacatatgGCAGTTGAAAAAACCAATTCTTCCTCCAGCTTGGCAGAAGTTATTGATAGAATCCTCGACAAAGGTATCGTAATTGACGCTTGGGTTgcgGTTTCCTTAGTTGGTatcgagagaccacgtcagcatgtc	gvpA	1	1
Ana-A-R31E	ggcgggcggtctcacatatgGCAGTTGAAAAAACCAATTCTTCCTCCAGCTTGGCAGAAGTTATTGATAGAATCCTCGACAAAGGTATCGTAATTGACGCTTGGGTTgaaGTTTCCTTAGTTGGTatcgagagaccacgtcagcatgtc	gvpA	1	1
Ana-A-R31W	ggcgggcggtctcacatatgGCAGTTGAAAAAACCAATTCTTCCTCCAGCTTGGCAGAAGTTATTGATAGAATCCTCGACAAAGGTATCGTAATTGACGCTTGGGTTtggGTTTCCTTAGTTGGTatcgagagaccacgtcagcatgtc	gvpA	1	1
Ana-A-R31C	ggcgggcggtctcacatatgGCAGTTGAAAAAACCAATTCTTCCTCCAGCTTGGCAGAAGTTATTGATAGAATCCTCGACAAAGGTATCGTAATTGACGCTTGGGTTtgcGTTTCCTTAGTTGGTatcgagagaccacgtcagcatgtc	gvpA	1	1
Ana-A-R31Y	ggcgggcggtctcacatatgGCAGTTGAAAAAACCAATTCTTCCTCCAGCTTGGCAGAAGTTATTGATAGAATCCTCGACAAAGGTATCGTAATTGACGCTTGGGTTtatGTTTCCTTAGTTGGTatcgagagaccacgtcagcatgtc	gvpA	1	1
Ana-A-R31H	ggcgggcggtctcacatatgGCAGTTGAAAAAACCAATTCTTCCTCCAGCTTGGCAGAAGTTATTGATAGAATCCTCGACAAAGGTATCGTAATTGACGCTTGGGTTcatGTTTCCTTAGTTGGTatcgagagaccacgtcagcatgtc	gvpA	1	1
Ana-A-R31S	ggcgggcggtctcacatatgGCAGTTGAAAAAACCAATTCTTCCTCCAGCTTGGCAGAAGTTATTGATAGAATCCTCGACAAAGGTATCGTAATTGACGCTTGGGTTagcGTTTCCTTAGTTGGTatcgagagaccacgtcagcatgtc	gvpA	1	1
Ana-A-R31G	ggcgggcggtctcacatatgGCAGTTGAAAAAACCAATTCTTCCTCCAGCTTGGCAGAAGTTATTGATAGAATCCTCGACAAAGGTATCGTAATTGACGCTTGGGTTggcGTTTCCTTAGTTGGTatcgagagaccacgtcagcatgtc	gvpA	1	1
Ana-A-R31*	ggcgggcggtctcacatatgGCAGTTGAAAAAACCAATTCTTCCTCCAGCTTGGCAGAAGTTATTGATAGAATCCTCGACAAAGGTATCGTAATTGACGCTTGGGTTtaaGTTTCCTTAGTTGGTatcgagagaccacgtcagcatgtc	gvpA	1	1
Ana-A-V32F	ggcgggcggtctcacatatgGCAGTTGAAAAAACCAATTCTTCCTCCAGCTTGGCAGAAGTTATTGATAGAATCCTCGACAAAGGTATCGTAATTGACGCTTGGGTTCGTtttTCCTTAGTTGGTatcgagagaccacgtcagcatgtc	gvpA	1	1
Ana-A-V32L	ggcgggcggtctcacatatgGCAGTTGAAAAAACCAATTCTTCCTCCAGCTTGGCAGAAGTTATTGATAGAATCCTCGACAAAGGTATCGTAATTGACGCTTGGGTTCGTctgTCCTTAGTTGGTatcgagagaccacgtcagcatgtc	gvpA	1	1
Ana-A-V32I	ggcgggcggtctcacatatgGCAGTTGAAAAAACCAATTCTTCCTCCAGCTTGGCAGAAGTTATTGATAGAATCCTCGACAAAGGTATCGTAATTGACGCTTGGGTTCGTattTCCTTAGTTGGTatcgagagaccacgtcagcatgtc	gvpA	1	1
Ana-A-V32M	ggcgggcggtctcacatatgGCAGTTGAAAAAACCAATTCTTCCTCCAGCTTGGCAGAAGTTATTGATAGAATCCTCGACAAAGGTATCGTAATTGACGCTTGGGTTCGTatgTCCTTAGTTGGTatcgagagaccacgtcagcatgtc	gvpA	1	1
Ana-A-V32P	ggcgggcggtctcacatatgGCAGTTGAAAAAACCAATTCTTCCTCCAGCTTGGCAGAAGTTATTGATAGAATCCTCGACAAAGGTATCGTAATTGACGCTTGGGTTCGTccgTCCTTAGTTGGTatcgagagaccacgtcagcatgtc	gvpA	1	1
Ana-A-V32T	ggcgggcggtctcacatatgGCAGTTGAAAAAACCAATTCTTCCTCCAGCTTGGCAGAAGTTATTGATAGAATCCTCGACAAAGGTATCGTAATTGACGCTTGGGTTCGTaccTCCTTAGTTGGTatcgagagaccacgtcagcatgtc	gvpA	1	1
Ana-A-V32Q	ggcgggcggtctcacatatgGCAGTTGAAAAAACCAATTCTTCCTCCAGCTTGGCAGAAGTTATTGATAGAATCCTCGACAAAGGTATCGTAATTGACGCTTGGGTTCGTcagTCCTTAGTTGGTatcgagagaccacgtcagcatgtc	gvpA	1	1
Ana-A-V32N	ggcgggcggtctcacatatgGCAGTTGAAAAAACCAATTCTTCCTCCAGCTTGGCAGAAGTTATTGATAGAATCCTCGACAAAGGTATCGTAATTGACGCTTGGGTTCGTaacTCCTTAGTTGGTatcgagagaccacgtcagcatgtc	gvpA	1	1
Ana-A-V32K	ggcgggcggtctcacatatgGCAGTTGAAAAAACCAATTCTTCCTCCAGCTTGGCAGAAGTTATTGATAGAATCCTCGACAAAGGTATCGTAATTGACGCTTGGGTTCGTaaaTCCTTAGTTGGTatcgagagaccacgtcagcatgtc	gvpA	1	1
Ana-A-V32D	ggcgggcggtctcacatatgGCAGTTGAAAAAACCAATTCTTCCTCCAGCTTGGCAGAAGTTATTGATAGAATCCTCGACAAAGGTATCGTAATTGACGCTTGGGTTCGTgatTCCTTAGTTGGTatcgagagaccacgtcagcatgtc	gvpA	1	1
Ana-A-V32A	ggcgggcggtctcacatatgGCAGTTGAAAAAACCAATTCTTCCTCCAGCTTGGCAGAAGTTATTGATAGAATCCTCGACAAAGGTATCGTAATTGACGCTTGGGTTCGTgcgTCCTTAGTTGGTatcgagagaccacgtcagcatgtc	gvpA	1	1
Ana-A-V32E	ggcgggcggtctcacatatgGCAGTTGAAAAAACCAATTCTTCCTCCAGCTTGGCAGAAGTTATTGATAGAATCCTCGACAAAGGTATCGTAATTGACGCTTGGGTTCGTgaaTCCTTAGTTGGTatcgagagaccacgtcagcatgtc	gvpA	1	1
Ana-A-V32W	ggcgggcggtctcacatatgGCAGTTGAAAAAACCAATTCTTCCTCCAGCTTGGCAGAAGTTATTGATAGAATCCTCGACAAAGGTATCGTAATTGACGCTTGGGTTCGTtggTCCTTAGTTGGTatcgagagaccacgtcagcatgtc	gvpA	1	1
Ana-A-V32R	ggcgggcggtctcacatatgGCAGTTGAAAAAACCAATTCTTCCTCCAGCTTGGCAGAAGTTATTGATAGAATCCTCGACAAAGGTATCGTAATTGACGCTTGGGTTCGTcgcTCCTTAGTTGGTatcgagagaccacgtcagcatgtc	gvpA	1	1
Ana-A-V32C	ggcgggcggtctcacatatgGCAGTTGAAAAAACCAATTCTTCCTCCAGCTTGGCAGAAGTTATTGATAGAATCCTCGACAAAGGTATCGTAATTGACGCTTGGGTTCGTtgcTCCTTAGTTGGTatcgagagaccacgtcagcatgtc	gvpA	1	1
Ana-A-V32Y	ggcgggcggtctcacatatgGCAGTTGAAAAAACCAATTCTTCCTCCAGCTTGGCAGAAGTTATTGATAGAATCCTCGACAAAGGTATCGTAATTGACGCTTGGGTTCGTtatTCCTTAGTTGGTatcgagagaccacgtcagcatgtc	gvpA	1	1
Ana-A-V32H	ggcgggcggtctcacatatgGCAGTTGAAAAAACCAATTCTTCCTCCAGCTTGGCAGAAGTTATTGATAGAATCCTCGACAAAGGTATCGTAATTGACGCTTGGGTTCGTcatTCCTTAGTTGGTatcgagagaccacgtcagcatgtc	gvpA	1	1
Ana-A-V32S	ggcgggcggtctcacatatgGCAGTTGAAAAAACCAATTCTTCCTCCAGCTTGGCAGAAGTTATTGATAGAATCCTCGACAAAGGTATCGTAATTGACGCTTGGGTTCGTagcTCCTTAGTTGGTatcgagagaccacgtcagcatgtc	gvpA	1	1
Ana-A-V32G	ggcgggcggtctcacatatgGCAGTTGAAAAAACCAATTCTTCCTCCAGCTTGGCAGAAGTTATTGATAGAATCCTCGACAAAGGTATCGTAATTGACGCTTGGGTTCGTggcTCCTTAGTTGGTatcgagagaccacgtcagcatgtc	gvpA	1	1
Ana-A-V32*	ggcgggcggtctcacatatgGCAGTTGAAAAAACCAATTCTTCCTCCAGCTTGGCAGAAGTTATTGATAGAATCCTCGACAAAGGTATCGTAATTGACGCTTGGGTTCGTtaaTCCTTAGTTGGTatcgagagaccacgtcagcatgtc	gvpA	1	1
Ana-A-S33F	ggcgggcggtctcacatatgGCAGTTGAAAAAACCAATTCTTCCTCCAGCTTGGCAGAAGTTATTGATAGAATCCTCGACAAAGGTATCGTAATTGACGCTTGGGTTCGTGTTtttTTAGTTGGTatcgagagaccacgtcagcatgtc	gvpA	1	1
Ana-A-S33L	ggcgggcggtctcacatatgGCAGTTGAAAAAACCAATTCTTCCTCCAGCTTGGCAGAAGTTATTGATAGAATCCTCGACAAAGGTATCGTAATTGACGCTTGGGTTCGTGTTctgTTAGTTGGTatcgagagaccacgtcagcatgtc	gvpA	1	1
Ana-A-S33I	ggcgggcggtctcacatatgGCAGTTGAAAAAACCAATTCTTCCTCCAGCTTGGCAGAAGTTATTGATAGAATCCTCGACAAAGGTATCGTAATTGACGCTTGGGTTCGTGTTattTTAGTTGGTatcgagagaccacgtcagcatgtc	gvpA	1	1
Ana-A-S33M	ggcgggcggtctcacatatgGCAGTTGAAAAAACCAATTCTTCCTCCAGCTTGGCAGAAGTTATTGATAGAATCCTCGACAAAGGTATCGTAATTGACGCTTGGGTTCGTGTTatgTTAGTTGGTatcgagagaccacgtcagcatgtc	gvpA	1	1
Ana-A-S33P	ggcgggcggtctcacatatgGCAGTTGAAAAAACCAATTCTTCCTCCAGCTTGGCAGAAGTTATTGATAGAATCCTCGACAAAGGTATCGTAATTGACGCTTGGGTTCGTGTTccgTTAGTTGGTatcgagagaccacgtcagcatgtc	gvpA	1	1
Ana-A-S33T	ggcgggcggtctcacatatgGCAGTTGAAAAAACCAATTCTTCCTCCAGCTTGGCAGAAGTTATTGATAGAATCCTCGACAAAGGTATCGTAATTGACGCTTGGGTTCGTGTTaccTTAGTTGGTatcgagagaccacgtcagcatgtc	gvpA	1	1
Ana-A-S33V	ggcgggcggtctcacatatgGCAGTTGAAAAAACCAATTCTTCCTCCAGCTTGGCAGAAGTTATTGATAGAATCCTCGACAAAGGTATCGTAATTGACGCTTGGGTTCGTGTTgtgTTAGTTGGTatcgagagaccacgtcagcatgtc	gvpA	1	1
Ana-A-S33Q	ggcgggcggtctcacatatgGCAGTTGAAAAAACCAATTCTTCCTCCAGCTTGGCAGAAGTTATTGATAGAATCCTCGACAAAGGTATCGTAATTGACGCTTGGGTTCGTGTTcagTTAGTTGGTatcgagagaccacgtcagcatgtc	gvpA	1	1
Ana-A-S33N	ggcgggcggtctcacatatgGCAGTTGAAAAAACCAATTCTTCCTCCAGCTTGGCAGAAGTTATTGATAGAATCCTCGACAAAGGTATCGTAATTGACGCTTGGGTTCGTGTTaacTTAGTTGGTatcgagagaccacgtcagcatgtc	gvpA	1	1
Ana-A-S33K	ggcgggcggtctcacatatgGCAGTTGAAAAAACCAATTCTTCCTCCAGCTTGGCAGAAGTTATTGATAGAATCCTCGACAAAGGTATCGTAATTGACGCTTGGGTTCGTGTTaaaTTAGTTGGTatcgagagaccacgtcagcatgtc	gvpA	1	1
Ana-A-S33D	ggcgggcggtctcacatatgGCAGTTGAAAAAACCAATTCTTCCTCCAGCTTGGCAGAAGTTATTGATAGAATCCTCGACAAAGGTATCGTAATTGACGCTTGGGTTCGTGTTgatTTAGTTGGTatcgagagaccacgtcagcatgtc	gvpA	1	1
Ana-A-S33A	ggcgggcggtctcacatatgGCAGTTGAAAAAACCAATTCTTCCTCCAGCTTGGCAGAAGTTATTGATAGAATCCTCGACAAAGGTATCGTAATTGACGCTTGGGTTCGTGTTgcgTTAGTTGGTatcgagagaccacgtcagcatgtc	gvpA	1	1
Ana-A-S33E	ggcgggcggtctcacatatgGCAGTTGAAAAAACCAATTCTTCCTCCAGCTTGGCAGAAGTTATTGATAGAATCCTCGACAAAGGTATCGTAATTGACGCTTGGGTTCGTGTTgaaTTAGTTGGTatcgagagaccacgtcagcatgtc	gvpA	1	1
Ana-A-S33W	ggcgggcggtctcacatatgGCAGTTGAAAAAACCAATTCTTCCTCCAGCTTGGCAGAAGTTATTGATAGAATCCTCGACAAAGGTATCGTAATTGACGCTTGGGTTCGTGTTtggTTAGTTGGTatcgagagaccacgtcagcatgtc	gvpA	1	1
Ana-A-S33R	ggcgggcggtctcacatatgGCAGTTGAAAAAACCAATTCTTCCTCCAGCTTGGCAGAAGTTATTGATAGAATCCTCGACAAAGGTATCGTAATTGACGCTTGGGTTCGTGTTcgcTTAGTTGGTatcgagagaccacgtcagcatgtc	gvpA	1	1
Ana-A-S33C	ggcgggcggtctcacatatgGCAGTTGAAAAAACCAATTCTTCCTCCAGCTTGGCAGAAGTTATTGATAGAATCCTCGACAAAGGTATCGTAATTGACGCTTGGGTTCGTGTTtgcTTAGTTGGTatcgagagaccacgtcagcatgtc	gvpA	1	1
Ana-A-S33Y	ggcgggcggtctcacatatgGCAGTTGAAAAAACCAATTCTTCCTCCAGCTTGGCAGAAGTTATTGATAGAATCCTCGACAAAGGTATCGTAATTGACGCTTGGGTTCGTGTTtatTTAGTTGGTatcgagagaccacgtcagcatgtc	gvpA	1	1
Ana-A-S33H	ggcgggcggtctcacatatgGCAGTTGAAAAAACCAATTCTTCCTCCAGCTTGGCAGAAGTTATTGATAGAATCCTCGACAAAGGTATCGTAATTGACGCTTGGGTTCGTGTTcatTTAGTTGGTatcgagagaccacgtcagcatgtc	gvpA	1	1
Ana-A-S33G	ggcgggcggtctcacatatgGCAGTTGAAAAAACCAATTCTTCCTCCAGCTTGGCAGAAGTTATTGATAGAATCCTCGACAAAGGTATCGTAATTGACGCTTGGGTTCGTGTTggcTTAGTTGGTatcgagagaccacgtcagcatgtc	gvpA	1	1
Ana-A-S33*	ggcgggcggtctcacatatgGCAGTTGAAAAAACCAATTCTTCCTCCAGCTTGGCAGAAGTTATTGATAGAATCCTCGACAAAGGTATCGTAATTGACGCTTGGGTTCGTGTTtaaTTAGTTGGTatcgagagaccacgtcagcatgtc	gvpA	1	1
Ana-A-L34F	ggcgggcggtctcacatatgGCAGTTGAAAAAACCAATTCTTCCTCCAGCTTGGCAGAAGTTATTGATAGAATCCTCGACAAAGGTATCGTAATTGACGCTTGGGTTCGTGTTTCCtttGTTGGTatcgagagaccacgtcagcatgtc	gvpA	1	1
Ana-A-L34I	ggcgggcggtctcacatatgGCAGTTGAAAAAACCAATTCTTCCTCCAGCTTGGCAGAAGTTATTGATAGAATCCTCGACAAAGGTATCGTAATTGACGCTTGGGTTCGTGTTTCCattGTTGGTatcgagagaccacgtcagcatgtc	gvpA	1	1
Ana-A-L34M	ggcgggcggtctcacatatgGCAGTTGAAAAAACCAATTCTTCCTCCAGCTTGGCAGAAGTTATTGATAGAATCCTCGACAAAGGTATCGTAATTGACGCTTGGGTTCGTGTTTCCatgGTTGGTatcgagagaccacgtcagcatgtc	gvpA	1	1
Ana-A-L34P	ggcgggcggtctcacatatgGCAGTTGAAAAAACCAATTCTTCCTCCAGCTTGGCAGAAGTTATTGATAGAATCCTCGACAAAGGTATCGTAATTGACGCTTGGGTTCGTGTTTCCccgGTTGGTatcgagagaccacgtcagcatgtc	gvpA	1	1
Ana-A-L34T	ggcgggcggtctcacatatgGCAGTTGAAAAAACCAATTCTTCCTCCAGCTTGGCAGAAGTTATTGATAGAATCCTCGACAAAGGTATCGTAATTGACGCTTGGGTTCGTGTTTCCaccGTTGGTatcgagagaccacgtcagcatgtc	gvpA	1	1
Ana-A-L34V	ggcgggcggtctcacatatgGCAGTTGAAAAAACCAATTCTTCCTCCAGCTTGGCAGAAGTTATTGATAGAATCCTCGACAAAGGTATCGTAATTGACGCTTGGGTTCGTGTTTCCgtgGTTGGTatcgagagaccacgtcagcatgtc	gvpA	1	1
Ana-A-L34Q	ggcgggcggtctcacatatgGCAGTTGAAAAAACCAATTCTTCCTCCAGCTTGGCAGAAGTTATTGATAGAATCCTCGACAAAGGTATCGTAATTGACGCTTGGGTTCGTGTTTCCcagGTTGGTatcgagagaccacgtcagcatgtc	gvpA	1	1
Ana-A-L34N	ggcgggcggtctcacatatgGCAGTTGAAAAAACCAATTCTTCCTCCAGCTTGGCAGAAGTTATTGATAGAATCCTCGACAAAGGTATCGTAATTGACGCTTGGGTTCGTGTTTCCaacGTTGGTatcgagagaccacgtcagcatgtc	gvpA	1	1
Ana-A-L34K	ggcgggcggtctcacatatgGCAGTTGAAAAAACCAATTCTTCCTCCAGCTTGGCAGAAGTTATTGATAGAATCCTCGACAAAGGTATCGTAATTGACGCTTGGGTTCGTGTTTCCaaaGTTGGTatcgagagaccacgtcagcatgtc	gvpA	1	1
Ana-A-L34D	ggcgggcggtctcacatatgGCAGTTGAAAAAACCAATTCTTCCTCCAGCTTGGCAGAAGTTATTGATAGAATCCTCGACAAAGGTATCGTAATTGACGCTTGGGTTCGTGTTTCCgatGTTGGTatcgagagaccacgtcagcatgtc	gvpA	1	1
Ana-A-L34A	ggcgggcggtctcacatatgGCAGTTGAAAAAACCAATTCTTCCTCCAGCTTGGCAGAAGTTATTGATAGAATCCTCGACAAAGGTATCGTAATTGACGCTTGGGTTCGTGTTTCCgcgGTTGGTatcgagagaccacgtcagcatgtc	gvpA	1	1
Ana-A-L34E	ggcgggcggtctcacatatgGCAGTTGAAAAAACCAATTCTTCCTCCAGCTTGGCAGAAGTTATTGATAGAATCCTCGACAAAGGTATCGTAATTGACGCTTGGGTTCGTGTTTCCgaaGTTGGTatcgagagaccacgtcagcatgtc	gvpA	1	1
Ana-A-L34W	ggcgggcggtctcacatatgGCAGTTGAAAAAACCAATTCTTCCTCCAGCTTGGCAGAAGTTATTGATAGAATCCTCGACAAAGGTATCGTAATTGACGCTTGGGTTCGTGTTTCCtggGTTGGTatcgagagaccacgtcagcatgtc	gvpA	1	1
Ana-A-L34R	ggcgggcggtctcacatatgGCAGTTGAAAAAACCAATTCTTCCTCCAGCTTGGCAGAAGTTATTGATAGAATCCTCGACAAAGGTATCGTAATTGACGCTTGGGTTCGTGTTTCCcgcGTTGGTatcgagagaccacgtcagcatgtc	gvpA	1	1
Ana-A-L34C	ggcgggcggtctcacatatgGCAGTTGAAAAAACCAATTCTTCCTCCAGCTTGGCAGAAGTTATTGATAGAATCCTCGACAAAGGTATCGTAATTGACGCTTGGGTTCGTGTTTCCtgcGTTGGTatcgagagaccacgtcagcatgtc	gvpA	1	1
Ana-A-L34Y	ggcgggcggtctcacatatgGCAGTTGAAAAAACCAATTCTTCCTCCAGCTTGGCAGAAGTTATTGATAGAATCCTCGACAAAGGTATCGTAATTGACGCTTGGGTTCGTGTTTCCtatGTTGGTatcgagagaccacgtcagcatgtc	gvpA	1	1
Ana-A-L34H	ggcgggcggtctcacatatgGCAGTTGAAAAAACCAATTCTTCCTCCAGCTTGGCAGAAGTTATTGATAGAATCCTCGACAAAGGTATCGTAATTGACGCTTGGGTTCGTGTTTCCcatGTTGGTatcgagagaccacgtcagcatgtc	gvpA	1	1
Ana-A-L34S	ggcgggcggtctcacatatgGCAGTTGAAAAAACCAATTCTTCCTCCAGCTTGGCAGAAGTTATTGATAGAATCCTCGACAAAGGTATCGTAATTGACGCTTGGGTTCGTGTTTCCagcGTTGGTatcgagagaccacgtcagcatgtc	gvpA	1	1
Ana-A-L34G	ggcgggcggtctcacatatgGCAGTTGAAAAAACCAATTCTTCCTCCAGCTTGGCAGAAGTTATTGATAGAATCCTCGACAAAGGTATCGTAATTGACGCTTGGGTTCGTGTTTCCggcGTTGGTatcgagagaccacgtcagcatgtc	gvpA	1	1
Ana-A-L34*	ggcgggcggtctcacatatgGCAGTTGAAAAAACCAATTCTTCCTCCAGCTTGGCAGAAGTTATTGATAGAATCCTCGACAAAGGTATCGTAATTGACGCTTGGGTTCGTGTTTCCtaaGTTGGTatcgagagaccacgtcagcatgtc	gvpA	1	1
Ana-A-V35F	ggcgggcggtctcacatatgGCAGTTGAAAAAACCAATTCTTCCTCCAGCTTGGCAGAAGTTATTGATAGAATCCTCGACAAAGGTATCGTAATTGACGCTTGGGTTCGTGTTTCCTTAtttGGTatcgagagaccacgtcagcatgtc	gvpA	1	1
Ana-A-V35L	ggcgggcggtctcacatatgGCAGTTGAAAAAACCAATTCTTCCTCCAGCTTGGCAGAAGTTATTGATAGAATCCTCGACAAAGGTATCGTAATTGACGCTTGGGTTCGTGTTTCCTTActgGGTatcgagagaccacgtcagcatgtc	gvpA	1	1
Ana-A-V35I	ggcgggcggtctcacatatgGCAGTTGAAAAAACCAATTCTTCCTCCAGCTTGGCAGAAGTTATTGATAGAATCCTCGACAAAGGTATCGTAATTGACGCTTGGGTTCGTGTTTCCTTAattGGTatcgagagaccacgtcagcatgtc	gvpA	1	1
Ana-A-V35M	ggcgggcggtctcacatatgGCAGTTGAAAAAACCAATTCTTCCTCCAGCTTGGCAGAAGTTATTGATAGAATCCTCGACAAAGGTATCGTAATTGACGCTTGGGTTCGTGTTTCCTTAatgGGTatcgagagaccacgtcagcatgtc	gvpA	1	1
Ana-A-V35P	ggcgggcggtctcacatatgGCAGTTGAAAAAACCAATTCTTCCTCCAGCTTGGCAGAAGTTATTGATAGAATCCTCGACAAAGGTATCGTAATTGACGCTTGGGTTCGTGTTTCCTTAccgGGTatcgagagaccacgtcagcatgtc	gvpA	1	1
Ana-A-V35T	ggcgggcggtctcacatatgGCAGTTGAAAAAACCAATTCTTCCTCCAGCTTGGCAGAAGTTATTGATAGAATCCTCGACAAAGGTATCGTAATTGACGCTTGGGTTCGTGTTTCCTTAaccGGTatcgagagaccacgtcagcatgtc	gvpA	1	1
Ana-A-V35Q	ggcgggcggtctcacatatgGCAGTTGAAAAAACCAATTCTTCCTCCAGCTTGGCAGAAGTTATTGATAGAATCCTCGACAAAGGTATCGTAATTGACGCTTGGGTTCGTGTTTCCTTAcagGGTatcgagagaccacgtcagcatgtc	gvpA	1	1
Ana-A-V35N	ggcgggcggtctcacatatgGCAGTTGAAAAAACCAATTCTTCCTCCAGCTTGGCAGAAGTTATTGATAGAATCCTCGACAAAGGTATCGTAATTGACGCTTGGGTTCGTGTTTCCTTAaacGGTatcgagagaccacgtcagcatgtc	gvpA	1	1
Ana-A-V35K	ggcgggcggtctcacatatgGCAGTTGAAAAAACCAATTCTTCCTCCAGCTTGGCAGAAGTTATTGATAGAATCCTCGACAAAGGTATCGTAATTGACGCTTGGGTTCGTGTTTCCTTAaaaGGTatcgagagaccacgtcagcatgtc	gvpA	1	1
Ana-A-V35D	ggcgggcggtctcacatatgGCAGTTGAAAAAACCAATTCTTCCTCCAGCTTGGCAGAAGTTATTGATAGAATCCTCGACAAAGGTATCGTAATTGACGCTTGGGTTCGTGTTTCCTTAgatGGTatcgagagaccacgtcagcatgtc	gvpA	1	1
Ana-A-V35A	ggcgggcggtctcacatatgGCAGTTGAAAAAACCAATTCTTCCTCCAGCTTGGCAGAAGTTATTGATAGAATCCTCGACAAAGGTATCGTAATTGACGCTTGGGTTCGTGTTTCCTTAgcgGGTatcgagagaccacgtcagcatgtc	gvpA	1	1
Ana-A-V35E	ggcgggcggtctcacatatgGCAGTTGAAAAAACCAATTCTTCCTCCAGCTTGGCAGAAGTTATTGATAGAATCCTCGACAAAGGTATCGTAATTGACGCTTGGGTTCGTGTTTCCTTAgaaGGTatcgagagaccacgtcagcatgtc	gvpA	1	1
Ana-A-V35W	ggcgggcggtctcacatatgGCAGTTGAAAAAACCAATTCTTCCTCCAGCTTGGCAGAAGTTATTGATAGAATCCTCGACAAAGGTATCGTAATTGACGCTTGGGTTCGTGTTTCCTTAtggGGTatcgagagaccacgtcagcatgtc	gvpA	1	1
Ana-A-V35R	ggcgggcggtctcacatatgGCAGTTGAAAAAACCAATTCTTCCTCCAGCTTGGCAGAAGTTATTGATAGAATCCTCGACAAAGGTATCGTAATTGACGCTTGGGTTCGTGTTTCCTTAcgcGGTatcgagagaccacgtcagcatgtc	gvpA	1	1
Ana-A-V35C	ggcgggcggtctcacatatgGCAGTTGAAAAAACCAATTCTTCCTCCAGCTTGGCAGAAGTTATTGATAGAATCCTCGACAAAGGTATCGTAATTGACGCTTGGGTTCGTGTTTCCTTAtgcGGTatcgagagaccacgtcagcatgtc	gvpA	1	1
Ana-A-V35Y	ggcgggcggtctcacatatgGCAGTTGAAAAAACCAATTCTTCCTCCAGCTTGGCAGAAGTTATTGATAGAATCCTCGACAAAGGTATCGTAATTGACGCTTGGGTTCGTGTTTCCTTAtatGGTatcgagagaccacgtcagcatgtc	gvpA	1	1
Ana-A-V35H	ggcgggcggtctcacatatgGCAGTTGAAAAAACCAATTCTTCCTCCAGCTTGGCAGAAGTTATTGATAGAATCCTCGACAAAGGTATCGTAATTGACGCTTGGGTTCGTGTTTCCTTAcatGGTatcgagagaccacgtcagcatgtc	gvpA	1	1
Ana-A-V35S	ggcgggcggtctcacatatgGCAGTTGAAAAAACCAATTCTTCCTCCAGCTTGGCAGAAGTTATTGATAGAATCCTCGACAAAGGTATCGTAATTGACGCTTGGGTTCGTGTTTCCTTAagcGGTatcgagagaccacgtcagcatgtc	gvpA	1	1
Ana-A-V35G	ggcgggcggtctcacatatgGCAGTTGAAAAAACCAATTCTTCCTCCAGCTTGGCAGAAGTTATTGATAGAATCCTCGACAAAGGTATCGTAATTGACGCTTGGGTTCGTGTTTCCTTAggcGGTatcgagagaccacgtcagcatgtc	gvpA	1	1
Ana-A-V35*	ggcgggcggtctcacatatgGCAGTTGAAAAAACCAATTCTTCCTCCAGCTTGGCAGAAGTTATTGATAGAATCCTCGACAAAGGTATCGTAATTGACGCTTGGGTTCGTGTTTCCTTAtaaGGTatcgagagaccacgtcagcatgtc	gvpA	1	1
Ana-A-G36F	ggcgggcggtctcacatatgGCAGTTGAAAAAACCAATTCTTCCTCCAGCTTGGCAGAAGTTATTGATAGAATCCTCGACAAAGGTATCGTAATTGACGCTTGGGTTCGTGTTTCCTTAGTTtttatcgagagaccacgtcagcatgtc	gvpA	1	1
Ana-A-G36L	ggcgggcggtctcacatatgGCAGTTGAAAAAACCAATTCTTCCTCCAGCTTGGCAGAAGTTATTGATAGAATCCTCGACAAAGGTATCGTAATTGACGCTTGGGTTCGTGTTTCCTTAGTTctgatcgagagaccacgtcagcatgtc	gvpA	1	1
Ana-A-G36I	ggcgggcggtctcacatatgGCAGTTGAAAAAACCAATTCTTCCTCCAGCTTGGCAGAAGTTATTGATAGAATCCTCGACAAAGGTATCGTAATTGACGCTTGGGTTCGTGTTTCCTTAGTTattatcgagagaccacgtcagcatgtc	gvpA	1	1
Ana-A-G36M	ggcgggcggtctcacatatgGCAGTTGAAAAAACCAATTCTTCCTCCAGCTTGGCAGAAGTTATTGATAGAATCCTCGACAAAGGTATCGTAATTGACGCTTGGGTTCGTGTTTCCTTAGTTatgatcgagagaccacgtcagcatgtc	gvpA	1	1
Ana-A-G36P	ggcgggcggtctcacatatgGCAGTTGAAAAAACCAATTCTTCCTCCAGCTTGGCAGAAGTTATTGATAGAATCCTCGACAAAGGTATCGTAATTGACGCTTGGGTTCGTGTTTCCTTAGTTccgatcgagagaccacgtcagcatgtc	gvpA	1	1
Ana-A-G36T	ggcgggcggtctcacatatgGCAGTTGAAAAAACCAATTCTTCCTCCAGCTTGGCAGAAGTTATTGATAGAATCCTCGACAAAGGTATCGTAATTGACGCTTGGGTTCGTGTTTCCTTAGTTaccatcgagagaccacgtcagcatgtc	gvpA	1	1
Ana-A-G36V	ggcgggcggtctcacatatgGCAGTTGAAAAAACCAATTCTTCCTCCAGCTTGGCAGAAGTTATTGATAGAATCCTCGACAAAGGTATCGTAATTGACGCTTGGGTTCGTGTTTCCTTAGTTgtgatcgagagaccacgtcagcatgtc	gvpA	1	1
Ana-A-G36Q	ggcgggcggtctcacatatgGCAGTTGAAAAAACCAATTCTTCCTCCAGCTTGGCAGAAGTTATTGATAGAATCCTCGACAAAGGTATCGTAATTGACGCTTGGGTTCGTGTTTCCTTAGTTcagatcgagagaccacgtcagcatgtc	gvpA	1	1
Ana-A-G36N	ggcgggcggtctcacatatgGCAGTTGAAAAAACCAATTCTTCCTCCAGCTTGGCAGAAGTTATTGATAGAATCCTCGACAAAGGTATCGTAATTGACGCTTGGGTTCGTGTTTCCTTAGTTaacatcgagagaccacgtcagcatgtc	gvpA	1	1
Ana-A-G36K	ggcgggcggtctcacatatgGCAGTTGAAAAAACCAATTCTTCCTCCAGCTTGGCAGAAGTTATTGATAGAATCCTCGACAAAGGTATCGTAATTGACGCTTGGGTTCGTGTTTCCTTAGTTaaaatcgagagaccacgtcagcatgtc	gvpA	1	1
Ana-A-G36D	ggcgggcggtctcacatatgGCAGTTGAAAAAACCAATTCTTCCTCCAGCTTGGCAGAAGTTATTGATAGAATCCTCGACAAAGGTATCGTAATTGACGCTTGGGTTCGTGTTTCCTTAGTTgatatcgagagaccacgtcagcatgtc	gvpA	1	1
Ana-A-G36A	ggcgggcggtctcacatatgGCAGTTGAAAAAACCAATTCTTCCTCCAGCTTGGCAGAAGTTATTGATAGAATCCTCGACAAAGGTATCGTAATTGACGCTTGGGTTCGTGTTTCCTTAGTTgcgatcgagagaccacgtcagcatgtc	gvpA	1	1
Ana-A-G36E	ggcgggcggtctcacatatgGCAGTTGAAAAAACCAATTCTTCCTCCAGCTTGGCAGAAGTTATTGATAGAATCCTCGACAAAGGTATCGTAATTGACGCTTGGGTTCGTGTTTCCTTAGTTgaaatcgagagaccacgtcagcatgtc	gvpA	1	1
Ana-A-G36W	ggcgggcggtctcacatatgGCAGTTGAAAAAACCAATTCTTCCTCCAGCTTGGCAGAAGTTATTGATAGAATCCTCGACAAAGGTATCGTAATTGACGCTTGGGTTCGTGTTTCCTTAGTTtggatcgagagaccacgtcagcatgtc	gvpA	1	1
Ana-A-G36R	ggcgggcggtctcacatatgGCAGTTGAAAAAACCAATTCTTCCTCCAGCTTGGCAGAAGTTATTGATAGAATCCTCGACAAAGGTATCGTAATTGACGCTTGGGTTCGTGTTTCCTTAGTTcgcatcgagagaccacgtcagcatgtc	gvpA	1	1
Ana-A-G36C	ggcgggcggtctcacatatgGCAGTTGAAAAAACCAATTCTTCCTCCAGCTTGGCAGAAGTTATTGATAGAATCCTCGACAAAGGTATCGTAATTGACGCTTGGGTTCGTGTTTCCTTAGTTtgcatcgagagaccacgtcagcatgtc	gvpA	1	1
Ana-A-G36Y	ggcgggcggtctcacatatgGCAGTTGAAAAAACCAATTCTTCCTCCAGCTTGGCAGAAGTTATTGATAGAATCCTCGACAAAGGTATCGTAATTGACGCTTGGGTTCGTGTTTCCTTAGTTtatatcgagagaccacgtcagcatgtc	gvpA	1	1
Ana-A-G36H	ggcgggcggtctcacatatgGCAGTTGAAAAAACCAATTCTTCCTCCAGCTTGGCAGAAGTTATTGATAGAATCCTCGACAAAGGTATCGTAATTGACGCTTGGGTTCGTGTTTCCTTAGTTcatatcgagagaccacgtcagcatgtc	gvpA	1	1
Ana-A-G36S	ggcgggcggtctcacatatgGCAGTTGAAAAAACCAATTCTTCCTCCAGCTTGGCAGAAGTTATTGATAGAATCCTCGACAAAGGTATCGTAATTGACGCTTGGGTTCGTGTTTCCTTAGTTagcatcgagagaccacgtcagcatgtc	gvpA	1	1
Ana-A-G36*	ggcgggcggtctcacatatgGCAGTTGAAAAAACCAATTCTTCCTCCAGCTTGGCAGAAGTTATTGATAGAATCCTCGACAAAGGTATCGTAATTGACGCTTGGGTTCGTGTTTCCTTAGTTtaaatcgagagaccacgtcagcatgtc	gvpA	1	1
Ana-A-I37F	gcgatcagtacgactggtctcatggttttGAACTACTAGCAATTGAAGCTCGGATCGTTATCGCTTCCGTTGAAACCTACTTGAAGTATGCTGAAGCAGTTGGTTTGACCCAATCAGCAGCAGTACCTGCTtgatagagaccgcccgccg	gvpA	1	2
Ana-A-I37L	gcgatcagtacgactggtctcatggtctgGAACTACTAGCAATTGAAGCTCGGATCGTTATCGCTTCCGTTGAAACCTACTTGAAGTATGCTGAAGCAGTTGGTTTGACCCAATCAGCAGCAGTACCTGCTtgatagagaccgcccgccg	gvpA	1	2
Ana-A-I37M	gcgatcagtacgactggtctcatggtatgGAACTACTAGCAATTGAAGCTCGGATCGTTATCGCTTCCGTTGAAACCTACTTGAAGTATGCTGAAGCAGTTGGTTTGACCCAATCAGCAGCAGTACCTGCTtgatagagaccgcccgccg	gvpA	1	2
Ana-A-I37P	gcgatcagtacgactggtctcatggtccgGAACTACTAGCAATTGAAGCTCGGATCGTTATCGCTTCCGTTGAAACCTACTTGAAGTATGCTGAAGCAGTTGGTTTGACCCAATCAGCAGCAGTACCTGCTtgatagagaccgcccgccg	gvpA	1	2
Ana-A-I37T	gcgatcagtacgactggtctcatggtaccGAACTACTAGCAATTGAAGCTCGGATCGTTATCGCTTCCGTTGAAACCTACTTGAAGTATGCTGAAGCAGTTGGTTTGACCCAATCAGCAGCAGTACCTGCTtgatagagaccgcccgccg	gvpA	1	2
Ana-A-I37V	gcgatcagtacgactggtctcatggtgtgGAACTACTAGCAATTGAAGCTCGGATCGTTATCGCTTCCGTTGAAACCTACTTGAAGTATGCTGAAGCAGTTGGTTTGACCCAATCAGCAGCAGTACCTGCTtgatagagaccgcccgccg	gvpA	1	2
Ana-A-I37Q	gcgatcagtacgactggtctcatggtcagGAACTACTAGCAATTGAAGCTCGGATCGTTATCGCTTCCGTTGAAACCTACTTGAAGTATGCTGAAGCAGTTGGTTTGACCCAATCAGCAGCAGTACCTGCTtgatagagaccgcccgccg	gvpA	1	2
Ana-A-I37N	gcgatcagtacgactggtctcatggtaacGAACTACTAGCAATTGAAGCTCGGATCGTTATCGCTTCCGTTGAAACCTACTTGAAGTATGCTGAAGCAGTTGGTTTGACCCAATCAGCAGCAGTACCTGCTtgatagagaccgcccgccg	gvpA	1	2
Ana-A-I37K	gcgatcagtacgactggtctcatggtaaaGAACTACTAGCAATTGAAGCTCGGATCGTTATCGCTTCCGTTGAAACCTACTTGAAGTATGCTGAAGCAGTTGGTTTGACCCAATCAGCAGCAGTACCTGCTtgatagagaccgcccgccg	gvpA	1	2
Ana-A-I37D	gcgatcagtacgactggtctcatggtgatGAACTACTAGCAATTGAAGCTCGGATCGTTATCGCTTCCGTTGAAACCTACTTGAAGTATGCTGAAGCAGTTGGTTTGACCCAATCAGCAGCAGTACCTGCTtgatagagaccgcccgccg	gvpA	1	2
Ana-A-I37A	gcgatcagtacgactggtctcatggtgcgGAACTACTAGCAATTGAAGCTCGGATCGTTATCGCTTCCGTTGAAACCTACTTGAAGTATGCTGAAGCAGTTGGTTTGACCCAATCAGCAGCAGTACCTGCTtgatagagaccgcccgccg	gvpA	1	2
Ana-A-I37E	gcgatcagtacgactggtctcatggtgaaGAACTACTAGCAATTGAAGCTCGGATCGTTATCGCTTCCGTTGAAACCTACTTGAAGTATGCTGAAGCAGTTGGTTTGACCCAATCAGCAGCAGTACCTGCTtgatagagaccgcccgccg	gvpA	1	2
Ana-A-I37W	gcgatcagtacgactggtctcatggttggGAACTACTAGCAATTGAAGCTCGGATCGTTATCGCTTCCGTTGAAACCTACTTGAAGTATGCTGAAGCAGTTGGTTTGACCCAATCAGCAGCAGTACCTGCTtgatagagaccgcccgccg	gvpA	1	2
Ana-A-I37R	gcgatcagtacgactggtctcatggtcgcGAACTACTAGCAATTGAAGCTCGGATCGTTATCGCTTCCGTTGAAACCTACTTGAAGTATGCTGAAGCAGTTGGTTTGACCCAATCAGCAGCAGTACCTGCTtgatagagaccgcccgccg	gvpA	1	2
Ana-A-I37C	gcgatcagtacgactggtctcatggttgcGAACTACTAGCAATTGAAGCTCGGATCGTTATCGCTTCCGTTGAAACCTACTTGAAGTATGCTGAAGCAGTTGGTTTGACCCAATCAGCAGCAGTACCTGCTtgatagagaccgcccgccg	gvpA	1	2
Ana-A-I37Y	gcgatcagtacgactggtctcatggttatGAACTACTAGCAATTGAAGCTCGGATCGTTATCGCTTCCGTTGAAACCTACTTGAAGTATGCTGAAGCAGTTGGTTTGACCCAATCAGCAGCAGTACCTGCTtgatagagaccgcccgccg	gvpA	1	2
Ana-A-I37H	gcgatcagtacgactggtctcatggtcatGAACTACTAGCAATTGAAGCTCGGATCGTTATCGCTTCCGTTGAAACCTACTTGAAGTATGCTGAAGCAGTTGGTTTGACCCAATCAGCAGCAGTACCTGCTtgatagagaccgcccgccg	gvpA	1	2
Ana-A-I37S	gcgatcagtacgactggtctcatggtagcGAACTACTAGCAATTGAAGCTCGGATCGTTATCGCTTCCGTTGAAACCTACTTGAAGTATGCTGAAGCAGTTGGTTTGACCCAATCAGCAGCAGTACCTGCTtgatagagaccgcccgccg	gvpA	1	2
Ana-A-I37G	gcgatcagtacgactggtctcatggtggcGAACTACTAGCAATTGAAGCTCGGATCGTTATCGCTTCCGTTGAAACCTACTTGAAGTATGCTGAAGCAGTTGGTTTGACCCAATCAGCAGCAGTACCTGCTtgatagagaccgcccgccg	gvpA	1	2
Ana-A-I37*	gcgatcagtacgactggtctcatggttaaGAACTACTAGCAATTGAAGCTCGGATCGTTATCGCTTCCGTTGAAACCTACTTGAAGTATGCTGAAGCAGTTGGTTTGACCCAATCAGCAGCAGTACCTGCTtgatagagaccgcccgccg	gvpA	1	2
Ana-A-E38F	gcgatcagtacgactggtctcatggtATCtttCTACTAGCAATTGAAGCTCGGATCGTTATCGCTTCCGTTGAAACCTACTTGAAGTATGCTGAAGCAGTTGGTTTGACCCAATCAGCAGCAGTACCTGCTtgatagagaccgcccgccg	gvpA	1	2
Ana-A-E38L	gcgatcagtacgactggtctcatggtATCctgCTACTAGCAATTGAAGCTCGGATCGTTATCGCTTCCGTTGAAACCTACTTGAAGTATGCTGAAGCAGTTGGTTTGACCCAATCAGCAGCAGTACCTGCTtgatagagaccgcccgccg	gvpA	1	2
Ana-A-E38I	gcgatcagtacgactggtctcatggtATCattCTACTAGCAATTGAAGCTCGGATCGTTATCGCTTCCGTTGAAACCTACTTGAAGTATGCTGAAGCAGTTGGTTTGACCCAATCAGCAGCAGTACCTGCTtgatagagaccgcccgccg	gvpA	1	2
Ana-A-E38M	gcgatcagtacgactggtctcatggtATCatgCTACTAGCAATTGAAGCTCGGATCGTTATCGCTTCCGTTGAAACCTACTTGAAGTATGCTGAAGCAGTTGGTTTGACCCAATCAGCAGCAGTACCTGCTtgatagagaccgcccgccg	gvpA	1	2
Ana-A-E38P	gcgatcagtacgactggtctcatggtATCccgCTACTAGCAATTGAAGCTCGGATCGTTATCGCTTCCGTTGAAACCTACTTGAAGTATGCTGAAGCAGTTGGTTTGACCCAATCAGCAGCAGTACCTGCTtgatagagaccgcccgccg	gvpA	1	2
Ana-A-E38T	gcgatcagtacgactggtctcatggtATCaccCTACTAGCAATTGAAGCTCGGATCGTTATCGCTTCCGTTGAAACCTACTTGAAGTATGCTGAAGCAGTTGGTTTGACCCAATCAGCAGCAGTACCTGCTtgatagagaccgcccgccg	gvpA	1	2
Ana-A-E38V	gcgatcagtacgactggtctcatggtATCgtgCTACTAGCAATTGAAGCTCGGATCGTTATCGCTTCCGTTGAAACCTACTTGAAGTATGCTGAAGCAGTTGGTTTGACCCAATCAGCAGCAGTACCTGCTtgatagagaccgcccgccg	gvpA	1	2
Ana-A-E38Q	gcgatcagtacgactggtctcatggtATCcagCTACTAGCAATTGAAGCTCGGATCGTTATCGCTTCCGTTGAAACCTACTTGAAGTATGCTGAAGCAGTTGGTTTGACCCAATCAGCAGCAGTACCTGCTtgatagagaccgcccgccg	gvpA	1	2
Ana-A-E38N	gcgatcagtacgactggtctcatggtATCaacCTACTAGCAATTGAAGCTCGGATCGTTATCGCTTCCGTTGAAACCTACTTGAAGTATGCTGAAGCAGTTGGTTTGACCCAATCAGCAGCAGTACCTGCTtgatagagaccgcccgccg	gvpA	1	2
Ana-A-E38K	gcgatcagtacgactggtctcatggtATCaaaCTACTAGCAATTGAAGCTCGGATCGTTATCGCTTCCGTTGAAACCTACTTGAAGTATGCTGAAGCAGTTGGTTTGACCCAATCAGCAGCAGTACCTGCTtgatagagaccgcccgccg	gvpA	1	2
Ana-A-E38D	gcgatcagtacgactggtctcatggtATCgatCTACTAGCAATTGAAGCTCGGATCGTTATCGCTTCCGTTGAAACCTACTTGAAGTATGCTGAAGCAGTTGGTTTGACCCAATCAGCAGCAGTACCTGCTtgatagagaccgcccgccg	gvpA	1	2
Ana-A-E38A	gcgatcagtacgactggtctcatggtATCgcgCTACTAGCAATTGAAGCTCGGATCGTTATCGCTTCCGTTGAAACCTACTTGAAGTATGCTGAAGCAGTTGGTTTGACCCAATCAGCAGCAGTACCTGCTtgatagagaccgcccgccg	gvpA	1	2
Ana-A-E38W	gcgatcagtacgactggtctcatggtATCtggCTACTAGCAATTGAAGCTCGGATCGTTATCGCTTCCGTTGAAACCTACTTGAAGTATGCTGAAGCAGTTGGTTTGACCCAATCAGCAGCAGTACCTGCTtgatagagaccgcccgccg	gvpA	1	2
Ana-A-E38R	gcgatcagtacgactggtctcatggtATCcgcCTACTAGCAATTGAAGCTCGGATCGTTATCGCTTCCGTTGAAACCTACTTGAAGTATGCTGAAGCAGTTGGTTTGACCCAATCAGCAGCAGTACCTGCTtgatagagaccgcccgccg	gvpA	1	2
Ana-A-E38C	gcgatcagtacgactggtctcatggtATCtgcCTACTAGCAATTGAAGCTCGGATCGTTATCGCTTCCGTTGAAACCTACTTGAAGTATGCTGAAGCAGTTGGTTTGACCCAATCAGCAGCAGTACCTGCTtgatagagaccgcccgccg	gvpA	1	2
Ana-A-E38Y	gcgatcagtacgactggtctcatggtATCtatCTACTAGCAATTGAAGCTCGGATCGTTATCGCTTCCGTTGAAACCTACTTGAAGTATGCTGAAGCAGTTGGTTTGACCCAATCAGCAGCAGTACCTGCTtgatagagaccgcccgccg	gvpA	1	2
Ana-A-E38H	gcgatcagtacgactggtctcatggtATCcatCTACTAGCAATTGAAGCTCGGATCGTTATCGCTTCCGTTGAAACCTACTTGAAGTATGCTGAAGCAGTTGGTTTGACCCAATCAGCAGCAGTACCTGCTtgatagagaccgcccgccg	gvpA	1	2
Ana-A-E38S	gcgatcagtacgactggtctcatggtATCagcCTACTAGCAATTGAAGCTCGGATCGTTATCGCTTCCGTTGAAACCTACTTGAAGTATGCTGAAGCAGTTGGTTTGACCCAATCAGCAGCAGTACCTGCTtgatagagaccgcccgccg	gvpA	1	2
Ana-A-E38G	gcgatcagtacgactggtctcatggtATCggcCTACTAGCAATTGAAGCTCGGATCGTTATCGCTTCCGTTGAAACCTACTTGAAGTATGCTGAAGCAGTTGGTTTGACCCAATCAGCAGCAGTACCTGCTtgatagagaccgcccgccg	gvpA	1	2
Ana-A-E38*	gcgatcagtacgactggtctcatggtATCtaaCTACTAGCAATTGAAGCTCGGATCGTTATCGCTTCCGTTGAAACCTACTTGAAGTATGCTGAAGCAGTTGGTTTGACCCAATCAGCAGCAGTACCTGCTtgatagagaccgcccgccg	gvpA	1	2
Ana-A-L39F	gcgatcagtacgactggtctcatggtATCGAAtttCTAGCAATTGAAGCTCGGATCGTTATCGCTTCCGTTGAAACCTACTTGAAGTATGCTGAAGCAGTTGGTTTGACCCAATCAGCAGCAGTACCTGCTtgatagagaccgcccgccg	gvpA	1	2
Ana-A-L39I	gcgatcagtacgactggtctcatggtATCGAAattCTAGCAATTGAAGCTCGGATCGTTATCGCTTCCGTTGAAACCTACTTGAAGTATGCTGAAGCAGTTGGTTTGACCCAATCAGCAGCAGTACCTGCTtgatagagaccgcccgccg	gvpA	1	2
Ana-A-L39M	gcgatcagtacgactggtctcatggtATCGAAatgCTAGCAATTGAAGCTCGGATCGTTATCGCTTCCGTTGAAACCTACTTGAAGTATGCTGAAGCAGTTGGTTTGACCCAATCAGCAGCAGTACCTGCTtgatagagaccgcccgccg	gvpA	1	2
Ana-A-L39P	gcgatcagtacgactggtctcatggtATCGAAccgCTAGCAATTGAAGCTCGGATCGTTATCGCTTCCGTTGAAACCTACTTGAAGTATGCTGAAGCAGTTGGTTTGACCCAATCAGCAGCAGTACCTGCTtgatagagaccgcccgccg	gvpA	1	2
Ana-A-L39T	gcgatcagtacgactggtctcatggtATCGAAaccCTAGCAATTGAAGCTCGGATCGTTATCGCTTCCGTTGAAACCTACTTGAAGTATGCTGAAGCAGTTGGTTTGACCCAATCAGCAGCAGTACCTGCTtgatagagaccgcccgccg	gvpA	1	2
Ana-A-L39V	gcgatcagtacgactggtctcatggtATCGAAgtgCTAGCAATTGAAGCTCGGATCGTTATCGCTTCCGTTGAAACCTACTTGAAGTATGCTGAAGCAGTTGGTTTGACCCAATCAGCAGCAGTACCTGCTtgatagagaccgcccgccg	gvpA	1	2
Ana-A-L39Q	gcgatcagtacgactggtctcatggtATCGAAcagCTAGCAATTGAAGCTCGGATCGTTATCGCTTCCGTTGAAACCTACTTGAAGTATGCTGAAGCAGTTGGTTTGACCCAATCAGCAGCAGTACCTGCTtgatagagaccgcccgccg	gvpA	1	2
Ana-A-L39N	gcgatcagtacgactggtctcatggtATCGAAaacCTAGCAATTGAAGCTCGGATCGTTATCGCTTCCGTTGAAACCTACTTGAAGTATGCTGAAGCAGTTGGTTTGACCCAATCAGCAGCAGTACCTGCTtgatagagaccgcccgccg	gvpA	1	2
Ana-A-L39K	gcgatcagtacgactggtctcatggtATCGAAaaaCTAGCAATTGAAGCTCGGATCGTTATCGCTTCCGTTGAAACCTACTTGAAGTATGCTGAAGCAGTTGGTTTGACCCAATCAGCAGCAGTACCTGCTtgatagagaccgcccgccg	gvpA	1	2
Ana-A-L39D	gcgatcagtacgactggtctcatggtATCGAAgatCTAGCAATTGAAGCTCGGATCGTTATCGCTTCCGTTGAAACCTACTTGAAGTATGCTGAAGCAGTTGGTTTGACCCAATCAGCAGCAGTACCTGCTtgatagagaccgcccgccg	gvpA	1	2
Ana-A-L39A	gcgatcagtacgactggtctcatggtATCGAAgcgCTAGCAATTGAAGCTCGGATCGTTATCGCTTCCGTTGAAACCTACTTGAAGTATGCTGAAGCAGTTGGTTTGACCCAATCAGCAGCAGTACCTGCTtgatagagaccgcccgccg	gvpA	1	2
Ana-A-L39E	gcgatcagtacgactggtctcatggtATCGAAgaaCTAGCAATTGAAGCTCGGATCGTTATCGCTTCCGTTGAAACCTACTTGAAGTATGCTGAAGCAGTTGGTTTGACCCAATCAGCAGCAGTACCTGCTtgatagagaccgcccgccg	gvpA	1	2
Ana-A-L39W	gcgatcagtacgactggtctcatggtATCGAAtggCTAGCAATTGAAGCTCGGATCGTTATCGCTTCCGTTGAAACCTACTTGAAGTATGCTGAAGCAGTTGGTTTGACCCAATCAGCAGCAGTACCTGCTtgatagagaccgcccgccg	gvpA	1	2
Ana-A-L39R	gcgatcagtacgactggtctcatggtATCGAAcgcCTAGCAATTGAAGCTCGGATCGTTATCGCTTCCGTTGAAACCTACTTGAAGTATGCTGAAGCAGTTGGTTTGACCCAATCAGCAGCAGTACCTGCTtgatagagaccgcccgccg	gvpA	1	2
Ana-A-L39C	gcgatcagtacgactggtctcatggtATCGAAtgcCTAGCAATTGAAGCTCGGATCGTTATCGCTTCCGTTGAAACCTACTTGAAGTATGCTGAAGCAGTTGGTTTGACCCAATCAGCAGCAGTACCTGCTtgatagagaccgcccgccg	gvpA	1	2
Ana-A-L39Y	gcgatcagtacgactggtctcatggtATCGAAtatCTAGCAATTGAAGCTCGGATCGTTATCGCTTCCGTTGAAACCTACTTGAAGTATGCTGAAGCAGTTGGTTTGACCCAATCAGCAGCAGTACCTGCTtgatagagaccgcccgccg	gvpA	1	2
Ana-A-L39H	gcgatcagtacgactggtctcatggtATCGAAcatCTAGCAATTGAAGCTCGGATCGTTATCGCTTCCGTTGAAACCTACTTGAAGTATGCTGAAGCAGTTGGTTTGACCCAATCAGCAGCAGTACCTGCTtgatagagaccgcccgccg	gvpA	1	2
Ana-A-L39S	gcgatcagtacgactggtctcatggtATCGAAagcCTAGCAATTGAAGCTCGGATCGTTATCGCTTCCGTTGAAACCTACTTGAAGTATGCTGAAGCAGTTGGTTTGACCCAATCAGCAGCAGTACCTGCTtgatagagaccgcccgccg	gvpA	1	2
Ana-A-L39G	gcgatcagtacgactggtctcatggtATCGAAggcCTAGCAATTGAAGCTCGGATCGTTATCGCTTCCGTTGAAACCTACTTGAAGTATGCTGAAGCAGTTGGTTTGACCCAATCAGCAGCAGTACCTGCTtgatagagaccgcccgccg	gvpA	1	2
Ana-A-L39*	gcgatcagtacgactggtctcatggtATCGAAtaaCTAGCAATTGAAGCTCGGATCGTTATCGCTTCCGTTGAAACCTACTTGAAGTATGCTGAAGCAGTTGGTTTGACCCAATCAGCAGCAGTACCTGCTtgatagagaccgcccgccg	gvpA	1	2
Ana-A-L40F	gcgatcagtacgactggtctcatggtATCGAACTAtttGCAATTGAAGCTCGGATCGTTATCGCTTCCGTTGAAACCTACTTGAAGTATGCTGAAGCAGTTGGTTTGACCCAATCAGCAGCAGTACCTGCTtgatagagaccgcccgccg	gvpA	1	2
Ana-A-L40I	gcgatcagtacgactggtctcatggtATCGAACTAattGCAATTGAAGCTCGGATCGTTATCGCTTCCGTTGAAACCTACTTGAAGTATGCTGAAGCAGTTGGTTTGACCCAATCAGCAGCAGTACCTGCTtgatagagaccgcccgccg	gvpA	1	2
Ana-A-L40M	gcgatcagtacgactggtctcatggtATCGAACTAatgGCAATTGAAGCTCGGATCGTTATCGCTTCCGTTGAAACCTACTTGAAGTATGCTGAAGCAGTTGGTTTGACCCAATCAGCAGCAGTACCTGCTtgatagagaccgcccgccg	gvpA	1	2
Ana-A-L40P	gcgatcagtacgactggtctcatggtATCGAACTAccgGCAATTGAAGCTCGGATCGTTATCGCTTCCGTTGAAACCTACTTGAAGTATGCTGAAGCAGTTGGTTTGACCCAATCAGCAGCAGTACCTGCTtgatagagaccgcccgccg	gvpA	1	2
Ana-A-L40T	gcgatcagtacgactggtctcatggtATCGAACTAaccGCAATTGAAGCTCGGATCGTTATCGCTTCCGTTGAAACCTACTTGAAGTATGCTGAAGCAGTTGGTTTGACCCAATCAGCAGCAGTACCTGCTtgatagagaccgcccgccg	gvpA	1	2
Ana-A-L40V	gcgatcagtacgactggtctcatggtATCGAACTAgtgGCAATTGAAGCTCGGATCGTTATCGCTTCCGTTGAAACCTACTTGAAGTATGCTGAAGCAGTTGGTTTGACCCAATCAGCAGCAGTACCTGCTtgatagagaccgcccgccg	gvpA	1	2
Ana-A-L40Q	gcgatcagtacgactggtctcatggtATCGAACTAcagGCAATTGAAGCTCGGATCGTTATCGCTTCCGTTGAAACCTACTTGAAGTATGCTGAAGCAGTTGGTTTGACCCAATCAGCAGCAGTACCTGCTtgatagagaccgcccgccg	gvpA	1	2
Ana-A-L40N	gcgatcagtacgactggtctcatggtATCGAACTAaacGCAATTGAAGCTCGGATCGTTATCGCTTCCGTTGAAACCTACTTGAAGTATGCTGAAGCAGTTGGTTTGACCCAATCAGCAGCAGTACCTGCTtgatagagaccgcccgccg	gvpA	1	2
Ana-A-L40K	gcgatcagtacgactggtctcatggtATCGAACTAaaaGCAATTGAAGCTCGGATCGTTATCGCTTCCGTTGAAACCTACTTGAAGTATGCTGAAGCAGTTGGTTTGACCCAATCAGCAGCAGTACCTGCTtgatagagaccgcccgccg	gvpA	1	2
Ana-A-L40D	gcgatcagtacgactggtctcatggtATCGAACTAgatGCAATTGAAGCTCGGATCGTTATCGCTTCCGTTGAAACCTACTTGAAGTATGCTGAAGCAGTTGGTTTGACCCAATCAGCAGCAGTACCTGCTtgatagagaccgcccgccg	gvpA	1	2
Ana-A-L40A	gcgatcagtacgactggtctcatggtATCGAACTAgcgGCAATTGAAGCTCGGATCGTTATCGCTTCCGTTGAAACCTACTTGAAGTATGCTGAAGCAGTTGGTTTGACCCAATCAGCAGCAGTACCTGCTtgatagagaccgcccgccg	gvpA	1	2
Ana-A-L40E	gcgatcagtacgactggtctcatggtATCGAACTAgaaGCAATTGAAGCTCGGATCGTTATCGCTTCCGTTGAAACCTACTTGAAGTATGCTGAAGCAGTTGGTTTGACCCAATCAGCAGCAGTACCTGCTtgatagagaccgcccgccg	gvpA	1	2
Ana-A-L40W	gcgatcagtacgactggtctcatggtATCGAACTAtggGCAATTGAAGCTCGGATCGTTATCGCTTCCGTTGAAACCTACTTGAAGTATGCTGAAGCAGTTGGTTTGACCCAATCAGCAGCAGTACCTGCTtgatagagaccgcccgccg	gvpA	1	2
Ana-A-L40R	gcgatcagtacgactggtctcatggtATCGAACTAcgcGCAATTGAAGCTCGGATCGTTATCGCTTCCGTTGAAACCTACTTGAAGTATGCTGAAGCAGTTGGTTTGACCCAATCAGCAGCAGTACCTGCTtgatagagaccgcccgccg	gvpA	1	2
Ana-A-L40C	gcgatcagtacgactggtctcatggtATCGAACTAtgcGCAATTGAAGCTCGGATCGTTATCGCTTCCGTTGAAACCTACTTGAAGTATGCTGAAGCAGTTGGTTTGACCCAATCAGCAGCAGTACCTGCTtgatagagaccgcccgccg	gvpA	1	2
Ana-A-L40Y	gcgatcagtacgactggtctcatggtATCGAACTAtatGCAATTGAAGCTCGGATCGTTATCGCTTCCGTTGAAACCTACTTGAAGTATGCTGAAGCAGTTGGTTTGACCCAATCAGCAGCAGTACCTGCTtgatagagaccgcccgccg	gvpA	1	2
Ana-A-L40H	gcgatcagtacgactggtctcatggtATCGAACTAcatGCAATTGAAGCTCGGATCGTTATCGCTTCCGTTGAAACCTACTTGAAGTATGCTGAAGCAGTTGGTTTGACCCAATCAGCAGCAGTACCTGCTtgatagagaccgcccgccg	gvpA	1	2
Ana-A-L40S	gcgatcagtacgactggtctcatggtATCGAACTAagcGCAATTGAAGCTCGGATCGTTATCGCTTCCGTTGAAACCTACTTGAAGTATGCTGAAGCAGTTGGTTTGACCCAATCAGCAGCAGTACCTGCTtgatagagaccgcccgccg	gvpA	1	2
Ana-A-L40G	gcgatcagtacgactggtctcatggtATCGAACTAggcGCAATTGAAGCTCGGATCGTTATCGCTTCCGTTGAAACCTACTTGAAGTATGCTGAAGCAGTTGGTTTGACCCAATCAGCAGCAGTACCTGCTtgatagagaccgcccgccg	gvpA	1	2
Ana-A-L40*	gcgatcagtacgactggtctcatggtATCGAACTAtaaGCAATTGAAGCTCGGATCGTTATCGCTTCCGTTGAAACCTACTTGAAGTATGCTGAAGCAGTTGGTTTGACCCAATCAGCAGCAGTACCTGCTtgatagagaccgcccgccg	gvpA	1	2
Ana-A-A41F	gcgatcagtacgactggtctcatggtATCGAACTACTAtttATTGAAGCTCGGATCGTTATCGCTTCCGTTGAAACCTACTTGAAGTATGCTGAAGCAGTTGGTTTGACCCAATCAGCAGCAGTACCTGCTtgatagagaccgcccgccg	gvpA	1	2
Ana-A-A41L	gcgatcagtacgactggtctcatggtATCGAACTACTActgATTGAAGCTCGGATCGTTATCGCTTCCGTTGAAACCTACTTGAAGTATGCTGAAGCAGTTGGTTTGACCCAATCAGCAGCAGTACCTGCTtgatagagaccgcccgccg	gvpA	1	2
Ana-A-A41I	gcgatcagtacgactggtctcatggtATCGAACTACTAattATTGAAGCTCGGATCGTTATCGCTTCCGTTGAAACCTACTTGAAGTATGCTGAAGCAGTTGGTTTGACCCAATCAGCAGCAGTACCTGCTtgatagagaccgcccgccg	gvpA	1	2
Ana-A-A41M	gcgatcagtacgactggtctcatggtATCGAACTACTAatgATTGAAGCTCGGATCGTTATCGCTTCCGTTGAAACCTACTTGAAGTATGCTGAAGCAGTTGGTTTGACCCAATCAGCAGCAGTACCTGCTtgatagagaccgcccgccg	gvpA	1	2
Ana-A-A41P	gcgatcagtacgactggtctcatggtATCGAACTACTAccgATTGAAGCTCGGATCGTTATCGCTTCCGTTGAAACCTACTTGAAGTATGCTGAAGCAGTTGGTTTGACCCAATCAGCAGCAGTACCTGCTtgatagagaccgcccgccg	gvpA	1	2
Ana-A-A41T	gcgatcagtacgactggtctcatggtATCGAACTACTAaccATTGAAGCTCGGATCGTTATCGCTTCCGTTGAAACCTACTTGAAGTATGCTGAAGCAGTTGGTTTGACCCAATCAGCAGCAGTACCTGCTtgatagagaccgcccgccg	gvpA	1	2
Ana-A-A41V	gcgatcagtacgactggtctcatggtATCGAACTACTAgtgATTGAAGCTCGGATCGTTATCGCTTCCGTTGAAACCTACTTGAAGTATGCTGAAGCAGTTGGTTTGACCCAATCAGCAGCAGTACCTGCTtgatagagaccgcccgccg	gvpA	1	2
Ana-A-A41Q	gcgatcagtacgactggtctcatggtATCGAACTACTAcagATTGAAGCTCGGATCGTTATCGCTTCCGTTGAAACCTACTTGAAGTATGCTGAAGCAGTTGGTTTGACCCAATCAGCAGCAGTACCTGCTtgatagagaccgcccgccg	gvpA	1	2
Ana-A-A41N	gcgatcagtacgactggtctcatggtATCGAACTACTAaacATTGAAGCTCGGATCGTTATCGCTTCCGTTGAAACCTACTTGAAGTATGCTGAAGCAGTTGGTTTGACCCAATCAGCAGCAGTACCTGCTtgatagagaccgcccgccg	gvpA	1	2
Ana-A-A41K	gcgatcagtacgactggtctcatggtATCGAACTACTAaaaATTGAAGCTCGGATCGTTATCGCTTCCGTTGAAACCTACTTGAAGTATGCTGAAGCAGTTGGTTTGACCCAATCAGCAGCAGTACCTGCTtgatagagaccgcccgccg	gvpA	1	2
Ana-A-A41D	gcgatcagtacgactggtctcatggtATCGAACTACTAgatATTGAAGCTCGGATCGTTATCGCTTCCGTTGAAACCTACTTGAAGTATGCTGAAGCAGTTGGTTTGACCCAATCAGCAGCAGTACCTGCTtgatagagaccgcccgccg	gvpA	1	2
Ana-A-A41E	gcgatcagtacgactggtctcatggtATCGAACTACTAgaaATTGAAGCTCGGATCGTTATCGCTTCCGTTGAAACCTACTTGAAGTATGCTGAAGCAGTTGGTTTGACCCAATCAGCAGCAGTACCTGCTtgatagagaccgcccgccg	gvpA	1	2
Ana-A-A41W	gcgatcagtacgactggtctcatggtATCGAACTACTAtggATTGAAGCTCGGATCGTTATCGCTTCCGTTGAAACCTACTTGAAGTATGCTGAAGCAGTTGGTTTGACCCAATCAGCAGCAGTACCTGCTtgatagagaccgcccgccg	gvpA	1	2
Ana-A-A41R	gcgatcagtacgactggtctcatggtATCGAACTACTAcgcATTGAAGCTCGGATCGTTATCGCTTCCGTTGAAACCTACTTGAAGTATGCTGAAGCAGTTGGTTTGACCCAATCAGCAGCAGTACCTGCTtgatagagaccgcccgccg	gvpA	1	2
Ana-A-A41C	gcgatcagtacgactggtctcatggtATCGAACTACTAtgcATTGAAGCTCGGATCGTTATCGCTTCCGTTGAAACCTACTTGAAGTATGCTGAAGCAGTTGGTTTGACCCAATCAGCAGCAGTACCTGCTtgatagagaccgcccgccg	gvpA	1	2
Ana-A-A41Y	gcgatcagtacgactggtctcatggtATCGAACTACTAtatATTGAAGCTCGGATCGTTATCGCTTCCGTTGAAACCTACTTGAAGTATGCTGAAGCAGTTGGTTTGACCCAATCAGCAGCAGTACCTGCTtgatagagaccgcccgccg	gvpA	1	2
Ana-A-A41H	gcgatcagtacgactggtctcatggtATCGAACTACTAcatATTGAAGCTCGGATCGTTATCGCTTCCGTTGAAACCTACTTGAAGTATGCTGAAGCAGTTGGTTTGACCCAATCAGCAGCAGTACCTGCTtgatagagaccgcccgccg	gvpA	1	2
Ana-A-A41S	gcgatcagtacgactggtctcatggtATCGAACTACTAagcATTGAAGCTCGGATCGTTATCGCTTCCGTTGAAACCTACTTGAAGTATGCTGAAGCAGTTGGTTTGACCCAATCAGCAGCAGTACCTGCTtgatagagaccgcccgccg	gvpA	1	2
Ana-A-A41G	gcgatcagtacgactggtctcatggtATCGAACTACTAggcATTGAAGCTCGGATCGTTATCGCTTCCGTTGAAACCTACTTGAAGTATGCTGAAGCAGTTGGTTTGACCCAATCAGCAGCAGTACCTGCTtgatagagaccgcccgccg	gvpA	1	2
Ana-A-A41*	gcgatcagtacgactggtctcatggtATCGAACTACTAtaaATTGAAGCTCGGATCGTTATCGCTTCCGTTGAAACCTACTTGAAGTATGCTGAAGCAGTTGGTTTGACCCAATCAGCAGCAGTACCTGCTtgatagagaccgcccgccg	gvpA	1	2
Ana-A-I42F	gcgatcagtacgactggtctcatggtATCGAACTACTAGCAtttGAAGCTCGGATCGTTATCGCTTCCGTTGAAACCTACTTGAAGTATGCTGAAGCAGTTGGTTTGACCCAATCAGCAGCAGTACCTGCTtgatagagaccgcccgccg	gvpA	1	2
Ana-A-I42L	gcgatcagtacgactggtctcatggtATCGAACTACTAGCActgGAAGCTCGGATCGTTATCGCTTCCGTTGAAACCTACTTGAAGTATGCTGAAGCAGTTGGTTTGACCCAATCAGCAGCAGTACCTGCTtgatagagaccgcccgccg	gvpA	1	2
Ana-A-I42M	gcgatcagtacgactggtctcatggtATCGAACTACTAGCAatgGAAGCTCGGATCGTTATCGCTTCCGTTGAAACCTACTTGAAGTATGCTGAAGCAGTTGGTTTGACCCAATCAGCAGCAGTACCTGCTtgatagagaccgcccgccg	gvpA	1	2
Ana-A-I42P	gcgatcagtacgactggtctcatggtATCGAACTACTAGCAccgGAAGCTCGGATCGTTATCGCTTCCGTTGAAACCTACTTGAAGTATGCTGAAGCAGTTGGTTTGACCCAATCAGCAGCAGTACCTGCTtgatagagaccgcccgccg	gvpA	1	2
Ana-A-I42T	gcgatcagtacgactggtctcatggtATCGAACTACTAGCAaccGAAGCTCGGATCGTTATCGCTTCCGTTGAAACCTACTTGAAGTATGCTGAAGCAGTTGGTTTGACCCAATCAGCAGCAGTACCTGCTtgatagagaccgcccgccg	gvpA	1	2
Ana-A-I42V	gcgatcagtacgactggtctcatggtATCGAACTACTAGCAgtgGAAGCTCGGATCGTTATCGCTTCCGTTGAAACCTACTTGAAGTATGCTGAAGCAGTTGGTTTGACCCAATCAGCAGCAGTACCTGCTtgatagagaccgcccgccg	gvpA	1	2
Ana-A-I42Q	gcgatcagtacgactggtctcatggtATCGAACTACTAGCAcagGAAGCTCGGATCGTTATCGCTTCCGTTGAAACCTACTTGAAGTATGCTGAAGCAGTTGGTTTGACCCAATCAGCAGCAGTACCTGCTtgatagagaccgcccgccg	gvpA	1	2
Ana-A-I42N	gcgatcagtacgactggtctcatggtATCGAACTACTAGCAaacGAAGCTCGGATCGTTATCGCTTCCGTTGAAACCTACTTGAAGTATGCTGAAGCAGTTGGTTTGACCCAATCAGCAGCAGTACCTGCTtgatagagaccgcccgccg	gvpA	1	2
Ana-A-I42K	gcgatcagtacgactggtctcatggtATCGAACTACTAGCAaaaGAAGCTCGGATCGTTATCGCTTCCGTTGAAACCTACTTGAAGTATGCTGAAGCAGTTGGTTTGACCCAATCAGCAGCAGTACCTGCTtgatagagaccgcccgccg	gvpA	1	2
Ana-A-I42D	gcgatcagtacgactggtctcatggtATCGAACTACTAGCAgatGAAGCTCGGATCGTTATCGCTTCCGTTGAAACCTACTTGAAGTATGCTGAAGCAGTTGGTTTGACCCAATCAGCAGCAGTACCTGCTtgatagagaccgcccgccg	gvpA	1	2
Ana-A-I42A	gcgatcagtacgactggtctcatggtATCGAACTACTAGCAgcgGAAGCTCGGATCGTTATCGCTTCCGTTGAAACCTACTTGAAGTATGCTGAAGCAGTTGGTTTGACCCAATCAGCAGCAGTACCTGCTtgatagagaccgcccgccg	gvpA	1	2
Ana-A-I42E	gcgatcagtacgactggtctcatggtATCGAACTACTAGCAgaaGAAGCTCGGATCGTTATCGCTTCCGTTGAAACCTACTTGAAGTATGCTGAAGCAGTTGGTTTGACCCAATCAGCAGCAGTACCTGCTtgatagagaccgcccgccg	gvpA	1	2
Ana-A-I42W	gcgatcagtacgactggtctcatggtATCGAACTACTAGCAtggGAAGCTCGGATCGTTATCGCTTCCGTTGAAACCTACTTGAAGTATGCTGAAGCAGTTGGTTTGACCCAATCAGCAGCAGTACCTGCTtgatagagaccgcccgccg	gvpA	1	2
Ana-A-I42R	gcgatcagtacgactggtctcatggtATCGAACTACTAGCAcgcGAAGCTCGGATCGTTATCGCTTCCGTTGAAACCTACTTGAAGTATGCTGAAGCAGTTGGTTTGACCCAATCAGCAGCAGTACCTGCTtgatagagaccgcccgccg	gvpA	1	2
Ana-A-I42C	gcgatcagtacgactggtctcatggtATCGAACTACTAGCAtgcGAAGCTCGGATCGTTATCGCTTCCGTTGAAACCTACTTGAAGTATGCTGAAGCAGTTGGTTTGACCCAATCAGCAGCAGTACCTGCTtgatagagaccgcccgccg	gvpA	1	2
Ana-A-I42Y	gcgatcagtacgactggtctcatggtATCGAACTACTAGCAtatGAAGCTCGGATCGTTATCGCTTCCGTTGAAACCTACTTGAAGTATGCTGAAGCAGTTGGTTTGACCCAATCAGCAGCAGTACCTGCTtgatagagaccgcccgccg	gvpA	1	2
Ana-A-I42H	gcgatcagtacgactggtctcatggtATCGAACTACTAGCAcatGAAGCTCGGATCGTTATCGCTTCCGTTGAAACCTACTTGAAGTATGCTGAAGCAGTTGGTTTGACCCAATCAGCAGCAGTACCTGCTtgatagagaccgcccgccg	gvpA	1	2
Ana-A-I42S	gcgatcagtacgactggtctcatggtATCGAACTACTAGCAagcGAAGCTCGGATCGTTATCGCTTCCGTTGAAACCTACTTGAAGTATGCTGAAGCAGTTGGTTTGACCCAATCAGCAGCAGTACCTGCTtgatagagaccgcccgccg	gvpA	1	2
Ana-A-I42G	gcgatcagtacgactggtctcatggtATCGAACTACTAGCAggcGAAGCTCGGATCGTTATCGCTTCCGTTGAAACCTACTTGAAGTATGCTGAAGCAGTTGGTTTGACCCAATCAGCAGCAGTACCTGCTtgatagagaccgcccgccg	gvpA	1	2
Ana-A-I42*	gcgatcagtacgactggtctcatggtATCGAACTACTAGCAtaaGAAGCTCGGATCGTTATCGCTTCCGTTGAAACCTACTTGAAGTATGCTGAAGCAGTTGGTTTGACCCAATCAGCAGCAGTACCTGCTtgatagagaccgcccgccg	gvpA	1	2
Ana-A-E43F	gcgatcagtacgactggtctcatggtATCGAACTACTAGCAATTtttGCTCGGATCGTTATCGCTTCCGTTGAAACCTACTTGAAGTATGCTGAAGCAGTTGGTTTGACCCAATCAGCAGCAGTACCTGCTtgatagagaccgcccgccg	gvpA	1	2
Ana-A-E43L	gcgatcagtacgactggtctcatggtATCGAACTACTAGCAATTctgGCTCGGATCGTTATCGCTTCCGTTGAAACCTACTTGAAGTATGCTGAAGCAGTTGGTTTGACCCAATCAGCAGCAGTACCTGCTtgatagagaccgcccgccg	gvpA	1	2
Ana-A-E43I	gcgatcagtacgactggtctcatggtATCGAACTACTAGCAATTattGCTCGGATCGTTATCGCTTCCGTTGAAACCTACTTGAAGTATGCTGAAGCAGTTGGTTTGACCCAATCAGCAGCAGTACCTGCTtgatagagaccgcccgccg	gvpA	1	2
Ana-A-E43M	gcgatcagtacgactggtctcatggtATCGAACTACTAGCAATTatgGCTCGGATCGTTATCGCTTCCGTTGAAACCTACTTGAAGTATGCTGAAGCAGTTGGTTTGACCCAATCAGCAGCAGTACCTGCTtgatagagaccgcccgccg	gvpA	1	2
Ana-A-E43P	gcgatcagtacgactggtctcatggtATCGAACTACTAGCAATTccgGCTCGGATCGTTATCGCTTCCGTTGAAACCTACTTGAAGTATGCTGAAGCAGTTGGTTTGACCCAATCAGCAGCAGTACCTGCTtgatagagaccgcccgccg	gvpA	1	2
Ana-A-E43T	gcgatcagtacgactggtctcatggtATCGAACTACTAGCAATTaccGCTCGGATCGTTATCGCTTCCGTTGAAACCTACTTGAAGTATGCTGAAGCAGTTGGTTTGACCCAATCAGCAGCAGTACCTGCTtgatagagaccgcccgccg	gvpA	1	2
Ana-A-E43V	gcgatcagtacgactggtctcatggtATCGAACTACTAGCAATTgtgGCTCGGATCGTTATCGCTTCCGTTGAAACCTACTTGAAGTATGCTGAAGCAGTTGGTTTGACCCAATCAGCAGCAGTACCTGCTtgatagagaccgcccgccg	gvpA	1	2
Ana-A-E43Q	gcgatcagtacgactggtctcatggtATCGAACTACTAGCAATTcagGCTCGGATCGTTATCGCTTCCGTTGAAACCTACTTGAAGTATGCTGAAGCAGTTGGTTTGACCCAATCAGCAGCAGTACCTGCTtgatagagaccgcccgccg	gvpA	1	2
Ana-A-E43N	gcgatcagtacgactggtctcatggtATCGAACTACTAGCAATTaacGCTCGGATCGTTATCGCTTCCGTTGAAACCTACTTGAAGTATGCTGAAGCAGTTGGTTTGACCCAATCAGCAGCAGTACCTGCTtgatagagaccgcccgccg	gvpA	1	2
Ana-A-E43K	gcgatcagtacgactggtctcatggtATCGAACTACTAGCAATTaaaGCTCGGATCGTTATCGCTTCCGTTGAAACCTACTTGAAGTATGCTGAAGCAGTTGGTTTGACCCAATCAGCAGCAGTACCTGCTtgatagagaccgcccgccg	gvpA	1	2
Ana-A-E43D	gcgatcagtacgactggtctcatggtATCGAACTACTAGCAATTgatGCTCGGATCGTTATCGCTTCCGTTGAAACCTACTTGAAGTATGCTGAAGCAGTTGGTTTGACCCAATCAGCAGCAGTACCTGCTtgatagagaccgcccgccg	gvpA	1	2
Ana-A-E43A	gcgatcagtacgactggtctcatggtATCGAACTACTAGCAATTgcgGCTCGGATCGTTATCGCTTCCGTTGAAACCTACTTGAAGTATGCTGAAGCAGTTGGTTTGACCCAATCAGCAGCAGTACCTGCTtgatagagaccgcccgccg	gvpA	1	2
Ana-A-E43W	gcgatcagtacgactggtctcatggtATCGAACTACTAGCAATTtggGCTCGGATCGTTATCGCTTCCGTTGAAACCTACTTGAAGTATGCTGAAGCAGTTGGTTTGACCCAATCAGCAGCAGTACCTGCTtgatagagaccgcccgccg	gvpA	1	2
Ana-A-E43R	gcgatcagtacgactggtctcatggtATCGAACTACTAGCAATTcgcGCTCGGATCGTTATCGCTTCCGTTGAAACCTACTTGAAGTATGCTGAAGCAGTTGGTTTGACCCAATCAGCAGCAGTACCTGCTtgatagagaccgcccgccg	gvpA	1	2
Ana-A-E43C	gcgatcagtacgactggtctcatggtATCGAACTACTAGCAATTtgcGCTCGGATCGTTATCGCTTCCGTTGAAACCTACTTGAAGTATGCTGAAGCAGTTGGTTTGACCCAATCAGCAGCAGTACCTGCTtgatagagaccgcccgccg	gvpA	1	2
Ana-A-E43Y	gcgatcagtacgactggtctcatggtATCGAACTACTAGCAATTtatGCTCGGATCGTTATCGCTTCCGTTGAAACCTACTTGAAGTATGCTGAAGCAGTTGGTTTGACCCAATCAGCAGCAGTACCTGCTtgatagagaccgcccgccg	gvpA	1	2
Ana-A-E43H	gcgatcagtacgactggtctcatggtATCGAACTACTAGCAATTcatGCTCGGATCGTTATCGCTTCCGTTGAAACCTACTTGAAGTATGCTGAAGCAGTTGGTTTGACCCAATCAGCAGCAGTACCTGCTtgatagagaccgcccgccg	gvpA	1	2
Ana-A-E43S	gcgatcagtacgactggtctcatggtATCGAACTACTAGCAATTagcGCTCGGATCGTTATCGCTTCCGTTGAAACCTACTTGAAGTATGCTGAAGCAGTTGGTTTGACCCAATCAGCAGCAGTACCTGCTtgatagagaccgcccgccg	gvpA	1	2
Ana-A-E43G	gcgatcagtacgactggtctcatggtATCGAACTACTAGCAATTggcGCTCGGATCGTTATCGCTTCCGTTGAAACCTACTTGAAGTATGCTGAAGCAGTTGGTTTGACCCAATCAGCAGCAGTACCTGCTtgatagagaccgcccgccg	gvpA	1	2
Ana-A-E43*	gcgatcagtacgactggtctcatggtATCGAACTACTAGCAATTtaaGCTCGGATCGTTATCGCTTCCGTTGAAACCTACTTGAAGTATGCTGAAGCAGTTGGTTTGACCCAATCAGCAGCAGTACCTGCTtgatagagaccgcccgccg	gvpA	1	2
Ana-A-A44F	gcgatcagtacgactggtctcatggtATCGAACTACTAGCAATTGAAtttCGGATCGTTATCGCTTCCGTTGAAACCTACTTGAAGTATGCTGAAGCAGTTGGTTTGACCCAATCAGCAGCAGTACCTGCTtgatagagaccgcccgccg	gvpA	1	2
Ana-A-A44L	gcgatcagtacgactggtctcatggtATCGAACTACTAGCAATTGAActgCGGATCGTTATCGCTTCCGTTGAAACCTACTTGAAGTATGCTGAAGCAGTTGGTTTGACCCAATCAGCAGCAGTACCTGCTtgatagagaccgcccgccg	gvpA	1	2
Ana-A-A44I	gcgatcagtacgactggtctcatggtATCGAACTACTAGCAATTGAAattCGGATCGTTATCGCTTCCGTTGAAACCTACTTGAAGTATGCTGAAGCAGTTGGTTTGACCCAATCAGCAGCAGTACCTGCTtgatagagaccgcccgccg	gvpA	1	2
Ana-A-A44M	gcgatcagtacgactggtctcatggtATCGAACTACTAGCAATTGAAatgCGGATCGTTATCGCTTCCGTTGAAACCTACTTGAAGTATGCTGAAGCAGTTGGTTTGACCCAATCAGCAGCAGTACCTGCTtgatagagaccgcccgccg	gvpA	1	2
Ana-A-A44P	gcgatcagtacgactggtctcatggtATCGAACTACTAGCAATTGAAccgCGGATCGTTATCGCTTCCGTTGAAACCTACTTGAAGTATGCTGAAGCAGTTGGTTTGACCCAATCAGCAGCAGTACCTGCTtgatagagaccgcccgccg	gvpA	1	2
Ana-A-A44T	gcgatcagtacgactggtctcatggtATCGAACTACTAGCAATTGAAaccCGGATCGTTATCGCTTCCGTTGAAACCTACTTGAAGTATGCTGAAGCAGTTGGTTTGACCCAATCAGCAGCAGTACCTGCTtgatagagaccgcccgccg	gvpA	1	2
Ana-A-A44V	gcgatcagtacgactggtctcatggtATCGAACTACTAGCAATTGAAgtgCGGATCGTTATCGCTTCCGTTGAAACCTACTTGAAGTATGCTGAAGCAGTTGGTTTGACCCAATCAGCAGCAGTACCTGCTtgatagagaccgcccgccg	gvpA	1	2
Ana-A-A44Q	gcgatcagtacgactggtctcatggtATCGAACTACTAGCAATTGAAcagCGGATCGTTATCGCTTCCGTTGAAACCTACTTGAAGTATGCTGAAGCAGTTGGTTTGACCCAATCAGCAGCAGTACCTGCTtgatagagaccgcccgccg	gvpA	1	2
Ana-A-A44N	gcgatcagtacgactggtctcatggtATCGAACTACTAGCAATTGAAaacCGGATCGTTATCGCTTCCGTTGAAACCTACTTGAAGTATGCTGAAGCAGTTGGTTTGACCCAATCAGCAGCAGTACCTGCTtgatagagaccgcccgccg	gvpA	1	2
Ana-A-A44K	gcgatcagtacgactggtctcatggtATCGAACTACTAGCAATTGAAaaaCGGATCGTTATCGCTTCCGTTGAAACCTACTTGAAGTATGCTGAAGCAGTTGGTTTGACCCAATCAGCAGCAGTACCTGCTtgatagagaccgcccgccg	gvpA	1	2
Ana-A-A44D	gcgatcagtacgactggtctcatggtATCGAACTACTAGCAATTGAAgatCGGATCGTTATCGCTTCCGTTGAAACCTACTTGAAGTATGCTGAAGCAGTTGGTTTGACCCAATCAGCAGCAGTACCTGCTtgatagagaccgcccgccg	gvpA	1	2
Ana-A-A44E	gcgatcagtacgactggtctcatggtATCGAACTACTAGCAATTGAAgaaCGGATCGTTATCGCTTCCGTTGAAACCTACTTGAAGTATGCTGAAGCAGTTGGTTTGACCCAATCAGCAGCAGTACCTGCTtgatagagaccgcccgccg	gvpA	1	2
Ana-A-A44W	gcgatcagtacgactggtctcatggtATCGAACTACTAGCAATTGAAtggCGGATCGTTATCGCTTCCGTTGAAACCTACTTGAAGTATGCTGAAGCAGTTGGTTTGACCCAATCAGCAGCAGTACCTGCTtgatagagaccgcccgccg	gvpA	1	2
Ana-A-A44R	gcgatcagtacgactggtctcatggtATCGAACTACTAGCAATTGAAcgcCGGATCGTTATCGCTTCCGTTGAAACCTACTTGAAGTATGCTGAAGCAGTTGGTTTGACCCAATCAGCAGCAGTACCTGCTtgatagagaccgcccgccg	gvpA	1	2
Ana-A-A44C	gcgatcagtacgactggtctcatggtATCGAACTACTAGCAATTGAAtgcCGGATCGTTATCGCTTCCGTTGAAACCTACTTGAAGTATGCTGAAGCAGTTGGTTTGACCCAATCAGCAGCAGTACCTGCTtgatagagaccgcccgccg	gvpA	1	2
Ana-A-A44Y	gcgatcagtacgactggtctcatggtATCGAACTACTAGCAATTGAAtatCGGATCGTTATCGCTTCCGTTGAAACCTACTTGAAGTATGCTGAAGCAGTTGGTTTGACCCAATCAGCAGCAGTACCTGCTtgatagagaccgcccgccg	gvpA	1	2
Ana-A-A44H	gcgatcagtacgactggtctcatggtATCGAACTACTAGCAATTGAAcatCGGATCGTTATCGCTTCCGTTGAAACCTACTTGAAGTATGCTGAAGCAGTTGGTTTGACCCAATCAGCAGCAGTACCTGCTtgatagagaccgcccgccg	gvpA	1	2
Ana-A-A44S	gcgatcagtacgactggtctcatggtATCGAACTACTAGCAATTGAAagcCGGATCGTTATCGCTTCCGTTGAAACCTACTTGAAGTATGCTGAAGCAGTTGGTTTGACCCAATCAGCAGCAGTACCTGCTtgatagagaccgcccgccg	gvpA	1	2
Ana-A-A44G	gcgatcagtacgactggtctcatggtATCGAACTACTAGCAATTGAAggcCGGATCGTTATCGCTTCCGTTGAAACCTACTTGAAGTATGCTGAAGCAGTTGGTTTGACCCAATCAGCAGCAGTACCTGCTtgatagagaccgcccgccg	gvpA	1	2
Ana-A-A44*	gcgatcagtacgactggtctcatggtATCGAACTACTAGCAATTGAAtaaCGGATCGTTATCGCTTCCGTTGAAACCTACTTGAAGTATGCTGAAGCAGTTGGTTTGACCCAATCAGCAGCAGTACCTGCTtgatagagaccgcccgccg	gvpA	1	2
Ana-A-R45F	gcgatcagtacgactggtctcatggtATCGAACTACTAGCAATTGAAGCTtttATCGTTATCGCTTCCGTTGAAACCTACTTGAAGTATGCTGAAGCAGTTGGTTTGACCCAATCAGCAGCAGTACCTGCTtgatagagaccgcccgccg	gvpA	1	2
Ana-A-R45L	gcgatcagtacgactggtctcatggtATCGAACTACTAGCAATTGAAGCTctgATCGTTATCGCTTCCGTTGAAACCTACTTGAAGTATGCTGAAGCAGTTGGTTTGACCCAATCAGCAGCAGTACCTGCTtgatagagaccgcccgccg	gvpA	1	2
Ana-A-R45I	gcgatcagtacgactggtctcatggtATCGAACTACTAGCAATTGAAGCTattATCGTTATCGCTTCCGTTGAAACCTACTTGAAGTATGCTGAAGCAGTTGGTTTGACCCAATCAGCAGCAGTACCTGCTtgatagagaccgcccgccg	gvpA	1	2
Ana-A-R45M	gcgatcagtacgactggtctcatggtATCGAACTACTAGCAATTGAAGCTatgATCGTTATCGCTTCCGTTGAAACCTACTTGAAGTATGCTGAAGCAGTTGGTTTGACCCAATCAGCAGCAGTACCTGCTtgatagagaccgcccgccg	gvpA	1	2
Ana-A-R45P	gcgatcagtacgactggtctcatggtATCGAACTACTAGCAATTGAAGCTccgATCGTTATCGCTTCCGTTGAAACCTACTTGAAGTATGCTGAAGCAGTTGGTTTGACCCAATCAGCAGCAGTACCTGCTtgatagagaccgcccgccg	gvpA	1	2
Ana-A-R45T	gcgatcagtacgactggtctcatggtATCGAACTACTAGCAATTGAAGCTaccATCGTTATCGCTTCCGTTGAAACCTACTTGAAGTATGCTGAAGCAGTTGGTTTGACCCAATCAGCAGCAGTACCTGCTtgatagagaccgcccgccg	gvpA	1	2
Ana-A-R45V	gcgatcagtacgactggtctcatggtATCGAACTACTAGCAATTGAAGCTgtgATCGTTATCGCTTCCGTTGAAACCTACTTGAAGTATGCTGAAGCAGTTGGTTTGACCCAATCAGCAGCAGTACCTGCTtgatagagaccgcccgccg	gvpA	1	2
Ana-A-R45Q	gcgatcagtacgactggtctcatggtATCGAACTACTAGCAATTGAAGCTcagATCGTTATCGCTTCCGTTGAAACCTACTTGAAGTATGCTGAAGCAGTTGGTTTGACCCAATCAGCAGCAGTACCTGCTtgatagagaccgcccgccg	gvpA	1	2
Ana-A-R45N	gcgatcagtacgactggtctcatggtATCGAACTACTAGCAATTGAAGCTaacATCGTTATCGCTTCCGTTGAAACCTACTTGAAGTATGCTGAAGCAGTTGGTTTGACCCAATCAGCAGCAGTACCTGCTtgatagagaccgcccgccg	gvpA	1	2
Ana-A-R45K	gcgatcagtacgactggtctcatggtATCGAACTACTAGCAATTGAAGCTaaaATCGTTATCGCTTCCGTTGAAACCTACTTGAAGTATGCTGAAGCAGTTGGTTTGACCCAATCAGCAGCAGTACCTGCTtgatagagaccgcccgccg	gvpA	1	2
Ana-A-R45D	gcgatcagtacgactggtctcatggtATCGAACTACTAGCAATTGAAGCTgatATCGTTATCGCTTCCGTTGAAACCTACTTGAAGTATGCTGAAGCAGTTGGTTTGACCCAATCAGCAGCAGTACCTGCTtgatagagaccgcccgccg	gvpA	1	2
Ana-A-R45A	gcgatcagtacgactggtctcatggtATCGAACTACTAGCAATTGAAGCTgcgATCGTTATCGCTTCCGTTGAAACCTACTTGAAGTATGCTGAAGCAGTTGGTTTGACCCAATCAGCAGCAGTACCTGCTtgatagagaccgcccgccg	gvpA	1	2
Ana-A-R45E	gcgatcagtacgactggtctcatggtATCGAACTACTAGCAATTGAAGCTgaaATCGTTATCGCTTCCGTTGAAACCTACTTGAAGTATGCTGAAGCAGTTGGTTTGACCCAATCAGCAGCAGTACCTGCTtgatagagaccgcccgccg	gvpA	1	2
Ana-A-R45W	gcgatcagtacgactggtctcatggtATCGAACTACTAGCAATTGAAGCTtggATCGTTATCGCTTCCGTTGAAACCTACTTGAAGTATGCTGAAGCAGTTGGTTTGACCCAATCAGCAGCAGTACCTGCTtgatagagaccgcccgccg	gvpA	1	2
Ana-A-R45C	gcgatcagtacgactggtctcatggtATCGAACTACTAGCAATTGAAGCTtgcATCGTTATCGCTTCCGTTGAAACCTACTTGAAGTATGCTGAAGCAGTTGGTTTGACCCAATCAGCAGCAGTACCTGCTtgatagagaccgcccgccg	gvpA	1	2
Ana-A-R45Y	gcgatcagtacgactggtctcatggtATCGAACTACTAGCAATTGAAGCTtatATCGTTATCGCTTCCGTTGAAACCTACTTGAAGTATGCTGAAGCAGTTGGTTTGACCCAATCAGCAGCAGTACCTGCTtgatagagaccgcccgccg	gvpA	1	2
Ana-A-R45H	gcgatcagtacgactggtctcatggtATCGAACTACTAGCAATTGAAGCTcatATCGTTATCGCTTCCGTTGAAACCTACTTGAAGTATGCTGAAGCAGTTGGTTTGACCCAATCAGCAGCAGTACCTGCTtgatagagaccgcccgccg	gvpA	1	2
Ana-A-R45S	gcgatcagtacgactggtctcatggtATCGAACTACTAGCAATTGAAGCTagcATCGTTATCGCTTCCGTTGAAACCTACTTGAAGTATGCTGAAGCAGTTGGTTTGACCCAATCAGCAGCAGTACCTGCTtgatagagaccgcccgccg	gvpA	1	2
Ana-A-R45G	gcgatcagtacgactggtctcatggtATCGAACTACTAGCAATTGAAGCTggcATCGTTATCGCTTCCGTTGAAACCTACTTGAAGTATGCTGAAGCAGTTGGTTTGACCCAATCAGCAGCAGTACCTGCTtgatagagaccgcccgccg	gvpA	1	2
Ana-A-R45*	gcgatcagtacgactggtctcatggtATCGAACTACTAGCAATTGAAGCTtaaATCGTTATCGCTTCCGTTGAAACCTACTTGAAGTATGCTGAAGCAGTTGGTTTGACCCAATCAGCAGCAGTACCTGCTtgatagagaccgcccgccg	gvpA	1	2
Ana-A-I46F	gcgatcagtacgactggtctcatggtATCGAACTACTAGCAATTGAAGCTCGGtttGTTATCGCTTCCGTTGAAACCTACTTGAAGTATGCTGAAGCAGTTGGTTTGACCCAATCAGCAGCAGTACCTGCTtgatagagaccgcccgccg	gvpA	1	2
Ana-A-I46L	gcgatcagtacgactggtctcatggtATCGAACTACTAGCAATTGAAGCTCGGctgGTTATCGCTTCCGTTGAAACCTACTTGAAGTATGCTGAAGCAGTTGGTTTGACCCAATCAGCAGCAGTACCTGCTtgatagagaccgcccgccg	gvpA	1	2
Ana-A-I46M	gcgatcagtacgactggtctcatggtATCGAACTACTAGCAATTGAAGCTCGGatgGTTATCGCTTCCGTTGAAACCTACTTGAAGTATGCTGAAGCAGTTGGTTTGACCCAATCAGCAGCAGTACCTGCTtgatagagaccgcccgccg	gvpA	1	2
Ana-A-I46P	gcgatcagtacgactggtctcatggtATCGAACTACTAGCAATTGAAGCTCGGccgGTTATCGCTTCCGTTGAAACCTACTTGAAGTATGCTGAAGCAGTTGGTTTGACCCAATCAGCAGCAGTACCTGCTtgatagagaccgcccgccg	gvpA	1	2
Ana-A-I46T	gcgatcagtacgactggtctcatggtATCGAACTACTAGCAATTGAAGCTCGGaccGTTATCGCTTCCGTTGAAACCTACTTGAAGTATGCTGAAGCAGTTGGTTTGACCCAATCAGCAGCAGTACCTGCTtgatagagaccgcccgccg	gvpA	1	2
Ana-A-I46V	gcgatcagtacgactggtctcatggtATCGAACTACTAGCAATTGAAGCTCGGgtgGTTATCGCTTCCGTTGAAACCTACTTGAAGTATGCTGAAGCAGTTGGTTTGACCCAATCAGCAGCAGTACCTGCTtgatagagaccgcccgccg	gvpA	1	2
Ana-A-I46Q	gcgatcagtacgactggtctcatggtATCGAACTACTAGCAATTGAAGCTCGGcagGTTATCGCTTCCGTTGAAACCTACTTGAAGTATGCTGAAGCAGTTGGTTTGACCCAATCAGCAGCAGTACCTGCTtgatagagaccgcccgccg	gvpA	1	2
Ana-A-I46N	gcgatcagtacgactggtctcatggtATCGAACTACTAGCAATTGAAGCTCGGaacGTTATCGCTTCCGTTGAAACCTACTTGAAGTATGCTGAAGCAGTTGGTTTGACCCAATCAGCAGCAGTACCTGCTtgatagagaccgcccgccg	gvpA	1	2
Ana-A-I46K	gcgatcagtacgactggtctcatggtATCGAACTACTAGCAATTGAAGCTCGGaaaGTTATCGCTTCCGTTGAAACCTACTTGAAGTATGCTGAAGCAGTTGGTTTGACCCAATCAGCAGCAGTACCTGCTtgatagagaccgcccgccg	gvpA	1	2
Ana-A-I46D	gcgatcagtacgactggtctcatggtATCGAACTACTAGCAATTGAAGCTCGGgatGTTATCGCTTCCGTTGAAACCTACTTGAAGTATGCTGAAGCAGTTGGTTTGACCCAATCAGCAGCAGTACCTGCTtgatagagaccgcccgccg	gvpA	1	2
Ana-A-I46A	gcgatcagtacgactggtctcatggtATCGAACTACTAGCAATTGAAGCTCGGgcgGTTATCGCTTCCGTTGAAACCTACTTGAAGTATGCTGAAGCAGTTGGTTTGACCCAATCAGCAGCAGTACCTGCTtgatagagaccgcccgccg	gvpA	1	2
Ana-A-I46E	gcgatcagtacgactggtctcatggtATCGAACTACTAGCAATTGAAGCTCGGgaaGTTATCGCTTCCGTTGAAACCTACTTGAAGTATGCTGAAGCAGTTGGTTTGACCCAATCAGCAGCAGTACCTGCTtgatagagaccgcccgccg	gvpA	1	2
Ana-A-I46W	gcgatcagtacgactggtctcatggtATCGAACTACTAGCAATTGAAGCTCGGtggGTTATCGCTTCCGTTGAAACCTACTTGAAGTATGCTGAAGCAGTTGGTTTGACCCAATCAGCAGCAGTACCTGCTtgatagagaccgcccgccg	gvpA	1	2
Ana-A-I46R	gcgatcagtacgactggtctcatggtATCGAACTACTAGCAATTGAAGCTCGGcgcGTTATCGCTTCCGTTGAAACCTACTTGAAGTATGCTGAAGCAGTTGGTTTGACCCAATCAGCAGCAGTACCTGCTtgatagagaccgcccgccg	gvpA	1	2
Ana-A-I46C	gcgatcagtacgactggtctcatggtATCGAACTACTAGCAATTGAAGCTCGGtgcGTTATCGCTTCCGTTGAAACCTACTTGAAGTATGCTGAAGCAGTTGGTTTGACCCAATCAGCAGCAGTACCTGCTtgatagagaccgcccgccg	gvpA	1	2
Ana-A-I46Y	gcgatcagtacgactggtctcatggtATCGAACTACTAGCAATTGAAGCTCGGtatGTTATCGCTTCCGTTGAAACCTACTTGAAGTATGCTGAAGCAGTTGGTTTGACCCAATCAGCAGCAGTACCTGCTtgatagagaccgcccgccg	gvpA	1	2
Ana-A-I46H	gcgatcagtacgactggtctcatggtATCGAACTACTAGCAATTGAAGCTCGGcatGTTATCGCTTCCGTTGAAACCTACTTGAAGTATGCTGAAGCAGTTGGTTTGACCCAATCAGCAGCAGTACCTGCTtgatagagaccgcccgccg	gvpA	1	2
Ana-A-I46S	gcgatcagtacgactggtctcatggtATCGAACTACTAGCAATTGAAGCTCGGagcGTTATCGCTTCCGTTGAAACCTACTTGAAGTATGCTGAAGCAGTTGGTTTGACCCAATCAGCAGCAGTACCTGCTtgatagagaccgcccgccg	gvpA	1	2
Ana-A-I46G	gcgatcagtacgactggtctcatggtATCGAACTACTAGCAATTGAAGCTCGGggcGTTATCGCTTCCGTTGAAACCTACTTGAAGTATGCTGAAGCAGTTGGTTTGACCCAATCAGCAGCAGTACCTGCTtgatagagaccgcccgccg	gvpA	1	2
Ana-A-I46*	gcgatcagtacgactggtctcatggtATCGAACTACTAGCAATTGAAGCTCGGtaaGTTATCGCTTCCGTTGAAACCTACTTGAAGTATGCTGAAGCAGTTGGTTTGACCCAATCAGCAGCAGTACCTGCTtgatagagaccgcccgccg	gvpA	1	2
Ana-A-V47F	gcgatcagtacgactggtctcatggtATCGAACTACTAGCAATTGAAGCTCGGATCtttATCGCTTCCGTTGAAACCTACTTGAAGTATGCTGAAGCAGTTGGTTTGACCCAATCAGCAGCAGTACCTGCTtgatagagaccgcccgccg	gvpA	1	2
Ana-A-V47L	gcgatcagtacgactggtctcatggtATCGAACTACTAGCAATTGAAGCTCGGATCctgATCGCTTCCGTTGAAACCTACTTGAAGTATGCTGAAGCAGTTGGTTTGACCCAATCAGCAGCAGTACCTGCTtgatagagaccgcccgccg	gvpA	1	2
Ana-A-V47I	gcgatcagtacgactggtctcatggtATCGAACTACTAGCAATTGAAGCTCGGATCattATCGCTTCCGTTGAAACCTACTTGAAGTATGCTGAAGCAGTTGGTTTGACCCAATCAGCAGCAGTACCTGCTtgatagagaccgcccgccg	gvpA	1	2
Ana-A-V47M	gcgatcagtacgactggtctcatggtATCGAACTACTAGCAATTGAAGCTCGGATCatgATCGCTTCCGTTGAAACCTACTTGAAGTATGCTGAAGCAGTTGGTTTGACCCAATCAGCAGCAGTACCTGCTtgatagagaccgcccgccg	gvpA	1	2
Ana-A-V47P	gcgatcagtacgactggtctcatggtATCGAACTACTAGCAATTGAAGCTCGGATCccgATCGCTTCCGTTGAAACCTACTTGAAGTATGCTGAAGCAGTTGGTTTGACCCAATCAGCAGCAGTACCTGCTtgatagagaccgcccgccg	gvpA	1	2
Ana-A-V47T	gcgatcagtacgactggtctcatggtATCGAACTACTAGCAATTGAAGCTCGGATCaccATCGCTTCCGTTGAAACCTACTTGAAGTATGCTGAAGCAGTTGGTTTGACCCAATCAGCAGCAGTACCTGCTtgatagagaccgcccgccg	gvpA	1	2
Ana-A-V47Q	gcgatcagtacgactggtctcatggtATCGAACTACTAGCAATTGAAGCTCGGATCcagATCGCTTCCGTTGAAACCTACTTGAAGTATGCTGAAGCAGTTGGTTTGACCCAATCAGCAGCAGTACCTGCTtgatagagaccgcccgccg	gvpA	1	2
Ana-A-V47N	gcgatcagtacgactggtctcatggtATCGAACTACTAGCAATTGAAGCTCGGATCaacATCGCTTCCGTTGAAACCTACTTGAAGTATGCTGAAGCAGTTGGTTTGACCCAATCAGCAGCAGTACCTGCTtgatagagaccgcccgccg	gvpA	1	2
Ana-A-V47K	gcgatcagtacgactggtctcatggtATCGAACTACTAGCAATTGAAGCTCGGATCaaaATCGCTTCCGTTGAAACCTACTTGAAGTATGCTGAAGCAGTTGGTTTGACCCAATCAGCAGCAGTACCTGCTtgatagagaccgcccgccg	gvpA	1	2
Ana-A-V47D	gcgatcagtacgactggtctcatggtATCGAACTACTAGCAATTGAAGCTCGGATCgatATCGCTTCCGTTGAAACCTACTTGAAGTATGCTGAAGCAGTTGGTTTGACCCAATCAGCAGCAGTACCTGCTtgatagagaccgcccgccg	gvpA	1	2
Ana-A-V47A	gcgatcagtacgactggtctcatggtATCGAACTACTAGCAATTGAAGCTCGGATCgcgATCGCTTCCGTTGAAACCTACTTGAAGTATGCTGAAGCAGTTGGTTTGACCCAATCAGCAGCAGTACCTGCTtgatagagaccgcccgccg	gvpA	1	2
Ana-A-V47E	gcgatcagtacgactggtctcatggtATCGAACTACTAGCAATTGAAGCTCGGATCgaaATCGCTTCCGTTGAAACCTACTTGAAGTATGCTGAAGCAGTTGGTTTGACCCAATCAGCAGCAGTACCTGCTtgatagagaccgcccgccg	gvpA	1	2
Ana-A-V47W	gcgatcagtacgactggtctcatggtATCGAACTACTAGCAATTGAAGCTCGGATCtggATCGCTTCCGTTGAAACCTACTTGAAGTATGCTGAAGCAGTTGGTTTGACCCAATCAGCAGCAGTACCTGCTtgatagagaccgcccgccg	gvpA	1	2
Ana-A-V47R	gcgatcagtacgactggtctcatggtATCGAACTACTAGCAATTGAAGCTCGGATCcgcATCGCTTCCGTTGAAACCTACTTGAAGTATGCTGAAGCAGTTGGTTTGACCCAATCAGCAGCAGTACCTGCTtgatagagaccgcccgccg	gvpA	1	2
Ana-A-V47C	gcgatcagtacgactggtctcatggtATCGAACTACTAGCAATTGAAGCTCGGATCtgcATCGCTTCCGTTGAAACCTACTTGAAGTATGCTGAAGCAGTTGGTTTGACCCAATCAGCAGCAGTACCTGCTtgatagagaccgcccgccg	gvpA	1	2
Ana-A-V47Y	gcgatcagtacgactggtctcatggtATCGAACTACTAGCAATTGAAGCTCGGATCtatATCGCTTCCGTTGAAACCTACTTGAAGTATGCTGAAGCAGTTGGTTTGACCCAATCAGCAGCAGTACCTGCTtgatagagaccgcccgccg	gvpA	1	2
Ana-A-V47H	gcgatcagtacgactggtctcatggtATCGAACTACTAGCAATTGAAGCTCGGATCcatATCGCTTCCGTTGAAACCTACTTGAAGTATGCTGAAGCAGTTGGTTTGACCCAATCAGCAGCAGTACCTGCTtgatagagaccgcccgccg	gvpA	1	2
Ana-A-V47S	gcgatcagtacgactggtctcatggtATCGAACTACTAGCAATTGAAGCTCGGATCagcATCGCTTCCGTTGAAACCTACTTGAAGTATGCTGAAGCAGTTGGTTTGACCCAATCAGCAGCAGTACCTGCTtgatagagaccgcccgccg	gvpA	1	2
Ana-A-V47G	gcgatcagtacgactggtctcatggtATCGAACTACTAGCAATTGAAGCTCGGATCggcATCGCTTCCGTTGAAACCTACTTGAAGTATGCTGAAGCAGTTGGTTTGACCCAATCAGCAGCAGTACCTGCTtgatagagaccgcccgccg	gvpA	1	2
Ana-A-V47*	gcgatcagtacgactggtctcatggtATCGAACTACTAGCAATTGAAGCTCGGATCtaaATCGCTTCCGTTGAAACCTACTTGAAGTATGCTGAAGCAGTTGGTTTGACCCAATCAGCAGCAGTACCTGCTtgatagagaccgcccgccg	gvpA	1	2
Ana-A-I48F	gcgatcagtacgactggtctcatggtATCGAACTACTAGCAATTGAAGCTCGGATCGTTtttGCTTCCGTTGAAACCTACTTGAAGTATGCTGAAGCAGTTGGTTTGACCCAATCAGCAGCAGTACCTGCTtgatagagaccgcccgccg	gvpA	1	2
Ana-A-I48L	gcgatcagtacgactggtctcatggtATCGAACTACTAGCAATTGAAGCTCGGATCGTTctgGCTTCCGTTGAAACCTACTTGAAGTATGCTGAAGCAGTTGGTTTGACCCAATCAGCAGCAGTACCTGCTtgatagagaccgcccgccg	gvpA	1	2
Ana-A-I48M	gcgatcagtacgactggtctcatggtATCGAACTACTAGCAATTGAAGCTCGGATCGTTatgGCTTCCGTTGAAACCTACTTGAAGTATGCTGAAGCAGTTGGTTTGACCCAATCAGCAGCAGTACCTGCTtgatagagaccgcccgccg	gvpA	1	2
Ana-A-I48P	gcgatcagtacgactggtctcatggtATCGAACTACTAGCAATTGAAGCTCGGATCGTTccgGCTTCCGTTGAAACCTACTTGAAGTATGCTGAAGCAGTTGGTTTGACCCAATCAGCAGCAGTACCTGCTtgatagagaccgcccgccg	gvpA	1	2
Ana-A-I48T	gcgatcagtacgactggtctcatggtATCGAACTACTAGCAATTGAAGCTCGGATCGTTaccGCTTCCGTTGAAACCTACTTGAAGTATGCTGAAGCAGTTGGTTTGACCCAATCAGCAGCAGTACCTGCTtgatagagaccgcccgccg	gvpA	1	2
Ana-A-I48V	gcgatcagtacgactggtctcatggtATCGAACTACTAGCAATTGAAGCTCGGATCGTTgtgGCTTCCGTTGAAACCTACTTGAAGTATGCTGAAGCAGTTGGTTTGACCCAATCAGCAGCAGTACCTGCTtgatagagaccgcccgccg	gvpA	1	2
Ana-A-I48Q	gcgatcagtacgactggtctcatggtATCGAACTACTAGCAATTGAAGCTCGGATCGTTcagGCTTCCGTTGAAACCTACTTGAAGTATGCTGAAGCAGTTGGTTTGACCCAATCAGCAGCAGTACCTGCTtgatagagaccgcccgccg	gvpA	1	2
Ana-A-I48N	gcgatcagtacgactggtctcatggtATCGAACTACTAGCAATTGAAGCTCGGATCGTTaacGCTTCCGTTGAAACCTACTTGAAGTATGCTGAAGCAGTTGGTTTGACCCAATCAGCAGCAGTACCTGCTtgatagagaccgcccgccg	gvpA	1	2
Ana-A-I48K	gcgatcagtacgactggtctcatggtATCGAACTACTAGCAATTGAAGCTCGGATCGTTaaaGCTTCCGTTGAAACCTACTTGAAGTATGCTGAAGCAGTTGGTTTGACCCAATCAGCAGCAGTACCTGCTtgatagagaccgcccgccg	gvpA	1	2
Ana-A-I48D	gcgatcagtacgactggtctcatggtATCGAACTACTAGCAATTGAAGCTCGGATCGTTgatGCTTCCGTTGAAACCTACTTGAAGTATGCTGAAGCAGTTGGTTTGACCCAATCAGCAGCAGTACCTGCTtgatagagaccgcccgccg	gvpA	1	2
Ana-A-I48A	gcgatcagtacgactggtctcatggtATCGAACTACTAGCAATTGAAGCTCGGATCGTTgcgGCTTCCGTTGAAACCTACTTGAAGTATGCTGAAGCAGTTGGTTTGACCCAATCAGCAGCAGTACCTGCTtgatagagaccgcccgccg	gvpA	1	2
Ana-A-I48E	gcgatcagtacgactggtctcatggtATCGAACTACTAGCAATTGAAGCTCGGATCGTTgaaGCTTCCGTTGAAACCTACTTGAAGTATGCTGAAGCAGTTGGTTTGACCCAATCAGCAGCAGTACCTGCTtgatagagaccgcccgccg	gvpA	1	2
Ana-A-I48W	gcgatcagtacgactggtctcatggtATCGAACTACTAGCAATTGAAGCTCGGATCGTTtggGCTTCCGTTGAAACCTACTTGAAGTATGCTGAAGCAGTTGGTTTGACCCAATCAGCAGCAGTACCTGCTtgatagagaccgcccgccg	gvpA	1	2
Ana-A-I48R	gcgatcagtacgactggtctcatggtATCGAACTACTAGCAATTGAAGCTCGGATCGTTcgcGCTTCCGTTGAAACCTACTTGAAGTATGCTGAAGCAGTTGGTTTGACCCAATCAGCAGCAGTACCTGCTtgatagagaccgcccgccg	gvpA	1	2
Ana-A-I48C	gcgatcagtacgactggtctcatggtATCGAACTACTAGCAATTGAAGCTCGGATCGTTtgcGCTTCCGTTGAAACCTACTTGAAGTATGCTGAAGCAGTTGGTTTGACCCAATCAGCAGCAGTACCTGCTtgatagagaccgcccgccg	gvpA	1	2
Ana-A-I48Y	gcgatcagtacgactggtctcatggtATCGAACTACTAGCAATTGAAGCTCGGATCGTTtatGCTTCCGTTGAAACCTACTTGAAGTATGCTGAAGCAGTTGGTTTGACCCAATCAGCAGCAGTACCTGCTtgatagagaccgcccgccg	gvpA	1	2
Ana-A-I48H	gcgatcagtacgactggtctcatggtATCGAACTACTAGCAATTGAAGCTCGGATCGTTcatGCTTCCGTTGAAACCTACTTGAAGTATGCTGAAGCAGTTGGTTTGACCCAATCAGCAGCAGTACCTGCTtgatagagaccgcccgccg	gvpA	1	2
Ana-A-I48S	gcgatcagtacgactggtctcatggtATCGAACTACTAGCAATTGAAGCTCGGATCGTTagcGCTTCCGTTGAAACCTACTTGAAGTATGCTGAAGCAGTTGGTTTGACCCAATCAGCAGCAGTACCTGCTtgatagagaccgcccgccg	gvpA	1	2
Ana-A-I48G	gcgatcagtacgactggtctcatggtATCGAACTACTAGCAATTGAAGCTCGGATCGTTggcGCTTCCGTTGAAACCTACTTGAAGTATGCTGAAGCAGTTGGTTTGACCCAATCAGCAGCAGTACCTGCTtgatagagaccgcccgccg	gvpA	1	2
Ana-A-I48*	gcgatcagtacgactggtctcatggtATCGAACTACTAGCAATTGAAGCTCGGATCGTTtaaGCTTCCGTTGAAACCTACTTGAAGTATGCTGAAGCAGTTGGTTTGACCCAATCAGCAGCAGTACCTGCTtgatagagaccgcccgccg	gvpA	1	2
Ana-A-A49F	gcgatcagtacgactggtctcatggtATCGAACTACTAGCAATTGAAGCTCGGATCGTTATCtttTCCGTTGAAACCTACTTGAAGTATGCTGAAGCAGTTGGTTTGACCCAATCAGCAGCAGTACCTGCTtgatagagaccgcccgccg	gvpA	1	2
Ana-A-A49L	gcgatcagtacgactggtctcatggtATCGAACTACTAGCAATTGAAGCTCGGATCGTTATCctgTCCGTTGAAACCTACTTGAAGTATGCTGAAGCAGTTGGTTTGACCCAATCAGCAGCAGTACCTGCTtgatagagaccgcccgccg	gvpA	1	2
Ana-A-A49I	gcgatcagtacgactggtctcatggtATCGAACTACTAGCAATTGAAGCTCGGATCGTTATCattTCCGTTGAAACCTACTTGAAGTATGCTGAAGCAGTTGGTTTGACCCAATCAGCAGCAGTACCTGCTtgatagagaccgcccgccg	gvpA	1	2
Ana-A-A49M	gcgatcagtacgactggtctcatggtATCGAACTACTAGCAATTGAAGCTCGGATCGTTATCatgTCCGTTGAAACCTACTTGAAGTATGCTGAAGCAGTTGGTTTGACCCAATCAGCAGCAGTACCTGCTtgatagagaccgcccgccg	gvpA	1	2
Ana-A-A49P	gcgatcagtacgactggtctcatggtATCGAACTACTAGCAATTGAAGCTCGGATCGTTATCccgTCCGTTGAAACCTACTTGAAGTATGCTGAAGCAGTTGGTTTGACCCAATCAGCAGCAGTACCTGCTtgatagagaccgcccgccg	gvpA	1	2
Ana-A-A49T	gcgatcagtacgactggtctcatggtATCGAACTACTAGCAATTGAAGCTCGGATCGTTATCaccTCCGTTGAAACCTACTTGAAGTATGCTGAAGCAGTTGGTTTGACCCAATCAGCAGCAGTACCTGCTtgatagagaccgcccgccg	gvpA	1	2
Ana-A-A49V	gcgatcagtacgactggtctcatggtATCGAACTACTAGCAATTGAAGCTCGGATCGTTATCgtgTCCGTTGAAACCTACTTGAAGTATGCTGAAGCAGTTGGTTTGACCCAATCAGCAGCAGTACCTGCTtgatagagaccgcccgccg	gvpA	1	2
Ana-A-A49Q	gcgatcagtacgactggtctcatggtATCGAACTACTAGCAATTGAAGCTCGGATCGTTATCcagTCCGTTGAAACCTACTTGAAGTATGCTGAAGCAGTTGGTTTGACCCAATCAGCAGCAGTACCTGCTtgatagagaccgcccgccg	gvpA	1	2
Ana-A-A49N	gcgatcagtacgactggtctcatggtATCGAACTACTAGCAATTGAAGCTCGGATCGTTATCaacTCCGTTGAAACCTACTTGAAGTATGCTGAAGCAGTTGGTTTGACCCAATCAGCAGCAGTACCTGCTtgatagagaccgcccgccg	gvpA	1	2
Ana-A-A49K	gcgatcagtacgactggtctcatggtATCGAACTACTAGCAATTGAAGCTCGGATCGTTATCaaaTCCGTTGAAACCTACTTGAAGTATGCTGAAGCAGTTGGTTTGACCCAATCAGCAGCAGTACCTGCTtgatagagaccgcccgccg	gvpA	1	2
Ana-A-A49D	gcgatcagtacgactggtctcatggtATCGAACTACTAGCAATTGAAGCTCGGATCGTTATCgatTCCGTTGAAACCTACTTGAAGTATGCTGAAGCAGTTGGTTTGACCCAATCAGCAGCAGTACCTGCTtgatagagaccgcccgccg	gvpA	1	2
Ana-A-A49E	gcgatcagtacgactggtctcatggtATCGAACTACTAGCAATTGAAGCTCGGATCGTTATCgaaTCCGTTGAAACCTACTTGAAGTATGCTGAAGCAGTTGGTTTGACCCAATCAGCAGCAGTACCTGCTtgatagagaccgcccgccg	gvpA	1	2
Ana-A-A49W	gcgatcagtacgactggtctcatggtATCGAACTACTAGCAATTGAAGCTCGGATCGTTATCtggTCCGTTGAAACCTACTTGAAGTATGCTGAAGCAGTTGGTTTGACCCAATCAGCAGCAGTACCTGCTtgatagagaccgcccgccg	gvpA	1	2
Ana-A-A49R	gcgatcagtacgactggtctcatggtATCGAACTACTAGCAATTGAAGCTCGGATCGTTATCcgcTCCGTTGAAACCTACTTGAAGTATGCTGAAGCAGTTGGTTTGACCCAATCAGCAGCAGTACCTGCTtgatagagaccgcccgccg	gvpA	1	2
Ana-A-A49C	gcgatcagtacgactggtctcatggtATCGAACTACTAGCAATTGAAGCTCGGATCGTTATCtgcTCCGTTGAAACCTACTTGAAGTATGCTGAAGCAGTTGGTTTGACCCAATCAGCAGCAGTACCTGCTtgatagagaccgcccgccg	gvpA	1	2
Ana-A-A49Y	gcgatcagtacgactggtctcatggtATCGAACTACTAGCAATTGAAGCTCGGATCGTTATCtatTCCGTTGAAACCTACTTGAAGTATGCTGAAGCAGTTGGTTTGACCCAATCAGCAGCAGTACCTGCTtgatagagaccgcccgccg	gvpA	1	2
Ana-A-A49H	gcgatcagtacgactggtctcatggtATCGAACTACTAGCAATTGAAGCTCGGATCGTTATCcatTCCGTTGAAACCTACTTGAAGTATGCTGAAGCAGTTGGTTTGACCCAATCAGCAGCAGTACCTGCTtgatagagaccgcccgccg	gvpA	1	2
Ana-A-A49S	gcgatcagtacgactggtctcatggtATCGAACTACTAGCAATTGAAGCTCGGATCGTTATCagcTCCGTTGAAACCTACTTGAAGTATGCTGAAGCAGTTGGTTTGACCCAATCAGCAGCAGTACCTGCTtgatagagaccgcccgccg	gvpA	1	2
Ana-A-A49G	gcgatcagtacgactggtctcatggtATCGAACTACTAGCAATTGAAGCTCGGATCGTTATCggcTCCGTTGAAACCTACTTGAAGTATGCTGAAGCAGTTGGTTTGACCCAATCAGCAGCAGTACCTGCTtgatagagaccgcccgccg	gvpA	1	2
Ana-A-A49*	gcgatcagtacgactggtctcatggtATCGAACTACTAGCAATTGAAGCTCGGATCGTTATCtaaTCCGTTGAAACCTACTTGAAGTATGCTGAAGCAGTTGGTTTGACCCAATCAGCAGCAGTACCTGCTtgatagagaccgcccgccg	gvpA	1	2
Ana-A-S50F	gcgatcagtacgactggtctcatggtATCGAACTACTAGCAATTGAAGCTCGGATCGTTATCGCTtttGTTGAAACCTACTTGAAGTATGCTGAAGCAGTTGGTTTGACCCAATCAGCAGCAGTACCTGCTtgatagagaccgcccgccg	gvpA	1	2
Ana-A-S50L	gcgatcagtacgactggtctcatggtATCGAACTACTAGCAATTGAAGCTCGGATCGTTATCGCTctgGTTGAAACCTACTTGAAGTATGCTGAAGCAGTTGGTTTGACCCAATCAGCAGCAGTACCTGCTtgatagagaccgcccgccg	gvpA	1	2
Ana-A-S50I	gcgatcagtacgactggtctcatggtATCGAACTACTAGCAATTGAAGCTCGGATCGTTATCGCTattGTTGAAACCTACTTGAAGTATGCTGAAGCAGTTGGTTTGACCCAATCAGCAGCAGTACCTGCTtgatagagaccgcccgccg	gvpA	1	2
Ana-A-S50M	gcgatcagtacgactggtctcatggtATCGAACTACTAGCAATTGAAGCTCGGATCGTTATCGCTatgGTTGAAACCTACTTGAAGTATGCTGAAGCAGTTGGTTTGACCCAATCAGCAGCAGTACCTGCTtgatagagaccgcccgccg	gvpA	1	2
Ana-A-S50P	gcgatcagtacgactggtctcatggtATCGAACTACTAGCAATTGAAGCTCGGATCGTTATCGCTccgGTTGAAACCTACTTGAAGTATGCTGAAGCAGTTGGTTTGACCCAATCAGCAGCAGTACCTGCTtgatagagaccgcccgccg	gvpA	1	2
Ana-A-S50T	gcgatcagtacgactggtctcatggtATCGAACTACTAGCAATTGAAGCTCGGATCGTTATCGCTaccGTTGAAACCTACTTGAAGTATGCTGAAGCAGTTGGTTTGACCCAATCAGCAGCAGTACCTGCTtgatagagaccgcccgccg	gvpA	1	2
Ana-A-S50V	gcgatcagtacgactggtctcatggtATCGAACTACTAGCAATTGAAGCTCGGATCGTTATCGCTgtgGTTGAAACCTACTTGAAGTATGCTGAAGCAGTTGGTTTGACCCAATCAGCAGCAGTACCTGCTtgatagagaccgcccgccg	gvpA	1	2
Ana-A-S50Q	gcgatcagtacgactggtctcatggtATCGAACTACTAGCAATTGAAGCTCGGATCGTTATCGCTcagGTTGAAACCTACTTGAAGTATGCTGAAGCAGTTGGTTTGACCCAATCAGCAGCAGTACCTGCTtgatagagaccgcccgccg	gvpA	1	2
Ana-A-S50N	gcgatcagtacgactggtctcatggtATCGAACTACTAGCAATTGAAGCTCGGATCGTTATCGCTaacGTTGAAACCTACTTGAAGTATGCTGAAGCAGTTGGTTTGACCCAATCAGCAGCAGTACCTGCTtgatagagaccgcccgccg	gvpA	1	2
Ana-A-S50K	gcgatcagtacgactggtctcatggtATCGAACTACTAGCAATTGAAGCTCGGATCGTTATCGCTaaaGTTGAAACCTACTTGAAGTATGCTGAAGCAGTTGGTTTGACCCAATCAGCAGCAGTACCTGCTtgatagagaccgcccgccg	gvpA	1	2
Ana-A-S50D	gcgatcagtacgactggtctcatggtATCGAACTACTAGCAATTGAAGCTCGGATCGTTATCGCTgatGTTGAAACCTACTTGAAGTATGCTGAAGCAGTTGGTTTGACCCAATCAGCAGCAGTACCTGCTtgatagagaccgcccgccg	gvpA	1	2
Ana-A-S50A	gcgatcagtacgactggtctcatggtATCGAACTACTAGCAATTGAAGCTCGGATCGTTATCGCTgcgGTTGAAACCTACTTGAAGTATGCTGAAGCAGTTGGTTTGACCCAATCAGCAGCAGTACCTGCTtgatagagaccgcccgccg	gvpA	1	2
Ana-A-S50E	gcgatcagtacgactggtctcatggtATCGAACTACTAGCAATTGAAGCTCGGATCGTTATCGCTgaaGTTGAAACCTACTTGAAGTATGCTGAAGCAGTTGGTTTGACCCAATCAGCAGCAGTACCTGCTtgatagagaccgcccgccg	gvpA	1	2
Ana-A-S50W	gcgatcagtacgactggtctcatggtATCGAACTACTAGCAATTGAAGCTCGGATCGTTATCGCTtggGTTGAAACCTACTTGAAGTATGCTGAAGCAGTTGGTTTGACCCAATCAGCAGCAGTACCTGCTtgatagagaccgcccgccg	gvpA	1	2
Ana-A-S50R	gcgatcagtacgactggtctcatggtATCGAACTACTAGCAATTGAAGCTCGGATCGTTATCGCTcgcGTTGAAACCTACTTGAAGTATGCTGAAGCAGTTGGTTTGACCCAATCAGCAGCAGTACCTGCTtgatagagaccgcccgccg	gvpA	1	2
Ana-A-S50C	gcgatcagtacgactggtctcatggtATCGAACTACTAGCAATTGAAGCTCGGATCGTTATCGCTtgcGTTGAAACCTACTTGAAGTATGCTGAAGCAGTTGGTTTGACCCAATCAGCAGCAGTACCTGCTtgatagagaccgcccgccg	gvpA	1	2
Ana-A-S50Y	gcgatcagtacgactggtctcatggtATCGAACTACTAGCAATTGAAGCTCGGATCGTTATCGCTtatGTTGAAACCTACTTGAAGTATGCTGAAGCAGTTGGTTTGACCCAATCAGCAGCAGTACCTGCTtgatagagaccgcccgccg	gvpA	1	2
Ana-A-S50H	gcgatcagtacgactggtctcatggtATCGAACTACTAGCAATTGAAGCTCGGATCGTTATCGCTcatGTTGAAACCTACTTGAAGTATGCTGAAGCAGTTGGTTTGACCCAATCAGCAGCAGTACCTGCTtgatagagaccgcccgccg	gvpA	1	2
Ana-A-S50G	gcgatcagtacgactggtctcatggtATCGAACTACTAGCAATTGAAGCTCGGATCGTTATCGCTggcGTTGAAACCTACTTGAAGTATGCTGAAGCAGTTGGTTTGACCCAATCAGCAGCAGTACCTGCTtgatagagaccgcccgccg	gvpA	1	2
Ana-A-S50*	gcgatcagtacgactggtctcatggtATCGAACTACTAGCAATTGAAGCTCGGATCGTTATCGCTtaaGTTGAAACCTACTTGAAGTATGCTGAAGCAGTTGGTTTGACCCAATCAGCAGCAGTACCTGCTtgatagagaccgcccgccg	gvpA	1	2
Ana-A-V51F	gcgatcagtacgactggtctcatggtATCGAACTACTAGCAATTGAAGCTCGGATCGTTATCGCTTCCtttGAAACCTACTTGAAGTATGCTGAAGCAGTTGGTTTGACCCAATCAGCAGCAGTACCTGCTtgatagagaccgcccgccg	gvpA	1	2
Ana-A-V51L	gcgatcagtacgactggtctcatggtATCGAACTACTAGCAATTGAAGCTCGGATCGTTATCGCTTCCctgGAAACCTACTTGAAGTATGCTGAAGCAGTTGGTTTGACCCAATCAGCAGCAGTACCTGCTtgatagagaccgcccgccg	gvpA	1	2
Ana-A-V51I	gcgatcagtacgactggtctcatggtATCGAACTACTAGCAATTGAAGCTCGGATCGTTATCGCTTCCattGAAACCTACTTGAAGTATGCTGAAGCAGTTGGTTTGACCCAATCAGCAGCAGTACCTGCTtgatagagaccgcccgccg	gvpA	1	2
Ana-A-V51M	gcgatcagtacgactggtctcatggtATCGAACTACTAGCAATTGAAGCTCGGATCGTTATCGCTTCCatgGAAACCTACTTGAAGTATGCTGAAGCAGTTGGTTTGACCCAATCAGCAGCAGTACCTGCTtgatagagaccgcccgccg	gvpA	1	2
Ana-A-V51P	gcgatcagtacgactggtctcatggtATCGAACTACTAGCAATTGAAGCTCGGATCGTTATCGCTTCCccgGAAACCTACTTGAAGTATGCTGAAGCAGTTGGTTTGACCCAATCAGCAGCAGTACCTGCTtgatagagaccgcccgccg	gvpA	1	2
Ana-A-V51T	gcgatcagtacgactggtctcatggtATCGAACTACTAGCAATTGAAGCTCGGATCGTTATCGCTTCCaccGAAACCTACTTGAAGTATGCTGAAGCAGTTGGTTTGACCCAATCAGCAGCAGTACCTGCTtgatagagaccgcccgccg	gvpA	1	2
Ana-A-V51Q	gcgatcagtacgactggtctcatggtATCGAACTACTAGCAATTGAAGCTCGGATCGTTATCGCTTCCcagGAAACCTACTTGAAGTATGCTGAAGCAGTTGGTTTGACCCAATCAGCAGCAGTACCTGCTtgatagagaccgcccgccg	gvpA	1	2
Ana-A-V51N	gcgatcagtacgactggtctcatggtATCGAACTACTAGCAATTGAAGCTCGGATCGTTATCGCTTCCaacGAAACCTACTTGAAGTATGCTGAAGCAGTTGGTTTGACCCAATCAGCAGCAGTACCTGCTtgatagagaccgcccgccg	gvpA	1	2
Ana-A-V51K	gcgatcagtacgactggtctcatggtATCGAACTACTAGCAATTGAAGCTCGGATCGTTATCGCTTCCaaaGAAACCTACTTGAAGTATGCTGAAGCAGTTGGTTTGACCCAATCAGCAGCAGTACCTGCTtgatagagaccgcccgccg	gvpA	1	2
Ana-A-V51D	gcgatcagtacgactggtctcatggtATCGAACTACTAGCAATTGAAGCTCGGATCGTTATCGCTTCCgatGAAACCTACTTGAAGTATGCTGAAGCAGTTGGTTTGACCCAATCAGCAGCAGTACCTGCTtgatagagaccgcccgccg	gvpA	1	2
Ana-A-V51A	gcgatcagtacgactggtctcatggtATCGAACTACTAGCAATTGAAGCTCGGATCGTTATCGCTTCCgcgGAAACCTACTTGAAGTATGCTGAAGCAGTTGGTTTGACCCAATCAGCAGCAGTACCTGCTtgatagagaccgcccgccg	gvpA	1	2
Ana-A-V51E	gcgatcagtacgactggtctcatggtATCGAACTACTAGCAATTGAAGCTCGGATCGTTATCGCTTCCgaaGAAACCTACTTGAAGTATGCTGAAGCAGTTGGTTTGACCCAATCAGCAGCAGTACCTGCTtgatagagaccgcccgccg	gvpA	1	2
Ana-A-V51W	gcgatcagtacgactggtctcatggtATCGAACTACTAGCAATTGAAGCTCGGATCGTTATCGCTTCCtggGAAACCTACTTGAAGTATGCTGAAGCAGTTGGTTTGACCCAATCAGCAGCAGTACCTGCTtgatagagaccgcccgccg	gvpA	1	2
Ana-A-V51R	gcgatcagtacgactggtctcatggtATCGAACTACTAGCAATTGAAGCTCGGATCGTTATCGCTTCCcgcGAAACCTACTTGAAGTATGCTGAAGCAGTTGGTTTGACCCAATCAGCAGCAGTACCTGCTtgatagagaccgcccgccg	gvpA	1	2
Ana-A-V51C	gcgatcagtacgactggtctcatggtATCGAACTACTAGCAATTGAAGCTCGGATCGTTATCGCTTCCtgcGAAACCTACTTGAAGTATGCTGAAGCAGTTGGTTTGACCCAATCAGCAGCAGTACCTGCTtgatagagaccgcccgccg	gvpA	1	2
Ana-A-V51Y	gcgatcagtacgactggtctcatggtATCGAACTACTAGCAATTGAAGCTCGGATCGTTATCGCTTCCtatGAAACCTACTTGAAGTATGCTGAAGCAGTTGGTTTGACCCAATCAGCAGCAGTACCTGCTtgatagagaccgcccgccg	gvpA	1	2
Ana-A-V51H	gcgatcagtacgactggtctcatggtATCGAACTACTAGCAATTGAAGCTCGGATCGTTATCGCTTCCcatGAAACCTACTTGAAGTATGCTGAAGCAGTTGGTTTGACCCAATCAGCAGCAGTACCTGCTtgatagagaccgcccgccg	gvpA	1	2
Ana-A-V51S	gcgatcagtacgactggtctcatggtATCGAACTACTAGCAATTGAAGCTCGGATCGTTATCGCTTCCagcGAAACCTACTTGAAGTATGCTGAAGCAGTTGGTTTGACCCAATCAGCAGCAGTACCTGCTtgatagagaccgcccgccg	gvpA	1	2
Ana-A-V51G	gcgatcagtacgactggtctcatggtATCGAACTACTAGCAATTGAAGCTCGGATCGTTATCGCTTCCggcGAAACCTACTTGAAGTATGCTGAAGCAGTTGGTTTGACCCAATCAGCAGCAGTACCTGCTtgatagagaccgcccgccg	gvpA	1	2
Ana-A-V51*	gcgatcagtacgactggtctcatggtATCGAACTACTAGCAATTGAAGCTCGGATCGTTATCGCTTCCtaaGAAACCTACTTGAAGTATGCTGAAGCAGTTGGTTTGACCCAATCAGCAGCAGTACCTGCTtgatagagaccgcccgccg	gvpA	1	2
Ana-A-E52F	gcgatcagtacgactggtctcatggtATCGAACTACTAGCAATTGAAGCTCGGATCGTTATCGCTTCCGTTtttACCTACTTGAAGTATGCTGAAGCAGTTGGTTTGACCCAATCAGCAGCAGTACCTGCTtgatagagaccgcccgccg	gvpA	1	2
Ana-A-E52L	gcgatcagtacgactggtctcatggtATCGAACTACTAGCAATTGAAGCTCGGATCGTTATCGCTTCCGTTctgACCTACTTGAAGTATGCTGAAGCAGTTGGTTTGACCCAATCAGCAGCAGTACCTGCTtgatagagaccgcccgccg	gvpA	1	2
Ana-A-E52I	gcgatcagtacgactggtctcatggtATCGAACTACTAGCAATTGAAGCTCGGATCGTTATCGCTTCCGTTattACCTACTTGAAGTATGCTGAAGCAGTTGGTTTGACCCAATCAGCAGCAGTACCTGCTtgatagagaccgcccgccg	gvpA	1	2
Ana-A-E52M	gcgatcagtacgactggtctcatggtATCGAACTACTAGCAATTGAAGCTCGGATCGTTATCGCTTCCGTTatgACCTACTTGAAGTATGCTGAAGCAGTTGGTTTGACCCAATCAGCAGCAGTACCTGCTtgatagagaccgcccgccg	gvpA	1	2
Ana-A-E52P	gcgatcagtacgactggtctcatggtATCGAACTACTAGCAATTGAAGCTCGGATCGTTATCGCTTCCGTTccgACCTACTTGAAGTATGCTGAAGCAGTTGGTTTGACCCAATCAGCAGCAGTACCTGCTtgatagagaccgcccgccg	gvpA	1	2
Ana-A-E52T	gcgatcagtacgactggtctcatggtATCGAACTACTAGCAATTGAAGCTCGGATCGTTATCGCTTCCGTTaccACCTACTTGAAGTATGCTGAAGCAGTTGGTTTGACCCAATCAGCAGCAGTACCTGCTtgatagagaccgcccgccg	gvpA	1	2
Ana-A-E52V	gcgatcagtacgactggtctcatggtATCGAACTACTAGCAATTGAAGCTCGGATCGTTATCGCTTCCGTTgtgACCTACTTGAAGTATGCTGAAGCAGTTGGTTTGACCCAATCAGCAGCAGTACCTGCTtgatagagaccgcccgccg	gvpA	1	2
Ana-A-E52Q	gcgatcagtacgactggtctcatggtATCGAACTACTAGCAATTGAAGCTCGGATCGTTATCGCTTCCGTTcagACCTACTTGAAGTATGCTGAAGCAGTTGGTTTGACCCAATCAGCAGCAGTACCTGCTtgatagagaccgcccgccg	gvpA	1	2
Ana-A-E52N	gcgatcagtacgactggtctcatggtATCGAACTACTAGCAATTGAAGCTCGGATCGTTATCGCTTCCGTTaacACCTACTTGAAGTATGCTGAAGCAGTTGGTTTGACCCAATCAGCAGCAGTACCTGCTtgatagagaccgcccgccg	gvpA	1	2
Ana-A-E52K	gcgatcagtacgactggtctcatggtATCGAACTACTAGCAATTGAAGCTCGGATCGTTATCGCTTCCGTTaaaACCTACTTGAAGTATGCTGAAGCAGTTGGTTTGACCCAATCAGCAGCAGTACCTGCTtgatagagaccgcccgccg	gvpA	1	2
Ana-A-E52D	gcgatcagtacgactggtctcatggtATCGAACTACTAGCAATTGAAGCTCGGATCGTTATCGCTTCCGTTgatACCTACTTGAAGTATGCTGAAGCAGTTGGTTTGACCCAATCAGCAGCAGTACCTGCTtgatagagaccgcccgccg	gvpA	1	2
Ana-A-E52A	gcgatcagtacgactggtctcatggtATCGAACTACTAGCAATTGAAGCTCGGATCGTTATCGCTTCCGTTgcgACCTACTTGAAGTATGCTGAAGCAGTTGGTTTGACCCAATCAGCAGCAGTACCTGCTtgatagagaccgcccgccg	gvpA	1	2
Ana-A-E52W	gcgatcagtacgactggtctcatggtATCGAACTACTAGCAATTGAAGCTCGGATCGTTATCGCTTCCGTTtggACCTACTTGAAGTATGCTGAAGCAGTTGGTTTGACCCAATCAGCAGCAGTACCTGCTtgatagagaccgcccgccg	gvpA	1	2
Ana-A-E52R	gcgatcagtacgactggtctcatggtATCGAACTACTAGCAATTGAAGCTCGGATCGTTATCGCTTCCGTTcgcACCTACTTGAAGTATGCTGAAGCAGTTGGTTTGACCCAATCAGCAGCAGTACCTGCTtgatagagaccgcccgccg	gvpA	1	2
Ana-A-E52C	gcgatcagtacgactggtctcatggtATCGAACTACTAGCAATTGAAGCTCGGATCGTTATCGCTTCCGTTtgcACCTACTTGAAGTATGCTGAAGCAGTTGGTTTGACCCAATCAGCAGCAGTACCTGCTtgatagagaccgcccgccg	gvpA	1	2
Ana-A-E52Y	gcgatcagtacgactggtctcatggtATCGAACTACTAGCAATTGAAGCTCGGATCGTTATCGCTTCCGTTtatACCTACTTGAAGTATGCTGAAGCAGTTGGTTTGACCCAATCAGCAGCAGTACCTGCTtgatagagaccgcccgccg	gvpA	1	2
Ana-A-E52H	gcgatcagtacgactggtctcatggtATCGAACTACTAGCAATTGAAGCTCGGATCGTTATCGCTTCCGTTcatACCTACTTGAAGTATGCTGAAGCAGTTGGTTTGACCCAATCAGCAGCAGTACCTGCTtgatagagaccgcccgccg	gvpA	1	2
Ana-A-E52S	gcgatcagtacgactggtctcatggtATCGAACTACTAGCAATTGAAGCTCGGATCGTTATCGCTTCCGTTagcACCTACTTGAAGTATGCTGAAGCAGTTGGTTTGACCCAATCAGCAGCAGTACCTGCTtgatagagaccgcccgccg	gvpA	1	2
Ana-A-E52G	gcgatcagtacgactggtctcatggtATCGAACTACTAGCAATTGAAGCTCGGATCGTTATCGCTTCCGTTggcACCTACTTGAAGTATGCTGAAGCAGTTGGTTTGACCCAATCAGCAGCAGTACCTGCTtgatagagaccgcccgccg	gvpA	1	2
Ana-A-E52*	gcgatcagtacgactggtctcatggtATCGAACTACTAGCAATTGAAGCTCGGATCGTTATCGCTTCCGTTtaaACCTACTTGAAGTATGCTGAAGCAGTTGGTTTGACCCAATCAGCAGCAGTACCTGCTtgatagagaccgcccgccg	gvpA	1	2
Ana-A-T53F	gcgatcagtacgactggtctcatggtATCGAACTACTAGCAATTGAAGCTCGGATCGTTATCGCTTCCGTTGAAtttTACTTGAAGTATGCTGAAGCAGTTGGTTTGACCCAATCAGCAGCAGTACCTGCTtgatagagaccgcccgccg	gvpA	1	2
Ana-A-T53L	gcgatcagtacgactggtctcatggtATCGAACTACTAGCAATTGAAGCTCGGATCGTTATCGCTTCCGTTGAActgTACTTGAAGTATGCTGAAGCAGTTGGTTTGACCCAATCAGCAGCAGTACCTGCTtgatagagaccgcccgccg	gvpA	1	2
Ana-A-T53I	gcgatcagtacgactggtctcatggtATCGAACTACTAGCAATTGAAGCTCGGATCGTTATCGCTTCCGTTGAAattTACTTGAAGTATGCTGAAGCAGTTGGTTTGACCCAATCAGCAGCAGTACCTGCTtgatagagaccgcccgccg	gvpA	1	2
Ana-A-T53M	gcgatcagtacgactggtctcatggtATCGAACTACTAGCAATTGAAGCTCGGATCGTTATCGCTTCCGTTGAAatgTACTTGAAGTATGCTGAAGCAGTTGGTTTGACCCAATCAGCAGCAGTACCTGCTtgatagagaccgcccgccg	gvpA	1	2
Ana-A-T53P	gcgatcagtacgactggtctcatggtATCGAACTACTAGCAATTGAAGCTCGGATCGTTATCGCTTCCGTTGAAccgTACTTGAAGTATGCTGAAGCAGTTGGTTTGACCCAATCAGCAGCAGTACCTGCTtgatagagaccgcccgccg	gvpA	1	2
Ana-A-T53V	gcgatcagtacgactggtctcatggtATCGAACTACTAGCAATTGAAGCTCGGATCGTTATCGCTTCCGTTGAAgtgTACTTGAAGTATGCTGAAGCAGTTGGTTTGACCCAATCAGCAGCAGTACCTGCTtgatagagaccgcccgccg	gvpA	1	2
Ana-A-T53Q	gcgatcagtacgactggtctcatggtATCGAACTACTAGCAATTGAAGCTCGGATCGTTATCGCTTCCGTTGAAcagTACTTGAAGTATGCTGAAGCAGTTGGTTTGACCCAATCAGCAGCAGTACCTGCTtgatagagaccgcccgccg	gvpA	1	2
Ana-A-T53N	gcgatcagtacgactggtctcatggtATCGAACTACTAGCAATTGAAGCTCGGATCGTTATCGCTTCCGTTGAAaacTACTTGAAGTATGCTGAAGCAGTTGGTTTGACCCAATCAGCAGCAGTACCTGCTtgatagagaccgcccgccg	gvpA	1	2
Ana-A-T53K	gcgatcagtacgactggtctcatggtATCGAACTACTAGCAATTGAAGCTCGGATCGTTATCGCTTCCGTTGAAaaaTACTTGAAGTATGCTGAAGCAGTTGGTTTGACCCAATCAGCAGCAGTACCTGCTtgatagagaccgcccgccg	gvpA	1	2
Ana-A-T53D	gcgatcagtacgactggtctcatggtATCGAACTACTAGCAATTGAAGCTCGGATCGTTATCGCTTCCGTTGAAgatTACTTGAAGTATGCTGAAGCAGTTGGTTTGACCCAATCAGCAGCAGTACCTGCTtgatagagaccgcccgccg	gvpA	1	2
Ana-A-T53A	gcgatcagtacgactggtctcatggtATCGAACTACTAGCAATTGAAGCTCGGATCGTTATCGCTTCCGTTGAAgcgTACTTGAAGTATGCTGAAGCAGTTGGTTTGACCCAATCAGCAGCAGTACCTGCTtgatagagaccgcccgccg	gvpA	1	2
Ana-A-T53E	gcgatcagtacgactggtctcatggtATCGAACTACTAGCAATTGAAGCTCGGATCGTTATCGCTTCCGTTGAAgaaTACTTGAAGTATGCTGAAGCAGTTGGTTTGACCCAATCAGCAGCAGTACCTGCTtgatagagaccgcccgccg	gvpA	1	2
Ana-A-T53W	gcgatcagtacgactggtctcatggtATCGAACTACTAGCAATTGAAGCTCGGATCGTTATCGCTTCCGTTGAAtggTACTTGAAGTATGCTGAAGCAGTTGGTTTGACCCAATCAGCAGCAGTACCTGCTtgatagagaccgcccgccg	gvpA	1	2
Ana-A-T53R	gcgatcagtacgactggtctcatggtATCGAACTACTAGCAATTGAAGCTCGGATCGTTATCGCTTCCGTTGAAcgcTACTTGAAGTATGCTGAAGCAGTTGGTTTGACCCAATCAGCAGCAGTACCTGCTtgatagagaccgcccgccg	gvpA	1	2
Ana-A-T53C	gcgatcagtacgactggtctcatggtATCGAACTACTAGCAATTGAAGCTCGGATCGTTATCGCTTCCGTTGAAtgcTACTTGAAGTATGCTGAAGCAGTTGGTTTGACCCAATCAGCAGCAGTACCTGCTtgatagagaccgcccgccg	gvpA	1	2
Ana-A-T53Y	gcgatcagtacgactggtctcatggtATCGAACTACTAGCAATTGAAGCTCGGATCGTTATCGCTTCCGTTGAAtatTACTTGAAGTATGCTGAAGCAGTTGGTTTGACCCAATCAGCAGCAGTACCTGCTtgatagagaccgcccgccg	gvpA	1	2
Ana-A-T53H	gcgatcagtacgactggtctcatggtATCGAACTACTAGCAATTGAAGCTCGGATCGTTATCGCTTCCGTTGAAcatTACTTGAAGTATGCTGAAGCAGTTGGTTTGACCCAATCAGCAGCAGTACCTGCTtgatagagaccgcccgccg	gvpA	1	2
Ana-A-T53S	gcgatcagtacgactggtctcatggtATCGAACTACTAGCAATTGAAGCTCGGATCGTTATCGCTTCCGTTGAAagcTACTTGAAGTATGCTGAAGCAGTTGGTTTGACCCAATCAGCAGCAGTACCTGCTtgatagagaccgcccgccg	gvpA	1	2
Ana-A-T53G	gcgatcagtacgactggtctcatggtATCGAACTACTAGCAATTGAAGCTCGGATCGTTATCGCTTCCGTTGAAggcTACTTGAAGTATGCTGAAGCAGTTGGTTTGACCCAATCAGCAGCAGTACCTGCTtgatagagaccgcccgccg	gvpA	1	2
Ana-A-T53*	gcgatcagtacgactggtctcatggtATCGAACTACTAGCAATTGAAGCTCGGATCGTTATCGCTTCCGTTGAAtaaTACTTGAAGTATGCTGAAGCAGTTGGTTTGACCCAATCAGCAGCAGTACCTGCTtgatagagaccgcccgccg	gvpA	1	2
Ana-A-Y54F	gcgatcagtacgactggtctcatggtATCGAACTACTAGCAATTGAAGCTCGGATCGTTATCGCTTCCGTTGAAACCtttTTGAAGTATGCTGAAGCAGTTGGTTTGACCCAATCAGCAGCAGTACCTGCTtgatagagaccgcccgccg	gvpA	1	2
Ana-A-Y54L	gcgatcagtacgactggtctcatggtATCGAACTACTAGCAATTGAAGCTCGGATCGTTATCGCTTCCGTTGAAACCctgTTGAAGTATGCTGAAGCAGTTGGTTTGACCCAATCAGCAGCAGTACCTGCTtgatagagaccgcccgccg	gvpA	1	2
Ana-A-Y54I	gcgatcagtacgactggtctcatggtATCGAACTACTAGCAATTGAAGCTCGGATCGTTATCGCTTCCGTTGAAACCattTTGAAGTATGCTGAAGCAGTTGGTTTGACCCAATCAGCAGCAGTACCTGCTtgatagagaccgcccgccg	gvpA	1	2
Ana-A-Y54M	gcgatcagtacgactggtctcatggtATCGAACTACTAGCAATTGAAGCTCGGATCGTTATCGCTTCCGTTGAAACCatgTTGAAGTATGCTGAAGCAGTTGGTTTGACCCAATCAGCAGCAGTACCTGCTtgatagagaccgcccgccg	gvpA	1	2
Ana-A-Y54P	gcgatcagtacgactggtctcatggtATCGAACTACTAGCAATTGAAGCTCGGATCGTTATCGCTTCCGTTGAAACCccgTTGAAGTATGCTGAAGCAGTTGGTTTGACCCAATCAGCAGCAGTACCTGCTtgatagagaccgcccgccg	gvpA	1	2
Ana-A-Y54T	gcgatcagtacgactggtctcatggtATCGAACTACTAGCAATTGAAGCTCGGATCGTTATCGCTTCCGTTGAAACCaccTTGAAGTATGCTGAAGCAGTTGGTTTGACCCAATCAGCAGCAGTACCTGCTtgatagagaccgcccgccg	gvpA	1	2
Ana-A-Y54V	gcgatcagtacgactggtctcatggtATCGAACTACTAGCAATTGAAGCTCGGATCGTTATCGCTTCCGTTGAAACCgtgTTGAAGTATGCTGAAGCAGTTGGTTTGACCCAATCAGCAGCAGTACCTGCTtgatagagaccgcccgccg	gvpA	1	2
Ana-A-Y54Q	gcgatcagtacgactggtctcatggtATCGAACTACTAGCAATTGAAGCTCGGATCGTTATCGCTTCCGTTGAAACCcagTTGAAGTATGCTGAAGCAGTTGGTTTGACCCAATCAGCAGCAGTACCTGCTtgatagagaccgcccgccg	gvpA	1	2
Ana-A-Y54N	gcgatcagtacgactggtctcatggtATCGAACTACTAGCAATTGAAGCTCGGATCGTTATCGCTTCCGTTGAAACCaacTTGAAGTATGCTGAAGCAGTTGGTTTGACCCAATCAGCAGCAGTACCTGCTtgatagagaccgcccgccg	gvpA	1	2
Ana-A-Y54K	gcgatcagtacgactggtctcatggtATCGAACTACTAGCAATTGAAGCTCGGATCGTTATCGCTTCCGTTGAAACCaaaTTGAAGTATGCTGAAGCAGTTGGTTTGACCCAATCAGCAGCAGTACCTGCTtgatagagaccgcccgccg	gvpA	1	2
Ana-A-Y54D	gcgatcagtacgactggtctcatggtATCGAACTACTAGCAATTGAAGCTCGGATCGTTATCGCTTCCGTTGAAACCgatTTGAAGTATGCTGAAGCAGTTGGTTTGACCCAATCAGCAGCAGTACCTGCTtgatagagaccgcccgccg	gvpA	1	2
Ana-A-Y54A	gcgatcagtacgactggtctcatggtATCGAACTACTAGCAATTGAAGCTCGGATCGTTATCGCTTCCGTTGAAACCgcgTTGAAGTATGCTGAAGCAGTTGGTTTGACCCAATCAGCAGCAGTACCTGCTtgatagagaccgcccgccg	gvpA	1	2
Ana-A-Y54E	gcgatcagtacgactggtctcatggtATCGAACTACTAGCAATTGAAGCTCGGATCGTTATCGCTTCCGTTGAAACCgaaTTGAAGTATGCTGAAGCAGTTGGTTTGACCCAATCAGCAGCAGTACCTGCTtgatagagaccgcccgccg	gvpA	1	2
Ana-A-Y54W	gcgatcagtacgactggtctcatggtATCGAACTACTAGCAATTGAAGCTCGGATCGTTATCGCTTCCGTTGAAACCtggTTGAAGTATGCTGAAGCAGTTGGTTTGACCCAATCAGCAGCAGTACCTGCTtgatagagaccgcccgccg	gvpA	1	2
Ana-A-Y54R	gcgatcagtacgactggtctcatggtATCGAACTACTAGCAATTGAAGCTCGGATCGTTATCGCTTCCGTTGAAACCcgcTTGAAGTATGCTGAAGCAGTTGGTTTGACCCAATCAGCAGCAGTACCTGCTtgatagagaccgcccgccg	gvpA	1	2
Ana-A-Y54C	gcgatcagtacgactggtctcatggtATCGAACTACTAGCAATTGAAGCTCGGATCGTTATCGCTTCCGTTGAAACCtgcTTGAAGTATGCTGAAGCAGTTGGTTTGACCCAATCAGCAGCAGTACCTGCTtgatagagaccgcccgccg	gvpA	1	2
Ana-A-Y54H	gcgatcagtacgactggtctcatggtATCGAACTACTAGCAATTGAAGCTCGGATCGTTATCGCTTCCGTTGAAACCcatTTGAAGTATGCTGAAGCAGTTGGTTTGACCCAATCAGCAGCAGTACCTGCTtgatagagaccgcccgccg	gvpA	1	2
Ana-A-Y54S	gcgatcagtacgactggtctcatggtATCGAACTACTAGCAATTGAAGCTCGGATCGTTATCGCTTCCGTTGAAACCagcTTGAAGTATGCTGAAGCAGTTGGTTTGACCCAATCAGCAGCAGTACCTGCTtgatagagaccgcccgccg	gvpA	1	2
Ana-A-Y54G	gcgatcagtacgactggtctcatggtATCGAACTACTAGCAATTGAAGCTCGGATCGTTATCGCTTCCGTTGAAACCggcTTGAAGTATGCTGAAGCAGTTGGTTTGACCCAATCAGCAGCAGTACCTGCTtgatagagaccgcccgccg	gvpA	1	2
Ana-A-Y54*	gcgatcagtacgactggtctcatggtATCGAACTACTAGCAATTGAAGCTCGGATCGTTATCGCTTCCGTTGAAACCtaaTTGAAGTATGCTGAAGCAGTTGGTTTGACCCAATCAGCAGCAGTACCTGCTtgatagagaccgcccgccg	gvpA	1	2
Ana-A-L55F	gcgatcagtacgactggtctcatggtATCGAACTACTAGCAATTGAAGCTCGGATCGTTATCGCTTCCGTTGAAACCTACtttAAGTATGCTGAAGCAGTTGGTTTGACCCAATCAGCAGCAGTACCTGCTtgatagagaccgcccgccg	gvpA	1	2
Ana-A-L55I	gcgatcagtacgactggtctcatggtATCGAACTACTAGCAATTGAAGCTCGGATCGTTATCGCTTCCGTTGAAACCTACattAAGTATGCTGAAGCAGTTGGTTTGACCCAATCAGCAGCAGTACCTGCTtgatagagaccgcccgccg	gvpA	1	2
Ana-A-L55M	gcgatcagtacgactggtctcatggtATCGAACTACTAGCAATTGAAGCTCGGATCGTTATCGCTTCCGTTGAAACCTACatgAAGTATGCTGAAGCAGTTGGTTTGACCCAATCAGCAGCAGTACCTGCTtgatagagaccgcccgccg	gvpA	1	2
Ana-A-L55P	gcgatcagtacgactggtctcatggtATCGAACTACTAGCAATTGAAGCTCGGATCGTTATCGCTTCCGTTGAAACCTACccgAAGTATGCTGAAGCAGTTGGTTTGACCCAATCAGCAGCAGTACCTGCTtgatagagaccgcccgccg	gvpA	1	2
Ana-A-L55T	gcgatcagtacgactggtctcatggtATCGAACTACTAGCAATTGAAGCTCGGATCGTTATCGCTTCCGTTGAAACCTACaccAAGTATGCTGAAGCAGTTGGTTTGACCCAATCAGCAGCAGTACCTGCTtgatagagaccgcccgccg	gvpA	1	2
Ana-A-L55V	gcgatcagtacgactggtctcatggtATCGAACTACTAGCAATTGAAGCTCGGATCGTTATCGCTTCCGTTGAAACCTACgtgAAGTATGCTGAAGCAGTTGGTTTGACCCAATCAGCAGCAGTACCTGCTtgatagagaccgcccgccg	gvpA	1	2
Ana-A-L55Q	gcgatcagtacgactggtctcatggtATCGAACTACTAGCAATTGAAGCTCGGATCGTTATCGCTTCCGTTGAAACCTACcagAAGTATGCTGAAGCAGTTGGTTTGACCCAATCAGCAGCAGTACCTGCTtgatagagaccgcccgccg	gvpA	1	2
Ana-A-L55N	gcgatcagtacgactggtctcatggtATCGAACTACTAGCAATTGAAGCTCGGATCGTTATCGCTTCCGTTGAAACCTACaacAAGTATGCTGAAGCAGTTGGTTTGACCCAATCAGCAGCAGTACCTGCTtgatagagaccgcccgccg	gvpA	1	2
Ana-A-L55K	gcgatcagtacgactggtctcatggtATCGAACTACTAGCAATTGAAGCTCGGATCGTTATCGCTTCCGTTGAAACCTACaaaAAGTATGCTGAAGCAGTTGGTTTGACCCAATCAGCAGCAGTACCTGCTtgatagagaccgcccgccg	gvpA	1	2
Ana-A-L55D	gcgatcagtacgactggtctcatggtATCGAACTACTAGCAATTGAAGCTCGGATCGTTATCGCTTCCGTTGAAACCTACgatAAGTATGCTGAAGCAGTTGGTTTGACCCAATCAGCAGCAGTACCTGCTtgatagagaccgcccgccg	gvpA	1	2
Ana-A-L55A	gcgatcagtacgactggtctcatggtATCGAACTACTAGCAATTGAAGCTCGGATCGTTATCGCTTCCGTTGAAACCTACgcgAAGTATGCTGAAGCAGTTGGTTTGACCCAATCAGCAGCAGTACCTGCTtgatagagaccgcccgccg	gvpA	1	2
Ana-A-L55E	gcgatcagtacgactggtctcatggtATCGAACTACTAGCAATTGAAGCTCGGATCGTTATCGCTTCCGTTGAAACCTACgaaAAGTATGCTGAAGCAGTTGGTTTGACCCAATCAGCAGCAGTACCTGCTtgatagagaccgcccgccg	gvpA	1	2
Ana-A-L55W	gcgatcagtacgactggtctcatggtATCGAACTACTAGCAATTGAAGCTCGGATCGTTATCGCTTCCGTTGAAACCTACtggAAGTATGCTGAAGCAGTTGGTTTGACCCAATCAGCAGCAGTACCTGCTtgatagagaccgcccgccg	gvpA	1	2
Ana-A-L55R	gcgatcagtacgactggtctcatggtATCGAACTACTAGCAATTGAAGCTCGGATCGTTATCGCTTCCGTTGAAACCTACcgcAAGTATGCTGAAGCAGTTGGTTTGACCCAATCAGCAGCAGTACCTGCTtgatagagaccgcccgccg	gvpA	1	2
Ana-A-L55C	gcgatcagtacgactggtctcatggtATCGAACTACTAGCAATTGAAGCTCGGATCGTTATCGCTTCCGTTGAAACCTACtgcAAGTATGCTGAAGCAGTTGGTTTGACCCAATCAGCAGCAGTACCTGCTtgatagagaccgcccgccg	gvpA	1	2
Ana-A-L55Y	gcgatcagtacgactggtctcatggtATCGAACTACTAGCAATTGAAGCTCGGATCGTTATCGCTTCCGTTGAAACCTACtatAAGTATGCTGAAGCAGTTGGTTTGACCCAATCAGCAGCAGTACCTGCTtgatagagaccgcccgccg	gvpA	1	2
Ana-A-L55H	gcgatcagtacgactggtctcatggtATCGAACTACTAGCAATTGAAGCTCGGATCGTTATCGCTTCCGTTGAAACCTACcatAAGTATGCTGAAGCAGTTGGTTTGACCCAATCAGCAGCAGTACCTGCTtgatagagaccgcccgccg	gvpA	1	2
Ana-A-L55S	gcgatcagtacgactggtctcatggtATCGAACTACTAGCAATTGAAGCTCGGATCGTTATCGCTTCCGTTGAAACCTACagcAAGTATGCTGAAGCAGTTGGTTTGACCCAATCAGCAGCAGTACCTGCTtgatagagaccgcccgccg	gvpA	1	2
Ana-A-L55G	gcgatcagtacgactggtctcatggtATCGAACTACTAGCAATTGAAGCTCGGATCGTTATCGCTTCCGTTGAAACCTACggcAAGTATGCTGAAGCAGTTGGTTTGACCCAATCAGCAGCAGTACCTGCTtgatagagaccgcccgccg	gvpA	1	2
Ana-A-L55*	gcgatcagtacgactggtctcatggtATCGAACTACTAGCAATTGAAGCTCGGATCGTTATCGCTTCCGTTGAAACCTACtaaAAGTATGCTGAAGCAGTTGGTTTGACCCAATCAGCAGCAGTACCTGCTtgatagagaccgcccgccg	gvpA	1	2
Ana-A-K56F	gcgatcagtacgactggtctcatggtATCGAACTACTAGCAATTGAAGCTCGGATCGTTATCGCTTCCGTTGAAACCTACTTGtttTATGCTGAAGCAGTTGGTTTGACCCAATCAGCAGCAGTACCTGCTtgatagagaccgcccgccg	gvpA	1	2
Ana-A-K56L	gcgatcagtacgactggtctcatggtATCGAACTACTAGCAATTGAAGCTCGGATCGTTATCGCTTCCGTTGAAACCTACTTGctgTATGCTGAAGCAGTTGGTTTGACCCAATCAGCAGCAGTACCTGCTtgatagagaccgcccgccg	gvpA	1	2
Ana-A-K56I	gcgatcagtacgactggtctcatggtATCGAACTACTAGCAATTGAAGCTCGGATCGTTATCGCTTCCGTTGAAACCTACTTGattTATGCTGAAGCAGTTGGTTTGACCCAATCAGCAGCAGTACCTGCTtgatagagaccgcccgccg	gvpA	1	2
Ana-A-K56M	gcgatcagtacgactggtctcatggtATCGAACTACTAGCAATTGAAGCTCGGATCGTTATCGCTTCCGTTGAAACCTACTTGatgTATGCTGAAGCAGTTGGTTTGACCCAATCAGCAGCAGTACCTGCTtgatagagaccgcccgccg	gvpA	1	2
Ana-A-K56P	gcgatcagtacgactggtctcatggtATCGAACTACTAGCAATTGAAGCTCGGATCGTTATCGCTTCCGTTGAAACCTACTTGccgTATGCTGAAGCAGTTGGTTTGACCCAATCAGCAGCAGTACCTGCTtgatagagaccgcccgccg	gvpA	1	2
Ana-A-K56T	gcgatcagtacgactggtctcatggtATCGAACTACTAGCAATTGAAGCTCGGATCGTTATCGCTTCCGTTGAAACCTACTTGaccTATGCTGAAGCAGTTGGTTTGACCCAATCAGCAGCAGTACCTGCTtgatagagaccgcccgccg	gvpA	1	2
Ana-A-K56V	gcgatcagtacgactggtctcatggtATCGAACTACTAGCAATTGAAGCTCGGATCGTTATCGCTTCCGTTGAAACCTACTTGgtgTATGCTGAAGCAGTTGGTTTGACCCAATCAGCAGCAGTACCTGCTtgatagagaccgcccgccg	gvpA	1	2
Ana-A-K56Q	gcgatcagtacgactggtctcatggtATCGAACTACTAGCAATTGAAGCTCGGATCGTTATCGCTTCCGTTGAAACCTACTTGcagTATGCTGAAGCAGTTGGTTTGACCCAATCAGCAGCAGTACCTGCTtgatagagaccgcccgccg	gvpA	1	2
Ana-A-K56N	gcgatcagtacgactggtctcatggtATCGAACTACTAGCAATTGAAGCTCGGATCGTTATCGCTTCCGTTGAAACCTACTTGaacTATGCTGAAGCAGTTGGTTTGACCCAATCAGCAGCAGTACCTGCTtgatagagaccgcccgccg	gvpA	1	2
Ana-A-K56D	gcgatcagtacgactggtctcatggtATCGAACTACTAGCAATTGAAGCTCGGATCGTTATCGCTTCCGTTGAAACCTACTTGgatTATGCTGAAGCAGTTGGTTTGACCCAATCAGCAGCAGTACCTGCTtgatagagaccgcccgccg	gvpA	1	2
Ana-A-K56A	gcgatcagtacgactggtctcatggtATCGAACTACTAGCAATTGAAGCTCGGATCGTTATCGCTTCCGTTGAAACCTACTTGgcgTATGCTGAAGCAGTTGGTTTGACCCAATCAGCAGCAGTACCTGCTtgatagagaccgcccgccg	gvpA	1	2
Ana-A-K56E	gcgatcagtacgactggtctcatggtATCGAACTACTAGCAATTGAAGCTCGGATCGTTATCGCTTCCGTTGAAACCTACTTGgaaTATGCTGAAGCAGTTGGTTTGACCCAATCAGCAGCAGTACCTGCTtgatagagaccgcccgccg	gvpA	1	2
Ana-A-K56W	gcgatcagtacgactggtctcatggtATCGAACTACTAGCAATTGAAGCTCGGATCGTTATCGCTTCCGTTGAAACCTACTTGtggTATGCTGAAGCAGTTGGTTTGACCCAATCAGCAGCAGTACCTGCTtgatagagaccgcccgccg	gvpA	1	2
Ana-A-K56R	gcgatcagtacgactggtctcatggtATCGAACTACTAGCAATTGAAGCTCGGATCGTTATCGCTTCCGTTGAAACCTACTTGcgcTATGCTGAAGCAGTTGGTTTGACCCAATCAGCAGCAGTACCTGCTtgatagagaccgcccgccg	gvpA	1	2
Ana-A-K56C	gcgatcagtacgactggtctcatggtATCGAACTACTAGCAATTGAAGCTCGGATCGTTATCGCTTCCGTTGAAACCTACTTGtgcTATGCTGAAGCAGTTGGTTTGACCCAATCAGCAGCAGTACCTGCTtgatagagaccgcccgccg	gvpA	1	2
Ana-A-K56Y	gcgatcagtacgactggtctcatggtATCGAACTACTAGCAATTGAAGCTCGGATCGTTATCGCTTCCGTTGAAACCTACTTGtatTATGCTGAAGCAGTTGGTTTGACCCAATCAGCAGCAGTACCTGCTtgatagagaccgcccgccg	gvpA	1	2
Ana-A-K56H	gcgatcagtacgactggtctcatggtATCGAACTACTAGCAATTGAAGCTCGGATCGTTATCGCTTCCGTTGAAACCTACTTGcatTATGCTGAAGCAGTTGGTTTGACCCAATCAGCAGCAGTACCTGCTtgatagagaccgcccgccg	gvpA	1	2
Ana-A-K56S	gcgatcagtacgactggtctcatggtATCGAACTACTAGCAATTGAAGCTCGGATCGTTATCGCTTCCGTTGAAACCTACTTGagcTATGCTGAAGCAGTTGGTTTGACCCAATCAGCAGCAGTACCTGCTtgatagagaccgcccgccg	gvpA	1	2
Ana-A-K56G	gcgatcagtacgactggtctcatggtATCGAACTACTAGCAATTGAAGCTCGGATCGTTATCGCTTCCGTTGAAACCTACTTGggcTATGCTGAAGCAGTTGGTTTGACCCAATCAGCAGCAGTACCTGCTtgatagagaccgcccgccg	gvpA	1	2
Ana-A-K56*	gcgatcagtacgactggtctcatggtATCGAACTACTAGCAATTGAAGCTCGGATCGTTATCGCTTCCGTTGAAACCTACTTGtaaTATGCTGAAGCAGTTGGTTTGACCCAATCAGCAGCAGTACCTGCTtgatagagaccgcccgccg	gvpA	1	2
Ana-A-Y57F	gcgatcagtacgactggtctcatggtATCGAACTACTAGCAATTGAAGCTCGGATCGTTATCGCTTCCGTTGAAACCTACTTGAAGtttGCTGAAGCAGTTGGTTTGACCCAATCAGCAGCAGTACCTGCTtgatagagaccgcccgccg	gvpA	1	2
Ana-A-Y57L	gcgatcagtacgactggtctcatggtATCGAACTACTAGCAATTGAAGCTCGGATCGTTATCGCTTCCGTTGAAACCTACTTGAAGctgGCTGAAGCAGTTGGTTTGACCCAATCAGCAGCAGTACCTGCTtgatagagaccgcccgccg	gvpA	1	2
Ana-A-Y57I	gcgatcagtacgactggtctcatggtATCGAACTACTAGCAATTGAAGCTCGGATCGTTATCGCTTCCGTTGAAACCTACTTGAAGattGCTGAAGCAGTTGGTTTGACCCAATCAGCAGCAGTACCTGCTtgatagagaccgcccgccg	gvpA	1	2
Ana-A-Y57M	gcgatcagtacgactggtctcatggtATCGAACTACTAGCAATTGAAGCTCGGATCGTTATCGCTTCCGTTGAAACCTACTTGAAGatgGCTGAAGCAGTTGGTTTGACCCAATCAGCAGCAGTACCTGCTtgatagagaccgcccgccg	gvpA	1	2
Ana-A-Y57P	gcgatcagtacgactggtctcatggtATCGAACTACTAGCAATTGAAGCTCGGATCGTTATCGCTTCCGTTGAAACCTACTTGAAGccgGCTGAAGCAGTTGGTTTGACCCAATCAGCAGCAGTACCTGCTtgatagagaccgcccgccg	gvpA	1	2
Ana-A-Y57T	gcgatcagtacgactggtctcatggtATCGAACTACTAGCAATTGAAGCTCGGATCGTTATCGCTTCCGTTGAAACCTACTTGAAGaccGCTGAAGCAGTTGGTTTGACCCAATCAGCAGCAGTACCTGCTtgatagagaccgcccgccg	gvpA	1	2
Ana-A-Y57V	gcgatcagtacgactggtctcatggtATCGAACTACTAGCAATTGAAGCTCGGATCGTTATCGCTTCCGTTGAAACCTACTTGAAGgtgGCTGAAGCAGTTGGTTTGACCCAATCAGCAGCAGTACCTGCTtgatagagaccgcccgccg	gvpA	1	2
Ana-A-Y57Q	gcgatcagtacgactggtctcatggtATCGAACTACTAGCAATTGAAGCTCGGATCGTTATCGCTTCCGTTGAAACCTACTTGAAGcagGCTGAAGCAGTTGGTTTGACCCAATCAGCAGCAGTACCTGCTtgatagagaccgcccgccg	gvpA	1	2
Ana-A-Y57N	gcgatcagtacgactggtctcatggtATCGAACTACTAGCAATTGAAGCTCGGATCGTTATCGCTTCCGTTGAAACCTACTTGAAGaacGCTGAAGCAGTTGGTTTGACCCAATCAGCAGCAGTACCTGCTtgatagagaccgcccgccg	gvpA	1	2
Ana-A-Y57K	gcgatcagtacgactggtctcatggtATCGAACTACTAGCAATTGAAGCTCGGATCGTTATCGCTTCCGTTGAAACCTACTTGAAGaaaGCTGAAGCAGTTGGTTTGACCCAATCAGCAGCAGTACCTGCTtgatagagaccgcccgccg	gvpA	1	2
Ana-A-Y57D	gcgatcagtacgactggtctcatggtATCGAACTACTAGCAATTGAAGCTCGGATCGTTATCGCTTCCGTTGAAACCTACTTGAAGgatGCTGAAGCAGTTGGTTTGACCCAATCAGCAGCAGTACCTGCTtgatagagaccgcccgccg	gvpA	1	2
Ana-A-Y57A	gcgatcagtacgactggtctcatggtATCGAACTACTAGCAATTGAAGCTCGGATCGTTATCGCTTCCGTTGAAACCTACTTGAAGgcgGCTGAAGCAGTTGGTTTGACCCAATCAGCAGCAGTACCTGCTtgatagagaccgcccgccg	gvpA	1	2
Ana-A-Y57E	gcgatcagtacgactggtctcatggtATCGAACTACTAGCAATTGAAGCTCGGATCGTTATCGCTTCCGTTGAAACCTACTTGAAGgaaGCTGAAGCAGTTGGTTTGACCCAATCAGCAGCAGTACCTGCTtgatagagaccgcccgccg	gvpA	1	2
Ana-A-Y57W	gcgatcagtacgactggtctcatggtATCGAACTACTAGCAATTGAAGCTCGGATCGTTATCGCTTCCGTTGAAACCTACTTGAAGtggGCTGAAGCAGTTGGTTTGACCCAATCAGCAGCAGTACCTGCTtgatagagaccgcccgccg	gvpA	1	2
Ana-A-Y57R	gcgatcagtacgactggtctcatggtATCGAACTACTAGCAATTGAAGCTCGGATCGTTATCGCTTCCGTTGAAACCTACTTGAAGcgcGCTGAAGCAGTTGGTTTGACCCAATCAGCAGCAGTACCTGCTtgatagagaccgcccgccg	gvpA	1	2
Ana-A-Y57C	gcgatcagtacgactggtctcatggtATCGAACTACTAGCAATTGAAGCTCGGATCGTTATCGCTTCCGTTGAAACCTACTTGAAGtgcGCTGAAGCAGTTGGTTTGACCCAATCAGCAGCAGTACCTGCTtgatagagaccgcccgccg	gvpA	1	2
Ana-A-Y57H	gcgatcagtacgactggtctcatggtATCGAACTACTAGCAATTGAAGCTCGGATCGTTATCGCTTCCGTTGAAACCTACTTGAAGcatGCTGAAGCAGTTGGTTTGACCCAATCAGCAGCAGTACCTGCTtgatagagaccgcccgccg	gvpA	1	2
Ana-A-Y57S	gcgatcagtacgactggtctcatggtATCGAACTACTAGCAATTGAAGCTCGGATCGTTATCGCTTCCGTTGAAACCTACTTGAAGagcGCTGAAGCAGTTGGTTTGACCCAATCAGCAGCAGTACCTGCTtgatagagaccgcccgccg	gvpA	1	2
Ana-A-Y57G	gcgatcagtacgactggtctcatggtATCGAACTACTAGCAATTGAAGCTCGGATCGTTATCGCTTCCGTTGAAACCTACTTGAAGggcGCTGAAGCAGTTGGTTTGACCCAATCAGCAGCAGTACCTGCTtgatagagaccgcccgccg	gvpA	1	2
Ana-A-Y57*	gcgatcagtacgactggtctcatggtATCGAACTACTAGCAATTGAAGCTCGGATCGTTATCGCTTCCGTTGAAACCTACTTGAAGtaaGCTGAAGCAGTTGGTTTGACCCAATCAGCAGCAGTACCTGCTtgatagagaccgcccgccg	gvpA	1	2
Ana-A-A58F	gcgatcagtacgactggtctcatggtATCGAACTACTAGCAATTGAAGCTCGGATCGTTATCGCTTCCGTTGAAACCTACTTGAAGTATtttGAAGCAGTTGGTTTGACCCAATCAGCAGCAGTACCTGCTtgatagagaccgcccgccg	gvpA	1	2
Ana-A-A58L	gcgatcagtacgactggtctcatggtATCGAACTACTAGCAATTGAAGCTCGGATCGTTATCGCTTCCGTTGAAACCTACTTGAAGTATctgGAAGCAGTTGGTTTGACCCAATCAGCAGCAGTACCTGCTtgatagagaccgcccgccg	gvpA	1	2
Ana-A-A58I	gcgatcagtacgactggtctcatggtATCGAACTACTAGCAATTGAAGCTCGGATCGTTATCGCTTCCGTTGAAACCTACTTGAAGTATattGAAGCAGTTGGTTTGACCCAATCAGCAGCAGTACCTGCTtgatagagaccgcccgccg	gvpA	1	2
Ana-A-A58M	gcgatcagtacgactggtctcatggtATCGAACTACTAGCAATTGAAGCTCGGATCGTTATCGCTTCCGTTGAAACCTACTTGAAGTATatgGAAGCAGTTGGTTTGACCCAATCAGCAGCAGTACCTGCTtgatagagaccgcccgccg	gvpA	1	2
Ana-A-A58P	gcgatcagtacgactggtctcatggtATCGAACTACTAGCAATTGAAGCTCGGATCGTTATCGCTTCCGTTGAAACCTACTTGAAGTATccgGAAGCAGTTGGTTTGACCCAATCAGCAGCAGTACCTGCTtgatagagaccgcccgccg	gvpA	1	2
Ana-A-A58T	gcgatcagtacgactggtctcatggtATCGAACTACTAGCAATTGAAGCTCGGATCGTTATCGCTTCCGTTGAAACCTACTTGAAGTATaccGAAGCAGTTGGTTTGACCCAATCAGCAGCAGTACCTGCTtgatagagaccgcccgccg	gvpA	1	2
Ana-A-A58V	gcgatcagtacgactggtctcatggtATCGAACTACTAGCAATTGAAGCTCGGATCGTTATCGCTTCCGTTGAAACCTACTTGAAGTATgtgGAAGCAGTTGGTTTGACCCAATCAGCAGCAGTACCTGCTtgatagagaccgcccgccg	gvpA	1	2
Ana-A-A58Q	gcgatcagtacgactggtctcatggtATCGAACTACTAGCAATTGAAGCTCGGATCGTTATCGCTTCCGTTGAAACCTACTTGAAGTATcagGAAGCAGTTGGTTTGACCCAATCAGCAGCAGTACCTGCTtgatagagaccgcccgccg	gvpA	1	2
Ana-A-A58N	gcgatcagtacgactggtctcatggtATCGAACTACTAGCAATTGAAGCTCGGATCGTTATCGCTTCCGTTGAAACCTACTTGAAGTATaacGAAGCAGTTGGTTTGACCCAATCAGCAGCAGTACCTGCTtgatagagaccgcccgccg	gvpA	1	2
Ana-A-A58K	gcgatcagtacgactggtctcatggtATCGAACTACTAGCAATTGAAGCTCGGATCGTTATCGCTTCCGTTGAAACCTACTTGAAGTATaaaGAAGCAGTTGGTTTGACCCAATCAGCAGCAGTACCTGCTtgatagagaccgcccgccg	gvpA	1	2
Ana-A-A58D	gcgatcagtacgactggtctcatggtATCGAACTACTAGCAATTGAAGCTCGGATCGTTATCGCTTCCGTTGAAACCTACTTGAAGTATgatGAAGCAGTTGGTTTGACCCAATCAGCAGCAGTACCTGCTtgatagagaccgcccgccg	gvpA	1	2
Ana-A-A58E	gcgatcagtacgactggtctcatggtATCGAACTACTAGCAATTGAAGCTCGGATCGTTATCGCTTCCGTTGAAACCTACTTGAAGTATgaaGAAGCAGTTGGTTTGACCCAATCAGCAGCAGTACCTGCTtgatagagaccgcccgccg	gvpA	1	2
Ana-A-A58W	gcgatcagtacgactggtctcatggtATCGAACTACTAGCAATTGAAGCTCGGATCGTTATCGCTTCCGTTGAAACCTACTTGAAGTATtggGAAGCAGTTGGTTTGACCCAATCAGCAGCAGTACCTGCTtgatagagaccgcccgccg	gvpA	1	2
Ana-A-A58R	gcgatcagtacgactggtctcatggtATCGAACTACTAGCAATTGAAGCTCGGATCGTTATCGCTTCCGTTGAAACCTACTTGAAGTATcgcGAAGCAGTTGGTTTGACCCAATCAGCAGCAGTACCTGCTtgatagagaccgcccgccg	gvpA	1	2
Ana-A-A58C	gcgatcagtacgactggtctcatggtATCGAACTACTAGCAATTGAAGCTCGGATCGTTATCGCTTCCGTTGAAACCTACTTGAAGTATtgcGAAGCAGTTGGTTTGACCCAATCAGCAGCAGTACCTGCTtgatagagaccgcccgccg	gvpA	1	2
Ana-A-A58Y	gcgatcagtacgactggtctcatggtATCGAACTACTAGCAATTGAAGCTCGGATCGTTATCGCTTCCGTTGAAACCTACTTGAAGTATtatGAAGCAGTTGGTTTGACCCAATCAGCAGCAGTACCTGCTtgatagagaccgcccgccg	gvpA	1	2
Ana-A-A58H	gcgatcagtacgactggtctcatggtATCGAACTACTAGCAATTGAAGCTCGGATCGTTATCGCTTCCGTTGAAACCTACTTGAAGTATcatGAAGCAGTTGGTTTGACCCAATCAGCAGCAGTACCTGCTtgatagagaccgcccgccg	gvpA	1	2
Ana-A-A58S	gcgatcagtacgactggtctcatggtATCGAACTACTAGCAATTGAAGCTCGGATCGTTATCGCTTCCGTTGAAACCTACTTGAAGTATagcGAAGCAGTTGGTTTGACCCAATCAGCAGCAGTACCTGCTtgatagagaccgcccgccg	gvpA	1	2
Ana-A-A58G	gcgatcagtacgactggtctcatggtATCGAACTACTAGCAATTGAAGCTCGGATCGTTATCGCTTCCGTTGAAACCTACTTGAAGTATggcGAAGCAGTTGGTTTGACCCAATCAGCAGCAGTACCTGCTtgatagagaccgcccgccg	gvpA	1	2
Ana-A-A58*	gcgatcagtacgactggtctcatggtATCGAACTACTAGCAATTGAAGCTCGGATCGTTATCGCTTCCGTTGAAACCTACTTGAAGTATtaaGAAGCAGTTGGTTTGACCCAATCAGCAGCAGTACCTGCTtgatagagaccgcccgccg	gvpA	1	2
Ana-A-E59F	gcgatcagtacgactggtctcatggtATCGAACTACTAGCAATTGAAGCTCGGATCGTTATCGCTTCCGTTGAAACCTACTTGAAGTATGCTtttGCAGTTGGTTTGACCCAATCAGCAGCAGTACCTGCTtgatagagaccgcccgccg	gvpA	1	2
Ana-A-E59L	gcgatcagtacgactggtctcatggtATCGAACTACTAGCAATTGAAGCTCGGATCGTTATCGCTTCCGTTGAAACCTACTTGAAGTATGCTctgGCAGTTGGTTTGACCCAATCAGCAGCAGTACCTGCTtgatagagaccgcccgccg	gvpA	1	2
Ana-A-E59I	gcgatcagtacgactggtctcatggtATCGAACTACTAGCAATTGAAGCTCGGATCGTTATCGCTTCCGTTGAAACCTACTTGAAGTATGCTattGCAGTTGGTTTGACCCAATCAGCAGCAGTACCTGCTtgatagagaccgcccgccg	gvpA	1	2
Ana-A-E59M	gcgatcagtacgactggtctcatggtATCGAACTACTAGCAATTGAAGCTCGGATCGTTATCGCTTCCGTTGAAACCTACTTGAAGTATGCTatgGCAGTTGGTTTGACCCAATCAGCAGCAGTACCTGCTtgatagagaccgcccgccg	gvpA	1	2
Ana-A-E59P	gcgatcagtacgactggtctcatggtATCGAACTACTAGCAATTGAAGCTCGGATCGTTATCGCTTCCGTTGAAACCTACTTGAAGTATGCTccgGCAGTTGGTTTGACCCAATCAGCAGCAGTACCTGCTtgatagagaccgcccgccg	gvpA	1	2
Ana-A-E59T	gcgatcagtacgactggtctcatggtATCGAACTACTAGCAATTGAAGCTCGGATCGTTATCGCTTCCGTTGAAACCTACTTGAAGTATGCTaccGCAGTTGGTTTGACCCAATCAGCAGCAGTACCTGCTtgatagagaccgcccgccg	gvpA	1	2
Ana-A-E59V	gcgatcagtacgactggtctcatggtATCGAACTACTAGCAATTGAAGCTCGGATCGTTATCGCTTCCGTTGAAACCTACTTGAAGTATGCTgtgGCAGTTGGTTTGACCCAATCAGCAGCAGTACCTGCTtgatagagaccgcccgccg	gvpA	1	2
Ana-A-E59Q	gcgatcagtacgactggtctcatggtATCGAACTACTAGCAATTGAAGCTCGGATCGTTATCGCTTCCGTTGAAACCTACTTGAAGTATGCTcagGCAGTTGGTTTGACCCAATCAGCAGCAGTACCTGCTtgatagagaccgcccgccg	gvpA	1	2
Ana-A-E59N	gcgatcagtacgactggtctcatggtATCGAACTACTAGCAATTGAAGCTCGGATCGTTATCGCTTCCGTTGAAACCTACTTGAAGTATGCTaacGCAGTTGGTTTGACCCAATCAGCAGCAGTACCTGCTtgatagagaccgcccgccg	gvpA	1	2
Ana-A-E59K	gcgatcagtacgactggtctcatggtATCGAACTACTAGCAATTGAAGCTCGGATCGTTATCGCTTCCGTTGAAACCTACTTGAAGTATGCTaaaGCAGTTGGTTTGACCCAATCAGCAGCAGTACCTGCTtgatagagaccgcccgccg	gvpA	1	2
Ana-A-E59D	gcgatcagtacgactggtctcatggtATCGAACTACTAGCAATTGAAGCTCGGATCGTTATCGCTTCCGTTGAAACCTACTTGAAGTATGCTgatGCAGTTGGTTTGACCCAATCAGCAGCAGTACCTGCTtgatagagaccgcccgccg	gvpA	1	2
Ana-A-E59A	gcgatcagtacgactggtctcatggtATCGAACTACTAGCAATTGAAGCTCGGATCGTTATCGCTTCCGTTGAAACCTACTTGAAGTATGCTgcgGCAGTTGGTTTGACCCAATCAGCAGCAGTACCTGCTtgatagagaccgcccgccg	gvpA	1	2
Ana-A-E59W	gcgatcagtacgactggtctcatggtATCGAACTACTAGCAATTGAAGCTCGGATCGTTATCGCTTCCGTTGAAACCTACTTGAAGTATGCTtggGCAGTTGGTTTGACCCAATCAGCAGCAGTACCTGCTtgatagagaccgcccgccg	gvpA	1	2
Ana-A-E59R	gcgatcagtacgactggtctcatggtATCGAACTACTAGCAATTGAAGCTCGGATCGTTATCGCTTCCGTTGAAACCTACTTGAAGTATGCTcgcGCAGTTGGTTTGACCCAATCAGCAGCAGTACCTGCTtgatagagaccgcccgccg	gvpA	1	2
Ana-A-E59C	gcgatcagtacgactggtctcatggtATCGAACTACTAGCAATTGAAGCTCGGATCGTTATCGCTTCCGTTGAAACCTACTTGAAGTATGCTtgcGCAGTTGGTTTGACCCAATCAGCAGCAGTACCTGCTtgatagagaccgcccgccg	gvpA	1	2
Ana-A-E59Y	gcgatcagtacgactggtctcatggtATCGAACTACTAGCAATTGAAGCTCGGATCGTTATCGCTTCCGTTGAAACCTACTTGAAGTATGCTtatGCAGTTGGTTTGACCCAATCAGCAGCAGTACCTGCTtgatagagaccgcccgccg	gvpA	1	2
Ana-A-E59H	gcgatcagtacgactggtctcatggtATCGAACTACTAGCAATTGAAGCTCGGATCGTTATCGCTTCCGTTGAAACCTACTTGAAGTATGCTcatGCAGTTGGTTTGACCCAATCAGCAGCAGTACCTGCTtgatagagaccgcccgccg	gvpA	1	2
Ana-A-E59S	gcgatcagtacgactggtctcatggtATCGAACTACTAGCAATTGAAGCTCGGATCGTTATCGCTTCCGTTGAAACCTACTTGAAGTATGCTagcGCAGTTGGTTTGACCCAATCAGCAGCAGTACCTGCTtgatagagaccgcccgccg	gvpA	1	2
Ana-A-E59G	gcgatcagtacgactggtctcatggtATCGAACTACTAGCAATTGAAGCTCGGATCGTTATCGCTTCCGTTGAAACCTACTTGAAGTATGCTggcGCAGTTGGTTTGACCCAATCAGCAGCAGTACCTGCTtgatagagaccgcccgccg	gvpA	1	2
Ana-A-E59*	gcgatcagtacgactggtctcatggtATCGAACTACTAGCAATTGAAGCTCGGATCGTTATCGCTTCCGTTGAAACCTACTTGAAGTATGCTtaaGCAGTTGGTTTGACCCAATCAGCAGCAGTACCTGCTtgatagagaccgcccgccg	gvpA	1	2
Ana-A-A60F	gcgatcagtacgactggtctcatggtATCGAACTACTAGCAATTGAAGCTCGGATCGTTATCGCTTCCGTTGAAACCTACTTGAAGTATGCTGAAtttGTTGGTTTGACCCAATCAGCAGCAGTACCTGCTtgatagagaccgcccgccg	gvpA	1	2
Ana-A-A60L	gcgatcagtacgactggtctcatggtATCGAACTACTAGCAATTGAAGCTCGGATCGTTATCGCTTCCGTTGAAACCTACTTGAAGTATGCTGAActgGTTGGTTTGACCCAATCAGCAGCAGTACCTGCTtgatagagaccgcccgccg	gvpA	1	2
Ana-A-A60I	gcgatcagtacgactggtctcatggtATCGAACTACTAGCAATTGAAGCTCGGATCGTTATCGCTTCCGTTGAAACCTACTTGAAGTATGCTGAAattGTTGGTTTGACCCAATCAGCAGCAGTACCTGCTtgatagagaccgcccgccg	gvpA	1	2
Ana-A-A60M	gcgatcagtacgactggtctcatggtATCGAACTACTAGCAATTGAAGCTCGGATCGTTATCGCTTCCGTTGAAACCTACTTGAAGTATGCTGAAatgGTTGGTTTGACCCAATCAGCAGCAGTACCTGCTtgatagagaccgcccgccg	gvpA	1	2
Ana-A-A60P	gcgatcagtacgactggtctcatggtATCGAACTACTAGCAATTGAAGCTCGGATCGTTATCGCTTCCGTTGAAACCTACTTGAAGTATGCTGAAccgGTTGGTTTGACCCAATCAGCAGCAGTACCTGCTtgatagagaccgcccgccg	gvpA	1	2
Ana-A-A60T	gcgatcagtacgactggtctcatggtATCGAACTACTAGCAATTGAAGCTCGGATCGTTATCGCTTCCGTTGAAACCTACTTGAAGTATGCTGAAaccGTTGGTTTGACCCAATCAGCAGCAGTACCTGCTtgatagagaccgcccgccg	gvpA	1	2
Ana-A-A60V	gcgatcagtacgactggtctcatggtATCGAACTACTAGCAATTGAAGCTCGGATCGTTATCGCTTCCGTTGAAACCTACTTGAAGTATGCTGAAgtgGTTGGTTTGACCCAATCAGCAGCAGTACCTGCTtgatagagaccgcccgccg	gvpA	1	2
Ana-A-A60Q	gcgatcagtacgactggtctcatggtATCGAACTACTAGCAATTGAAGCTCGGATCGTTATCGCTTCCGTTGAAACCTACTTGAAGTATGCTGAAcagGTTGGTTTGACCCAATCAGCAGCAGTACCTGCTtgatagagaccgcccgccg	gvpA	1	2
Ana-A-A60N	gcgatcagtacgactggtctcatggtATCGAACTACTAGCAATTGAAGCTCGGATCGTTATCGCTTCCGTTGAAACCTACTTGAAGTATGCTGAAaacGTTGGTTTGACCCAATCAGCAGCAGTACCTGCTtgatagagaccgcccgccg	gvpA	1	2
Ana-A-A60K	gcgatcagtacgactggtctcatggtATCGAACTACTAGCAATTGAAGCTCGGATCGTTATCGCTTCCGTTGAAACCTACTTGAAGTATGCTGAAaaaGTTGGTTTGACCCAATCAGCAGCAGTACCTGCTtgatagagaccgcccgccg	gvpA	1	2
Ana-A-A60D	gcgatcagtacgactggtctcatggtATCGAACTACTAGCAATTGAAGCTCGGATCGTTATCGCTTCCGTTGAAACCTACTTGAAGTATGCTGAAgatGTTGGTTTGACCCAATCAGCAGCAGTACCTGCTtgatagagaccgcccgccg	gvpA	1	2
Ana-A-A60E	gcgatcagtacgactggtctcatggtATCGAACTACTAGCAATTGAAGCTCGGATCGTTATCGCTTCCGTTGAAACCTACTTGAAGTATGCTGAAgaaGTTGGTTTGACCCAATCAGCAGCAGTACCTGCTtgatagagaccgcccgccg	gvpA	1	2
Ana-A-A60W	gcgatcagtacgactggtctcatggtATCGAACTACTAGCAATTGAAGCTCGGATCGTTATCGCTTCCGTTGAAACCTACTTGAAGTATGCTGAAtggGTTGGTTTGACCCAATCAGCAGCAGTACCTGCTtgatagagaccgcccgccg	gvpA	1	2
Ana-A-A60R	gcgatcagtacgactggtctcatggtATCGAACTACTAGCAATTGAAGCTCGGATCGTTATCGCTTCCGTTGAAACCTACTTGAAGTATGCTGAAcgcGTTGGTTTGACCCAATCAGCAGCAGTACCTGCTtgatagagaccgcccgccg	gvpA	1	2
Ana-A-A60C	gcgatcagtacgactggtctcatggtATCGAACTACTAGCAATTGAAGCTCGGATCGTTATCGCTTCCGTTGAAACCTACTTGAAGTATGCTGAAtgcGTTGGTTTGACCCAATCAGCAGCAGTACCTGCTtgatagagaccgcccgccg	gvpA	1	2
Ana-A-A60Y	gcgatcagtacgactggtctcatggtATCGAACTACTAGCAATTGAAGCTCGGATCGTTATCGCTTCCGTTGAAACCTACTTGAAGTATGCTGAAtatGTTGGTTTGACCCAATCAGCAGCAGTACCTGCTtgatagagaccgcccgccg	gvpA	1	2
Ana-A-A60H	gcgatcagtacgactggtctcatggtATCGAACTACTAGCAATTGAAGCTCGGATCGTTATCGCTTCCGTTGAAACCTACTTGAAGTATGCTGAAcatGTTGGTTTGACCCAATCAGCAGCAGTACCTGCTtgatagagaccgcccgccg	gvpA	1	2
Ana-A-A60S	gcgatcagtacgactggtctcatggtATCGAACTACTAGCAATTGAAGCTCGGATCGTTATCGCTTCCGTTGAAACCTACTTGAAGTATGCTGAAagcGTTGGTTTGACCCAATCAGCAGCAGTACCTGCTtgatagagaccgcccgccg	gvpA	1	2
Ana-A-A60G	gcgatcagtacgactggtctcatggtATCGAACTACTAGCAATTGAAGCTCGGATCGTTATCGCTTCCGTTGAAACCTACTTGAAGTATGCTGAAggcGTTGGTTTGACCCAATCAGCAGCAGTACCTGCTtgatagagaccgcccgccg	gvpA	1	2
Ana-A-A60*	gcgatcagtacgactggtctcatggtATCGAACTACTAGCAATTGAAGCTCGGATCGTTATCGCTTCCGTTGAAACCTACTTGAAGTATGCTGAAtaaGTTGGTTTGACCCAATCAGCAGCAGTACCTGCTtgatagagaccgcccgccg	gvpA	1	2
Ana-A-V61F	gcgatcagtacgactggtctcatggtATCGAACTACTAGCAATTGAAGCTCGGATCGTTATCGCTTCCGTTGAAACCTACTTGAAGTATGCTGAAGCAtttGGTTTGACCCAATCAGCAGCAGTACCTGCTtgatagagaccgcccgccg	gvpA	1	2
Ana-A-V61L	gcgatcagtacgactggtctcatggtATCGAACTACTAGCAATTGAAGCTCGGATCGTTATCGCTTCCGTTGAAACCTACTTGAAGTATGCTGAAGCActgGGTTTGACCCAATCAGCAGCAGTACCTGCTtgatagagaccgcccgccg	gvpA	1	2
Ana-A-V61I	gcgatcagtacgactggtctcatggtATCGAACTACTAGCAATTGAAGCTCGGATCGTTATCGCTTCCGTTGAAACCTACTTGAAGTATGCTGAAGCAattGGTTTGACCCAATCAGCAGCAGTACCTGCTtgatagagaccgcccgccg	gvpA	1	2
Ana-A-V61M	gcgatcagtacgactggtctcatggtATCGAACTACTAGCAATTGAAGCTCGGATCGTTATCGCTTCCGTTGAAACCTACTTGAAGTATGCTGAAGCAatgGGTTTGACCCAATCAGCAGCAGTACCTGCTtgatagagaccgcccgccg	gvpA	1	2
Ana-A-V61P	gcgatcagtacgactggtctcatggtATCGAACTACTAGCAATTGAAGCTCGGATCGTTATCGCTTCCGTTGAAACCTACTTGAAGTATGCTGAAGCAccgGGTTTGACCCAATCAGCAGCAGTACCTGCTtgatagagaccgcccgccg	gvpA	1	2
Ana-A-V61T	gcgatcagtacgactggtctcatggtATCGAACTACTAGCAATTGAAGCTCGGATCGTTATCGCTTCCGTTGAAACCTACTTGAAGTATGCTGAAGCAaccGGTTTGACCCAATCAGCAGCAGTACCTGCTtgatagagaccgcccgccg	gvpA	1	2
Ana-A-V61Q	gcgatcagtacgactggtctcatggtATCGAACTACTAGCAATTGAAGCTCGGATCGTTATCGCTTCCGTTGAAACCTACTTGAAGTATGCTGAAGCAcagGGTTTGACCCAATCAGCAGCAGTACCTGCTtgatagagaccgcccgccg	gvpA	1	2
Ana-A-V61N	gcgatcagtacgactggtctcatggtATCGAACTACTAGCAATTGAAGCTCGGATCGTTATCGCTTCCGTTGAAACCTACTTGAAGTATGCTGAAGCAaacGGTTTGACCCAATCAGCAGCAGTACCTGCTtgatagagaccgcccgccg	gvpA	1	2
Ana-A-V61K	gcgatcagtacgactggtctcatggtATCGAACTACTAGCAATTGAAGCTCGGATCGTTATCGCTTCCGTTGAAACCTACTTGAAGTATGCTGAAGCAaaaGGTTTGACCCAATCAGCAGCAGTACCTGCTtgatagagaccgcccgccg	gvpA	1	2
Ana-A-V61D	gcgatcagtacgactggtctcatggtATCGAACTACTAGCAATTGAAGCTCGGATCGTTATCGCTTCCGTTGAAACCTACTTGAAGTATGCTGAAGCAgatGGTTTGACCCAATCAGCAGCAGTACCTGCTtgatagagaccgcccgccg	gvpA	1	2
Ana-A-V61A	gcgatcagtacgactggtctcatggtATCGAACTACTAGCAATTGAAGCTCGGATCGTTATCGCTTCCGTTGAAACCTACTTGAAGTATGCTGAAGCAgcgGGTTTGACCCAATCAGCAGCAGTACCTGCTtgatagagaccgcccgccg	gvpA	1	2
Ana-A-V61E	gcgatcagtacgactggtctcatggtATCGAACTACTAGCAATTGAAGCTCGGATCGTTATCGCTTCCGTTGAAACCTACTTGAAGTATGCTGAAGCAgaaGGTTTGACCCAATCAGCAGCAGTACCTGCTtgatagagaccgcccgccg	gvpA	1	2
Ana-A-V61W	gcgatcagtacgactggtctcatggtATCGAACTACTAGCAATTGAAGCTCGGATCGTTATCGCTTCCGTTGAAACCTACTTGAAGTATGCTGAAGCAtggGGTTTGACCCAATCAGCAGCAGTACCTGCTtgatagagaccgcccgccg	gvpA	1	2
Ana-A-V61R	gcgatcagtacgactggtctcatggtATCGAACTACTAGCAATTGAAGCTCGGATCGTTATCGCTTCCGTTGAAACCTACTTGAAGTATGCTGAAGCAcgcGGTTTGACCCAATCAGCAGCAGTACCTGCTtgatagagaccgcccgccg	gvpA	1	2
Ana-A-V61C	gcgatcagtacgactggtctcatggtATCGAACTACTAGCAATTGAAGCTCGGATCGTTATCGCTTCCGTTGAAACCTACTTGAAGTATGCTGAAGCAtgcGGTTTGACCCAATCAGCAGCAGTACCTGCTtgatagagaccgcccgccg	gvpA	1	2
Ana-A-V61Y	gcgatcagtacgactggtctcatggtATCGAACTACTAGCAATTGAAGCTCGGATCGTTATCGCTTCCGTTGAAACCTACTTGAAGTATGCTGAAGCAtatGGTTTGACCCAATCAGCAGCAGTACCTGCTtgatagagaccgcccgccg	gvpA	1	2
Ana-A-V61H	gcgatcagtacgactggtctcatggtATCGAACTACTAGCAATTGAAGCTCGGATCGTTATCGCTTCCGTTGAAACCTACTTGAAGTATGCTGAAGCAcatGGTTTGACCCAATCAGCAGCAGTACCTGCTtgatagagaccgcccgccg	gvpA	1	2
Ana-A-V61S	gcgatcagtacgactggtctcatggtATCGAACTACTAGCAATTGAAGCTCGGATCGTTATCGCTTCCGTTGAAACCTACTTGAAGTATGCTGAAGCAagcGGTTTGACCCAATCAGCAGCAGTACCTGCTtgatagagaccgcccgccg	gvpA	1	2
Ana-A-V61G	gcgatcagtacgactggtctcatggtATCGAACTACTAGCAATTGAAGCTCGGATCGTTATCGCTTCCGTTGAAACCTACTTGAAGTATGCTGAAGCAggcGGTTTGACCCAATCAGCAGCAGTACCTGCTtgatagagaccgcccgccg	gvpA	1	2
Ana-A-V61*	gcgatcagtacgactggtctcatggtATCGAACTACTAGCAATTGAAGCTCGGATCGTTATCGCTTCCGTTGAAACCTACTTGAAGTATGCTGAAGCAtaaGGTTTGACCCAATCAGCAGCAGTACCTGCTtgatagagaccgcccgccg	gvpA	1	2
Ana-A-G62F	gcgatcagtacgactggtctcatggtATCGAACTACTAGCAATTGAAGCTCGGATCGTTATCGCTTCCGTTGAAACCTACTTGAAGTATGCTGAAGCAGTTtttTTGACCCAATCAGCAGCAGTACCTGCTtgatagagaccgcccgccg	gvpA	1	2
Ana-A-G62L	gcgatcagtacgactggtctcatggtATCGAACTACTAGCAATTGAAGCTCGGATCGTTATCGCTTCCGTTGAAACCTACTTGAAGTATGCTGAAGCAGTTctgTTGACCCAATCAGCAGCAGTACCTGCTtgatagagaccgcccgccg	gvpA	1	2
Ana-A-G62I	gcgatcagtacgactggtctcatggtATCGAACTACTAGCAATTGAAGCTCGGATCGTTATCGCTTCCGTTGAAACCTACTTGAAGTATGCTGAAGCAGTTattTTGACCCAATCAGCAGCAGTACCTGCTtgatagagaccgcccgccg	gvpA	1	2
Ana-A-G62M	gcgatcagtacgactggtctcatggtATCGAACTACTAGCAATTGAAGCTCGGATCGTTATCGCTTCCGTTGAAACCTACTTGAAGTATGCTGAAGCAGTTatgTTGACCCAATCAGCAGCAGTACCTGCTtgatagagaccgcccgccg	gvpA	1	2
Ana-A-G62P	gcgatcagtacgactggtctcatggtATCGAACTACTAGCAATTGAAGCTCGGATCGTTATCGCTTCCGTTGAAACCTACTTGAAGTATGCTGAAGCAGTTccgTTGACCCAATCAGCAGCAGTACCTGCTtgatagagaccgcccgccg	gvpA	1	2
Ana-A-G62T	gcgatcagtacgactggtctcatggtATCGAACTACTAGCAATTGAAGCTCGGATCGTTATCGCTTCCGTTGAAACCTACTTGAAGTATGCTGAAGCAGTTaccTTGACCCAATCAGCAGCAGTACCTGCTtgatagagaccgcccgccg	gvpA	1	2
Ana-A-G62V	gcgatcagtacgactggtctcatggtATCGAACTACTAGCAATTGAAGCTCGGATCGTTATCGCTTCCGTTGAAACCTACTTGAAGTATGCTGAAGCAGTTgtgTTGACCCAATCAGCAGCAGTACCTGCTtgatagagaccgcccgccg	gvpA	1	2
Ana-A-G62Q	gcgatcagtacgactggtctcatggtATCGAACTACTAGCAATTGAAGCTCGGATCGTTATCGCTTCCGTTGAAACCTACTTGAAGTATGCTGAAGCAGTTcagTTGACCCAATCAGCAGCAGTACCTGCTtgatagagaccgcccgccg	gvpA	1	2
Ana-A-G62N	gcgatcagtacgactggtctcatggtATCGAACTACTAGCAATTGAAGCTCGGATCGTTATCGCTTCCGTTGAAACCTACTTGAAGTATGCTGAAGCAGTTaacTTGACCCAATCAGCAGCAGTACCTGCTtgatagagaccgcccgccg	gvpA	1	2
Ana-A-G62K	gcgatcagtacgactggtctcatggtATCGAACTACTAGCAATTGAAGCTCGGATCGTTATCGCTTCCGTTGAAACCTACTTGAAGTATGCTGAAGCAGTTaaaTTGACCCAATCAGCAGCAGTACCTGCTtgatagagaccgcccgccg	gvpA	1	2
Ana-A-G62D	gcgatcagtacgactggtctcatggtATCGAACTACTAGCAATTGAAGCTCGGATCGTTATCGCTTCCGTTGAAACCTACTTGAAGTATGCTGAAGCAGTTgatTTGACCCAATCAGCAGCAGTACCTGCTtgatagagaccgcccgccg	gvpA	1	2
Ana-A-G62A	gcgatcagtacgactggtctcatggtATCGAACTACTAGCAATTGAAGCTCGGATCGTTATCGCTTCCGTTGAAACCTACTTGAAGTATGCTGAAGCAGTTgcgTTGACCCAATCAGCAGCAGTACCTGCTtgatagagaccgcccgccg	gvpA	1	2
Ana-A-G62E	gcgatcagtacgactggtctcatggtATCGAACTACTAGCAATTGAAGCTCGGATCGTTATCGCTTCCGTTGAAACCTACTTGAAGTATGCTGAAGCAGTTgaaTTGACCCAATCAGCAGCAGTACCTGCTtgatagagaccgcccgccg	gvpA	1	2
Ana-A-G62W	gcgatcagtacgactggtctcatggtATCGAACTACTAGCAATTGAAGCTCGGATCGTTATCGCTTCCGTTGAAACCTACTTGAAGTATGCTGAAGCAGTTtggTTGACCCAATCAGCAGCAGTACCTGCTtgatagagaccgcccgccg	gvpA	1	2
Ana-A-G62R	gcgatcagtacgactggtctcatggtATCGAACTACTAGCAATTGAAGCTCGGATCGTTATCGCTTCCGTTGAAACCTACTTGAAGTATGCTGAAGCAGTTcgcTTGACCCAATCAGCAGCAGTACCTGCTtgatagagaccgcccgccg	gvpA	1	2
Ana-A-G62C	gcgatcagtacgactggtctcatggtATCGAACTACTAGCAATTGAAGCTCGGATCGTTATCGCTTCCGTTGAAACCTACTTGAAGTATGCTGAAGCAGTTtgcTTGACCCAATCAGCAGCAGTACCTGCTtgatagagaccgcccgccg	gvpA	1	2
Ana-A-G62Y	gcgatcagtacgactggtctcatggtATCGAACTACTAGCAATTGAAGCTCGGATCGTTATCGCTTCCGTTGAAACCTACTTGAAGTATGCTGAAGCAGTTtatTTGACCCAATCAGCAGCAGTACCTGCTtgatagagaccgcccgccg	gvpA	1	2
Ana-A-G62H	gcgatcagtacgactggtctcatggtATCGAACTACTAGCAATTGAAGCTCGGATCGTTATCGCTTCCGTTGAAACCTACTTGAAGTATGCTGAAGCAGTTcatTTGACCCAATCAGCAGCAGTACCTGCTtgatagagaccgcccgccg	gvpA	1	2
Ana-A-G62S	gcgatcagtacgactggtctcatggtATCGAACTACTAGCAATTGAAGCTCGGATCGTTATCGCTTCCGTTGAAACCTACTTGAAGTATGCTGAAGCAGTTagcTTGACCCAATCAGCAGCAGTACCTGCTtgatagagaccgcccgccg	gvpA	1	2
Ana-A-G62*	gcgatcagtacgactggtctcatggtATCGAACTACTAGCAATTGAAGCTCGGATCGTTATCGCTTCCGTTGAAACCTACTTGAAGTATGCTGAAGCAGTTtaaTTGACCCAATCAGCAGCAGTACCTGCTtgatagagaccgcccgccg	gvpA	1	2
Ana-A-L63F	gcgatcagtacgactggtctcatggtATCGAACTACTAGCAATTGAAGCTCGGATCGTTATCGCTTCCGTTGAAACCTACTTGAAGTATGCTGAAGCAGTTGGTtttACCCAATCAGCAGCAGTACCTGCTtgatagagaccgcccgccg	gvpA	1	2
Ana-A-L63I	gcgatcagtacgactggtctcatggtATCGAACTACTAGCAATTGAAGCTCGGATCGTTATCGCTTCCGTTGAAACCTACTTGAAGTATGCTGAAGCAGTTGGTattACCCAATCAGCAGCAGTACCTGCTtgatagagaccgcccgccg	gvpA	1	2
Ana-A-L63M	gcgatcagtacgactggtctcatggtATCGAACTACTAGCAATTGAAGCTCGGATCGTTATCGCTTCCGTTGAAACCTACTTGAAGTATGCTGAAGCAGTTGGTatgACCCAATCAGCAGCAGTACCTGCTtgatagagaccgcccgccg	gvpA	1	2
Ana-A-L63P	gcgatcagtacgactggtctcatggtATCGAACTACTAGCAATTGAAGCTCGGATCGTTATCGCTTCCGTTGAAACCTACTTGAAGTATGCTGAAGCAGTTGGTccgACCCAATCAGCAGCAGTACCTGCTtgatagagaccgcccgccg	gvpA	1	2
Ana-A-L63T	gcgatcagtacgactggtctcatggtATCGAACTACTAGCAATTGAAGCTCGGATCGTTATCGCTTCCGTTGAAACCTACTTGAAGTATGCTGAAGCAGTTGGTaccACCCAATCAGCAGCAGTACCTGCTtgatagagaccgcccgccg	gvpA	1	2
Ana-A-L63V	gcgatcagtacgactggtctcatggtATCGAACTACTAGCAATTGAAGCTCGGATCGTTATCGCTTCCGTTGAAACCTACTTGAAGTATGCTGAAGCAGTTGGTgtgACCCAATCAGCAGCAGTACCTGCTtgatagagaccgcccgccg	gvpA	1	2
Ana-A-L63Q	gcgatcagtacgactggtctcatggtATCGAACTACTAGCAATTGAAGCTCGGATCGTTATCGCTTCCGTTGAAACCTACTTGAAGTATGCTGAAGCAGTTGGTcagACCCAATCAGCAGCAGTACCTGCTtgatagagaccgcccgccg	gvpA	1	2
Ana-A-L63N	gcgatcagtacgactggtctcatggtATCGAACTACTAGCAATTGAAGCTCGGATCGTTATCGCTTCCGTTGAAACCTACTTGAAGTATGCTGAAGCAGTTGGTaacACCCAATCAGCAGCAGTACCTGCTtgatagagaccgcccgccg	gvpA	1	2
Ana-A-L63K	gcgatcagtacgactggtctcatggtATCGAACTACTAGCAATTGAAGCTCGGATCGTTATCGCTTCCGTTGAAACCTACTTGAAGTATGCTGAAGCAGTTGGTaaaACCCAATCAGCAGCAGTACCTGCTtgatagagaccgcccgccg	gvpA	1	2
Ana-A-L63D	gcgatcagtacgactggtctcatggtATCGAACTACTAGCAATTGAAGCTCGGATCGTTATCGCTTCCGTTGAAACCTACTTGAAGTATGCTGAAGCAGTTGGTgatACCCAATCAGCAGCAGTACCTGCTtgatagagaccgcccgccg	gvpA	1	2
Ana-A-L63A	gcgatcagtacgactggtctcatggtATCGAACTACTAGCAATTGAAGCTCGGATCGTTATCGCTTCCGTTGAAACCTACTTGAAGTATGCTGAAGCAGTTGGTgcgACCCAATCAGCAGCAGTACCTGCTtgatagagaccgcccgccg	gvpA	1	2
Ana-A-L63E	gcgatcagtacgactggtctcatggtATCGAACTACTAGCAATTGAAGCTCGGATCGTTATCGCTTCCGTTGAAACCTACTTGAAGTATGCTGAAGCAGTTGGTgaaACCCAATCAGCAGCAGTACCTGCTtgatagagaccgcccgccg	gvpA	1	2
Ana-A-L63W	gcgatcagtacgactggtctcatggtATCGAACTACTAGCAATTGAAGCTCGGATCGTTATCGCTTCCGTTGAAACCTACTTGAAGTATGCTGAAGCAGTTGGTtggACCCAATCAGCAGCAGTACCTGCTtgatagagaccgcccgccg	gvpA	1	2
Ana-A-L63R	gcgatcagtacgactggtctcatggtATCGAACTACTAGCAATTGAAGCTCGGATCGTTATCGCTTCCGTTGAAACCTACTTGAAGTATGCTGAAGCAGTTGGTcgcACCCAATCAGCAGCAGTACCTGCTtgatagagaccgcccgccg	gvpA	1	2
Ana-A-L63C	gcgatcagtacgactggtctcatggtATCGAACTACTAGCAATTGAAGCTCGGATCGTTATCGCTTCCGTTGAAACCTACTTGAAGTATGCTGAAGCAGTTGGTtgcACCCAATCAGCAGCAGTACCTGCTtgatagagaccgcccgccg	gvpA	1	2
Ana-A-L63Y	gcgatcagtacgactggtctcatggtATCGAACTACTAGCAATTGAAGCTCGGATCGTTATCGCTTCCGTTGAAACCTACTTGAAGTATGCTGAAGCAGTTGGTtatACCCAATCAGCAGCAGTACCTGCTtgatagagaccgcccgccg	gvpA	1	2
Ana-A-L63H	gcgatcagtacgactggtctcatggtATCGAACTACTAGCAATTGAAGCTCGGATCGTTATCGCTTCCGTTGAAACCTACTTGAAGTATGCTGAAGCAGTTGGTcatACCCAATCAGCAGCAGTACCTGCTtgatagagaccgcccgccg	gvpA	1	2
Ana-A-L63S	gcgatcagtacgactggtctcatggtATCGAACTACTAGCAATTGAAGCTCGGATCGTTATCGCTTCCGTTGAAACCTACTTGAAGTATGCTGAAGCAGTTGGTagcACCCAATCAGCAGCAGTACCTGCTtgatagagaccgcccgccg	gvpA	1	2
Ana-A-L63G	gcgatcagtacgactggtctcatggtATCGAACTACTAGCAATTGAAGCTCGGATCGTTATCGCTTCCGTTGAAACCTACTTGAAGTATGCTGAAGCAGTTGGTggcACCCAATCAGCAGCAGTACCTGCTtgatagagaccgcccgccg	gvpA	1	2
Ana-A-L63*	gcgatcagtacgactggtctcatggtATCGAACTACTAGCAATTGAAGCTCGGATCGTTATCGCTTCCGTTGAAACCTACTTGAAGTATGCTGAAGCAGTTGGTtaaACCCAATCAGCAGCAGTACCTGCTtgatagagaccgcccgccg	gvpA	1	2
Ana-A-T64F	gcgatcagtacgactggtctcatggtATCGAACTACTAGCAATTGAAGCTCGGATCGTTATCGCTTCCGTTGAAACCTACTTGAAGTATGCTGAAGCAGTTGGTTTGtttCAATCAGCAGCAGTACCTGCTtgatagagaccgcccgccg	gvpA	1	2
Ana-A-T64L	gcgatcagtacgactggtctcatggtATCGAACTACTAGCAATTGAAGCTCGGATCGTTATCGCTTCCGTTGAAACCTACTTGAAGTATGCTGAAGCAGTTGGTTTGctgCAATCAGCAGCAGTACCTGCTtgatagagaccgcccgccg	gvpA	1	2
Ana-A-T64I	gcgatcagtacgactggtctcatggtATCGAACTACTAGCAATTGAAGCTCGGATCGTTATCGCTTCCGTTGAAACCTACTTGAAGTATGCTGAAGCAGTTGGTTTGattCAATCAGCAGCAGTACCTGCTtgatagagaccgcccgccg	gvpA	1	2
Ana-A-T64M	gcgatcagtacgactggtctcatggtATCGAACTACTAGCAATTGAAGCTCGGATCGTTATCGCTTCCGTTGAAACCTACTTGAAGTATGCTGAAGCAGTTGGTTTGatgCAATCAGCAGCAGTACCTGCTtgatagagaccgcccgccg	gvpA	1	2
Ana-A-T64P	gcgatcagtacgactggtctcatggtATCGAACTACTAGCAATTGAAGCTCGGATCGTTATCGCTTCCGTTGAAACCTACTTGAAGTATGCTGAAGCAGTTGGTTTGccgCAATCAGCAGCAGTACCTGCTtgatagagaccgcccgccg	gvpA	1	2
Ana-A-T64V	gcgatcagtacgactggtctcatggtATCGAACTACTAGCAATTGAAGCTCGGATCGTTATCGCTTCCGTTGAAACCTACTTGAAGTATGCTGAAGCAGTTGGTTTGgtgCAATCAGCAGCAGTACCTGCTtgatagagaccgcccgccg	gvpA	1	2
Ana-A-T64Q	gcgatcagtacgactggtctcatggtATCGAACTACTAGCAATTGAAGCTCGGATCGTTATCGCTTCCGTTGAAACCTACTTGAAGTATGCTGAAGCAGTTGGTTTGcagCAATCAGCAGCAGTACCTGCTtgatagagaccgcccgccg	gvpA	1	2
Ana-A-T64N	gcgatcagtacgactggtctcatggtATCGAACTACTAGCAATTGAAGCTCGGATCGTTATCGCTTCCGTTGAAACCTACTTGAAGTATGCTGAAGCAGTTGGTTTGaacCAATCAGCAGCAGTACCTGCTtgatagagaccgcccgccg	gvpA	1	2
Ana-A-T64K	gcgatcagtacgactggtctcatggtATCGAACTACTAGCAATTGAAGCTCGGATCGTTATCGCTTCCGTTGAAACCTACTTGAAGTATGCTGAAGCAGTTGGTTTGaaaCAATCAGCAGCAGTACCTGCTtgatagagaccgcccgccg	gvpA	1	2
Ana-A-T64D	gcgatcagtacgactggtctcatggtATCGAACTACTAGCAATTGAAGCTCGGATCGTTATCGCTTCCGTTGAAACCTACTTGAAGTATGCTGAAGCAGTTGGTTTGgatCAATCAGCAGCAGTACCTGCTtgatagagaccgcccgccg	gvpA	1	2
Ana-A-T64A	gcgatcagtacgactggtctcatggtATCGAACTACTAGCAATTGAAGCTCGGATCGTTATCGCTTCCGTTGAAACCTACTTGAAGTATGCTGAAGCAGTTGGTTTGgcgCAATCAGCAGCAGTACCTGCTtgatagagaccgcccgccg	gvpA	1	2
Ana-A-T64E	gcgatcagtacgactggtctcatggtATCGAACTACTAGCAATTGAAGCTCGGATCGTTATCGCTTCCGTTGAAACCTACTTGAAGTATGCTGAAGCAGTTGGTTTGgaaCAATCAGCAGCAGTACCTGCTtgatagagaccgcccgccg	gvpA	1	2
Ana-A-T64W	gcgatcagtacgactggtctcatggtATCGAACTACTAGCAATTGAAGCTCGGATCGTTATCGCTTCCGTTGAAACCTACTTGAAGTATGCTGAAGCAGTTGGTTTGtggCAATCAGCAGCAGTACCTGCTtgatagagaccgcccgccg	gvpA	1	2
Ana-A-T64R	gcgatcagtacgactggtctcatggtATCGAACTACTAGCAATTGAAGCTCGGATCGTTATCGCTTCCGTTGAAACCTACTTGAAGTATGCTGAAGCAGTTGGTTTGcgcCAATCAGCAGCAGTACCTGCTtgatagagaccgcccgccg	gvpA	1	2
Ana-A-T64C	gcgatcagtacgactggtctcatggtATCGAACTACTAGCAATTGAAGCTCGGATCGTTATCGCTTCCGTTGAAACCTACTTGAAGTATGCTGAAGCAGTTGGTTTGtgcCAATCAGCAGCAGTACCTGCTtgatagagaccgcccgccg	gvpA	1	2
Ana-A-T64Y	gcgatcagtacgactggtctcatggtATCGAACTACTAGCAATTGAAGCTCGGATCGTTATCGCTTCCGTTGAAACCTACTTGAAGTATGCTGAAGCAGTTGGTTTGtatCAATCAGCAGCAGTACCTGCTtgatagagaccgcccgccg	gvpA	1	2
Ana-A-T64H	gcgatcagtacgactggtctcatggtATCGAACTACTAGCAATTGAAGCTCGGATCGTTATCGCTTCCGTTGAAACCTACTTGAAGTATGCTGAAGCAGTTGGTTTGcatCAATCAGCAGCAGTACCTGCTtgatagagaccgcccgccg	gvpA	1	2
Ana-A-T64S	gcgatcagtacgactggtctcatggtATCGAACTACTAGCAATTGAAGCTCGGATCGTTATCGCTTCCGTTGAAACCTACTTGAAGTATGCTGAAGCAGTTGGTTTGagcCAATCAGCAGCAGTACCTGCTtgatagagaccgcccgccg	gvpA	1	2
Ana-A-T64G	gcgatcagtacgactggtctcatggtATCGAACTACTAGCAATTGAAGCTCGGATCGTTATCGCTTCCGTTGAAACCTACTTGAAGTATGCTGAAGCAGTTGGTTTGggcCAATCAGCAGCAGTACCTGCTtgatagagaccgcccgccg	gvpA	1	2
Ana-A-T64*	gcgatcagtacgactggtctcatggtATCGAACTACTAGCAATTGAAGCTCGGATCGTTATCGCTTCCGTTGAAACCTACTTGAAGTATGCTGAAGCAGTTGGTTTGtaaCAATCAGCAGCAGTACCTGCTtgatagagaccgcccgccg	gvpA	1	2
Ana-A-Q65F	gcgatcagtacgactggtctcatggtATCGAACTACTAGCAATTGAAGCTCGGATCGTTATCGCTTCCGTTGAAACCTACTTGAAGTATGCTGAAGCAGTTGGTTTGACCtttTCAGCAGCAGTACCTGCTtgatagagaccgcccgccg	gvpA	1	2
Ana-A-Q65L	gcgatcagtacgactggtctcatggtATCGAACTACTAGCAATTGAAGCTCGGATCGTTATCGCTTCCGTTGAAACCTACTTGAAGTATGCTGAAGCAGTTGGTTTGACCctgTCAGCAGCAGTACCTGCTtgatagagaccgcccgccg	gvpA	1	2
Ana-A-Q65I	gcgatcagtacgactggtctcatggtATCGAACTACTAGCAATTGAAGCTCGGATCGTTATCGCTTCCGTTGAAACCTACTTGAAGTATGCTGAAGCAGTTGGTTTGACCattTCAGCAGCAGTACCTGCTtgatagagaccgcccgccg	gvpA	1	2
Ana-A-Q65M	gcgatcagtacgactggtctcatggtATCGAACTACTAGCAATTGAAGCTCGGATCGTTATCGCTTCCGTTGAAACCTACTTGAAGTATGCTGAAGCAGTTGGTTTGACCatgTCAGCAGCAGTACCTGCTtgatagagaccgcccgccg	gvpA	1	2
Ana-A-Q65P	gcgatcagtacgactggtctcatggtATCGAACTACTAGCAATTGAAGCTCGGATCGTTATCGCTTCCGTTGAAACCTACTTGAAGTATGCTGAAGCAGTTGGTTTGACCccgTCAGCAGCAGTACCTGCTtgatagagaccgcccgccg	gvpA	1	2
Ana-A-Q65T	gcgatcagtacgactggtctcatggtATCGAACTACTAGCAATTGAAGCTCGGATCGTTATCGCTTCCGTTGAAACCTACTTGAAGTATGCTGAAGCAGTTGGTTTGACCaccTCAGCAGCAGTACCTGCTtgatagagaccgcccgccg	gvpA	1	2
Ana-A-Q65V	gcgatcagtacgactggtctcatggtATCGAACTACTAGCAATTGAAGCTCGGATCGTTATCGCTTCCGTTGAAACCTACTTGAAGTATGCTGAAGCAGTTGGTTTGACCgtgTCAGCAGCAGTACCTGCTtgatagagaccgcccgccg	gvpA	1	2
Ana-A-Q65N	gcgatcagtacgactggtctcatggtATCGAACTACTAGCAATTGAAGCTCGGATCGTTATCGCTTCCGTTGAAACCTACTTGAAGTATGCTGAAGCAGTTGGTTTGACCaacTCAGCAGCAGTACCTGCTtgatagagaccgcccgccg	gvpA	1	2
Ana-A-Q65K	gcgatcagtacgactggtctcatggtATCGAACTACTAGCAATTGAAGCTCGGATCGTTATCGCTTCCGTTGAAACCTACTTGAAGTATGCTGAAGCAGTTGGTTTGACCaaaTCAGCAGCAGTACCTGCTtgatagagaccgcccgccg	gvpA	1	2
Ana-A-Q65D	gcgatcagtacgactggtctcatggtATCGAACTACTAGCAATTGAAGCTCGGATCGTTATCGCTTCCGTTGAAACCTACTTGAAGTATGCTGAAGCAGTTGGTTTGACCgatTCAGCAGCAGTACCTGCTtgatagagaccgcccgccg	gvpA	1	2
Ana-A-Q65A	gcgatcagtacgactggtctcatggtATCGAACTACTAGCAATTGAAGCTCGGATCGTTATCGCTTCCGTTGAAACCTACTTGAAGTATGCTGAAGCAGTTGGTTTGACCgcgTCAGCAGCAGTACCTGCTtgatagagaccgcccgccg	gvpA	1	2
Ana-A-Q65E	gcgatcagtacgactggtctcatggtATCGAACTACTAGCAATTGAAGCTCGGATCGTTATCGCTTCCGTTGAAACCTACTTGAAGTATGCTGAAGCAGTTGGTTTGACCgaaTCAGCAGCAGTACCTGCTtgatagagaccgcccgccg	gvpA	1	2
Ana-A-Q65W	gcgatcagtacgactggtctcatggtATCGAACTACTAGCAATTGAAGCTCGGATCGTTATCGCTTCCGTTGAAACCTACTTGAAGTATGCTGAAGCAGTTGGTTTGACCtggTCAGCAGCAGTACCTGCTtgatagagaccgcccgccg	gvpA	1	2
Ana-A-Q65R	gcgatcagtacgactggtctcatggtATCGAACTACTAGCAATTGAAGCTCGGATCGTTATCGCTTCCGTTGAAACCTACTTGAAGTATGCTGAAGCAGTTGGTTTGACCcgcTCAGCAGCAGTACCTGCTtgatagagaccgcccgccg	gvpA	1	2
Ana-A-Q65C	gcgatcagtacgactggtctcatggtATCGAACTACTAGCAATTGAAGCTCGGATCGTTATCGCTTCCGTTGAAACCTACTTGAAGTATGCTGAAGCAGTTGGTTTGACCtgcTCAGCAGCAGTACCTGCTtgatagagaccgcccgccg	gvpA	1	2
Ana-A-Q65Y	gcgatcagtacgactggtctcatggtATCGAACTACTAGCAATTGAAGCTCGGATCGTTATCGCTTCCGTTGAAACCTACTTGAAGTATGCTGAAGCAGTTGGTTTGACCtatTCAGCAGCAGTACCTGCTtgatagagaccgcccgccg	gvpA	1	2
Ana-A-Q65H	gcgatcagtacgactggtctcatggtATCGAACTACTAGCAATTGAAGCTCGGATCGTTATCGCTTCCGTTGAAACCTACTTGAAGTATGCTGAAGCAGTTGGTTTGACCcatTCAGCAGCAGTACCTGCTtgatagagaccgcccgccg	gvpA	1	2
Ana-A-Q65S	gcgatcagtacgactggtctcatggtATCGAACTACTAGCAATTGAAGCTCGGATCGTTATCGCTTCCGTTGAAACCTACTTGAAGTATGCTGAAGCAGTTGGTTTGACCagcTCAGCAGCAGTACCTGCTtgatagagaccgcccgccg	gvpA	1	2
Ana-A-Q65G	gcgatcagtacgactggtctcatggtATCGAACTACTAGCAATTGAAGCTCGGATCGTTATCGCTTCCGTTGAAACCTACTTGAAGTATGCTGAAGCAGTTGGTTTGACCggcTCAGCAGCAGTACCTGCTtgatagagaccgcccgccg	gvpA	1	2
Ana-A-Q65*	gcgatcagtacgactggtctcatggtATCGAACTACTAGCAATTGAAGCTCGGATCGTTATCGCTTCCGTTGAAACCTACTTGAAGTATGCTGAAGCAGTTGGTTTGACCtaaTCAGCAGCAGTACCTGCTtgatagagaccgcccgccg	gvpA	1	2
Ana-A-S66F	gcgatcagtacgactggtctcatggtATCGAACTACTAGCAATTGAAGCTCGGATCGTTATCGCTTCCGTTGAAACCTACTTGAAGTATGCTGAAGCAGTTGGTTTGACCCAAtttGCAGCAGTACCTGCTtgatagagaccgcccgccg	gvpA	1	2
Ana-A-S66L	gcgatcagtacgactggtctcatggtATCGAACTACTAGCAATTGAAGCTCGGATCGTTATCGCTTCCGTTGAAACCTACTTGAAGTATGCTGAAGCAGTTGGTTTGACCCAActgGCAGCAGTACCTGCTtgatagagaccgcccgccg	gvpA	1	2
Ana-A-S66I	gcgatcagtacgactggtctcatggtATCGAACTACTAGCAATTGAAGCTCGGATCGTTATCGCTTCCGTTGAAACCTACTTGAAGTATGCTGAAGCAGTTGGTTTGACCCAAattGCAGCAGTACCTGCTtgatagagaccgcccgccg	gvpA	1	2
Ana-A-S66M	gcgatcagtacgactggtctcatggtATCGAACTACTAGCAATTGAAGCTCGGATCGTTATCGCTTCCGTTGAAACCTACTTGAAGTATGCTGAAGCAGTTGGTTTGACCCAAatgGCAGCAGTACCTGCTtgatagagaccgcccgccg	gvpA	1	2
Ana-A-S66P	gcgatcagtacgactggtctcatggtATCGAACTACTAGCAATTGAAGCTCGGATCGTTATCGCTTCCGTTGAAACCTACTTGAAGTATGCTGAAGCAGTTGGTTTGACCCAAccgGCAGCAGTACCTGCTtgatagagaccgcccgccg	gvpA	1	2
Ana-A-S66T	gcgatcagtacgactggtctcatggtATCGAACTACTAGCAATTGAAGCTCGGATCGTTATCGCTTCCGTTGAAACCTACTTGAAGTATGCTGAAGCAGTTGGTTTGACCCAAaccGCAGCAGTACCTGCTtgatagagaccgcccgccg	gvpA	1	2
Ana-A-S66V	gcgatcagtacgactggtctcatggtATCGAACTACTAGCAATTGAAGCTCGGATCGTTATCGCTTCCGTTGAAACCTACTTGAAGTATGCTGAAGCAGTTGGTTTGACCCAAgtgGCAGCAGTACCTGCTtgatagagaccgcccgccg	gvpA	1	2
Ana-A-S66Q	gcgatcagtacgactggtctcatggtATCGAACTACTAGCAATTGAAGCTCGGATCGTTATCGCTTCCGTTGAAACCTACTTGAAGTATGCTGAAGCAGTTGGTTTGACCCAAcagGCAGCAGTACCTGCTtgatagagaccgcccgccg	gvpA	1	2
Ana-A-S66N	gcgatcagtacgactggtctcatggtATCGAACTACTAGCAATTGAAGCTCGGATCGTTATCGCTTCCGTTGAAACCTACTTGAAGTATGCTGAAGCAGTTGGTTTGACCCAAaacGCAGCAGTACCTGCTtgatagagaccgcccgccg	gvpA	1	2
Ana-A-S66K	gcgatcagtacgactggtctcatggtATCGAACTACTAGCAATTGAAGCTCGGATCGTTATCGCTTCCGTTGAAACCTACTTGAAGTATGCTGAAGCAGTTGGTTTGACCCAAaaaGCAGCAGTACCTGCTtgatagagaccgcccgccg	gvpA	1	2
Ana-A-S66D	gcgatcagtacgactggtctcatggtATCGAACTACTAGCAATTGAAGCTCGGATCGTTATCGCTTCCGTTGAAACCTACTTGAAGTATGCTGAAGCAGTTGGTTTGACCCAAgatGCAGCAGTACCTGCTtgatagagaccgcccgccg	gvpA	1	2
Ana-A-S66A	gcgatcagtacgactggtctcatggtATCGAACTACTAGCAATTGAAGCTCGGATCGTTATCGCTTCCGTTGAAACCTACTTGAAGTATGCTGAAGCAGTTGGTTTGACCCAAgcgGCAGCAGTACCTGCTtgatagagaccgcccgccg	gvpA	1	2
Ana-A-S66E	gcgatcagtacgactggtctcatggtATCGAACTACTAGCAATTGAAGCTCGGATCGTTATCGCTTCCGTTGAAACCTACTTGAAGTATGCTGAAGCAGTTGGTTTGACCCAAgaaGCAGCAGTACCTGCTtgatagagaccgcccgccg	gvpA	1	2
Ana-A-S66W	gcgatcagtacgactggtctcatggtATCGAACTACTAGCAATTGAAGCTCGGATCGTTATCGCTTCCGTTGAAACCTACTTGAAGTATGCTGAAGCAGTTGGTTTGACCCAAtggGCAGCAGTACCTGCTtgatagagaccgcccgccg	gvpA	1	2
Ana-A-S66R	gcgatcagtacgactggtctcatggtATCGAACTACTAGCAATTGAAGCTCGGATCGTTATCGCTTCCGTTGAAACCTACTTGAAGTATGCTGAAGCAGTTGGTTTGACCCAAcgcGCAGCAGTACCTGCTtgatagagaccgcccgccg	gvpA	1	2
Ana-A-S66C	gcgatcagtacgactggtctcatggtATCGAACTACTAGCAATTGAAGCTCGGATCGTTATCGCTTCCGTTGAAACCTACTTGAAGTATGCTGAAGCAGTTGGTTTGACCCAAtgcGCAGCAGTACCTGCTtgatagagaccgcccgccg	gvpA	1	2
Ana-A-S66Y	gcgatcagtacgactggtctcatggtATCGAACTACTAGCAATTGAAGCTCGGATCGTTATCGCTTCCGTTGAAACCTACTTGAAGTATGCTGAAGCAGTTGGTTTGACCCAAtatGCAGCAGTACCTGCTtgatagagaccgcccgccg	gvpA	1	2
Ana-A-S66H	gcgatcagtacgactggtctcatggtATCGAACTACTAGCAATTGAAGCTCGGATCGTTATCGCTTCCGTTGAAACCTACTTGAAGTATGCTGAAGCAGTTGGTTTGACCCAAcatGCAGCAGTACCTGCTtgatagagaccgcccgccg	gvpA	1	2
Ana-A-S66G	gcgatcagtacgactggtctcatggtATCGAACTACTAGCAATTGAAGCTCGGATCGTTATCGCTTCCGTTGAAACCTACTTGAAGTATGCTGAAGCAGTTGGTTTGACCCAAggcGCAGCAGTACCTGCTtgatagagaccgcccgccg	gvpA	1	2
Ana-A-S66*	gcgatcagtacgactggtctcatggtATCGAACTACTAGCAATTGAAGCTCGGATCGTTATCGCTTCCGTTGAAACCTACTTGAAGTATGCTGAAGCAGTTGGTTTGACCCAAtaaGCAGCAGTACCTGCTtgatagagaccgcccgccg	gvpA	1	2
Ana-A-A67F	gcgatcagtacgactggtctcatggtATCGAACTACTAGCAATTGAAGCTCGGATCGTTATCGCTTCCGTTGAAACCTACTTGAAGTATGCTGAAGCAGTTGGTTTGACCCAATCAtttGCAGTACCTGCTtgatagagaccgcccgccg	gvpA	1	2
Ana-A-A67L	gcgatcagtacgactggtctcatggtATCGAACTACTAGCAATTGAAGCTCGGATCGTTATCGCTTCCGTTGAAACCTACTTGAAGTATGCTGAAGCAGTTGGTTTGACCCAATCActgGCAGTACCTGCTtgatagagaccgcccgccg	gvpA	1	2
Ana-A-A67I	gcgatcagtacgactggtctcatggtATCGAACTACTAGCAATTGAAGCTCGGATCGTTATCGCTTCCGTTGAAACCTACTTGAAGTATGCTGAAGCAGTTGGTTTGACCCAATCAattGCAGTACCTGCTtgatagagaccgcccgccg	gvpA	1	2
Ana-A-A67M	gcgatcagtacgactggtctcatggtATCGAACTACTAGCAATTGAAGCTCGGATCGTTATCGCTTCCGTTGAAACCTACTTGAAGTATGCTGAAGCAGTTGGTTTGACCCAATCAatgGCAGTACCTGCTtgatagagaccgcccgccg	gvpA	1	2
Ana-A-A67P	gcgatcagtacgactggtctcatggtATCGAACTACTAGCAATTGAAGCTCGGATCGTTATCGCTTCCGTTGAAACCTACTTGAAGTATGCTGAAGCAGTTGGTTTGACCCAATCAccgGCAGTACCTGCTtgatagagaccgcccgccg	gvpA	1	2
Ana-A-A67T	gcgatcagtacgactggtctcatggtATCGAACTACTAGCAATTGAAGCTCGGATCGTTATCGCTTCCGTTGAAACCTACTTGAAGTATGCTGAAGCAGTTGGTTTGACCCAATCAaccGCAGTACCTGCTtgatagagaccgcccgccg	gvpA	1	2
Ana-A-A67V	gcgatcagtacgactggtctcatggtATCGAACTACTAGCAATTGAAGCTCGGATCGTTATCGCTTCCGTTGAAACCTACTTGAAGTATGCTGAAGCAGTTGGTTTGACCCAATCAgtgGCAGTACCTGCTtgatagagaccgcccgccg	gvpA	1	2
Ana-A-A67Q	gcgatcagtacgactggtctcatggtATCGAACTACTAGCAATTGAAGCTCGGATCGTTATCGCTTCCGTTGAAACCTACTTGAAGTATGCTGAAGCAGTTGGTTTGACCCAATCAcagGCAGTACCTGCTtgatagagaccgcccgccg	gvpA	1	2
Ana-A-A67N	gcgatcagtacgactggtctcatggtATCGAACTACTAGCAATTGAAGCTCGGATCGTTATCGCTTCCGTTGAAACCTACTTGAAGTATGCTGAAGCAGTTGGTTTGACCCAATCAaacGCAGTACCTGCTtgatagagaccgcccgccg	gvpA	1	2
Ana-A-A67K	gcgatcagtacgactggtctcatggtATCGAACTACTAGCAATTGAAGCTCGGATCGTTATCGCTTCCGTTGAAACCTACTTGAAGTATGCTGAAGCAGTTGGTTTGACCCAATCAaaaGCAGTACCTGCTtgatagagaccgcccgccg	gvpA	1	2
Ana-A-A67D	gcgatcagtacgactggtctcatggtATCGAACTACTAGCAATTGAAGCTCGGATCGTTATCGCTTCCGTTGAAACCTACTTGAAGTATGCTGAAGCAGTTGGTTTGACCCAATCAgatGCAGTACCTGCTtgatagagaccgcccgccg	gvpA	1	2
Ana-A-A67E	gcgatcagtacgactggtctcatggtATCGAACTACTAGCAATTGAAGCTCGGATCGTTATCGCTTCCGTTGAAACCTACTTGAAGTATGCTGAAGCAGTTGGTTTGACCCAATCAgaaGCAGTACCTGCTtgatagagaccgcccgccg	gvpA	1	2
Ana-A-A67W	gcgatcagtacgactggtctcatggtATCGAACTACTAGCAATTGAAGCTCGGATCGTTATCGCTTCCGTTGAAACCTACTTGAAGTATGCTGAAGCAGTTGGTTTGACCCAATCAtggGCAGTACCTGCTtgatagagaccgcccgccg	gvpA	1	2
Ana-A-A67R	gcgatcagtacgactggtctcatggtATCGAACTACTAGCAATTGAAGCTCGGATCGTTATCGCTTCCGTTGAAACCTACTTGAAGTATGCTGAAGCAGTTGGTTTGACCCAATCAcgcGCAGTACCTGCTtgatagagaccgcccgccg	gvpA	1	2
Ana-A-A67C	gcgatcagtacgactggtctcatggtATCGAACTACTAGCAATTGAAGCTCGGATCGTTATCGCTTCCGTTGAAACCTACTTGAAGTATGCTGAAGCAGTTGGTTTGACCCAATCAtgcGCAGTACCTGCTtgatagagaccgcccgccg	gvpA	1	2
Ana-A-A67Y	gcgatcagtacgactggtctcatggtATCGAACTACTAGCAATTGAAGCTCGGATCGTTATCGCTTCCGTTGAAACCTACTTGAAGTATGCTGAAGCAGTTGGTTTGACCCAATCAtatGCAGTACCTGCTtgatagagaccgcccgccg	gvpA	1	2
Ana-A-A67H	gcgatcagtacgactggtctcatggtATCGAACTACTAGCAATTGAAGCTCGGATCGTTATCGCTTCCGTTGAAACCTACTTGAAGTATGCTGAAGCAGTTGGTTTGACCCAATCAcatGCAGTACCTGCTtgatagagaccgcccgccg	gvpA	1	2
Ana-A-A67S	gcgatcagtacgactggtctcatggtATCGAACTACTAGCAATTGAAGCTCGGATCGTTATCGCTTCCGTTGAAACCTACTTGAAGTATGCTGAAGCAGTTGGTTTGACCCAATCAagcGCAGTACCTGCTtgatagagaccgcccgccg	gvpA	1	2
Ana-A-A67G	gcgatcagtacgactggtctcatggtATCGAACTACTAGCAATTGAAGCTCGGATCGTTATCGCTTCCGTTGAAACCTACTTGAAGTATGCTGAAGCAGTTGGTTTGACCCAATCAggcGCAGTACCTGCTtgatagagaccgcccgccg	gvpA	1	2
Ana-A-A67*	gcgatcagtacgactggtctcatggtATCGAACTACTAGCAATTGAAGCTCGGATCGTTATCGCTTCCGTTGAAACCTACTTGAAGTATGCTGAAGCAGTTGGTTTGACCCAATCAtaaGCAGTACCTGCTtgatagagaccgcccgccg	gvpA	1	2
Ana-A-A68F	gcgatcagtacgactggtctcatggtATCGAACTACTAGCAATTGAAGCTCGGATCGTTATCGCTTCCGTTGAAACCTACTTGAAGTATGCTGAAGCAGTTGGTTTGACCCAATCAGCAtttGTACCTGCTtgatagagaccgcccgccg	gvpA	1	2
Ana-A-A68L	gcgatcagtacgactggtctcatggtATCGAACTACTAGCAATTGAAGCTCGGATCGTTATCGCTTCCGTTGAAACCTACTTGAAGTATGCTGAAGCAGTTGGTTTGACCCAATCAGCActgGTACCTGCTtgatagagaccgcccgccg	gvpA	1	2
Ana-A-A68I	gcgatcagtacgactggtctcatggtATCGAACTACTAGCAATTGAAGCTCGGATCGTTATCGCTTCCGTTGAAACCTACTTGAAGTATGCTGAAGCAGTTGGTTTGACCCAATCAGCAattGTACCTGCTtgatagagaccgcccgccg	gvpA	1	2
Ana-A-A68M	gcgatcagtacgactggtctcatggtATCGAACTACTAGCAATTGAAGCTCGGATCGTTATCGCTTCCGTTGAAACCTACTTGAAGTATGCTGAAGCAGTTGGTTTGACCCAATCAGCAatgGTACCTGCTtgatagagaccgcccgccg	gvpA	1	2
Ana-A-A68P	gcgatcagtacgactggtctcatggtATCGAACTACTAGCAATTGAAGCTCGGATCGTTATCGCTTCCGTTGAAACCTACTTGAAGTATGCTGAAGCAGTTGGTTTGACCCAATCAGCAccgGTACCTGCTtgatagagaccgcccgccg	gvpA	1	2
Ana-A-A68T	gcgatcagtacgactggtctcatggtATCGAACTACTAGCAATTGAAGCTCGGATCGTTATCGCTTCCGTTGAAACCTACTTGAAGTATGCTGAAGCAGTTGGTTTGACCCAATCAGCAaccGTACCTGCTtgatagagaccgcccgccg	gvpA	1	2
Ana-A-A68V	gcgatcagtacgactggtctcatggtATCGAACTACTAGCAATTGAAGCTCGGATCGTTATCGCTTCCGTTGAAACCTACTTGAAGTATGCTGAAGCAGTTGGTTTGACCCAATCAGCAgtgGTACCTGCTtgatagagaccgcccgccg	gvpA	1	2
Ana-A-A68Q	gcgatcagtacgactggtctcatggtATCGAACTACTAGCAATTGAAGCTCGGATCGTTATCGCTTCCGTTGAAACCTACTTGAAGTATGCTGAAGCAGTTGGTTTGACCCAATCAGCAcagGTACCTGCTtgatagagaccgcccgccg	gvpA	1	2
Ana-A-A68N	gcgatcagtacgactggtctcatggtATCGAACTACTAGCAATTGAAGCTCGGATCGTTATCGCTTCCGTTGAAACCTACTTGAAGTATGCTGAAGCAGTTGGTTTGACCCAATCAGCAaacGTACCTGCTtgatagagaccgcccgccg	gvpA	1	2
Ana-A-A68K	gcgatcagtacgactggtctcatggtATCGAACTACTAGCAATTGAAGCTCGGATCGTTATCGCTTCCGTTGAAACCTACTTGAAGTATGCTGAAGCAGTTGGTTTGACCCAATCAGCAaaaGTACCTGCTtgatagagaccgcccgccg	gvpA	1	2
Ana-A-A68D	gcgatcagtacgactggtctcatggtATCGAACTACTAGCAATTGAAGCTCGGATCGTTATCGCTTCCGTTGAAACCTACTTGAAGTATGCTGAAGCAGTTGGTTTGACCCAATCAGCAgatGTACCTGCTtgatagagaccgcccgccg	gvpA	1	2
Ana-A-A68E	gcgatcagtacgactggtctcatggtATCGAACTACTAGCAATTGAAGCTCGGATCGTTATCGCTTCCGTTGAAACCTACTTGAAGTATGCTGAAGCAGTTGGTTTGACCCAATCAGCAgaaGTACCTGCTtgatagagaccgcccgccg	gvpA	1	2
Ana-A-A68W	gcgatcagtacgactggtctcatggtATCGAACTACTAGCAATTGAAGCTCGGATCGTTATCGCTTCCGTTGAAACCTACTTGAAGTATGCTGAAGCAGTTGGTTTGACCCAATCAGCAtggGTACCTGCTtgatagagaccgcccgccg	gvpA	1	2
Ana-A-A68R	gcgatcagtacgactggtctcatggtATCGAACTACTAGCAATTGAAGCTCGGATCGTTATCGCTTCCGTTGAAACCTACTTGAAGTATGCTGAAGCAGTTGGTTTGACCCAATCAGCAcgcGTACCTGCTtgatagagaccgcccgccg	gvpA	1	2
Ana-A-A68C	gcgatcagtacgactggtctcatggtATCGAACTACTAGCAATTGAAGCTCGGATCGTTATCGCTTCCGTTGAAACCTACTTGAAGTATGCTGAAGCAGTTGGTTTGACCCAATCAGCAtgcGTACCTGCTtgatagagaccgcccgccg	gvpA	1	2
Ana-A-A68Y	gcgatcagtacgactggtctcatggtATCGAACTACTAGCAATTGAAGCTCGGATCGTTATCGCTTCCGTTGAAACCTACTTGAAGTATGCTGAAGCAGTTGGTTTGACCCAATCAGCAtatGTACCTGCTtgatagagaccgcccgccg	gvpA	1	2
Ana-A-A68H	gcgatcagtacgactggtctcatggtATCGAACTACTAGCAATTGAAGCTCGGATCGTTATCGCTTCCGTTGAAACCTACTTGAAGTATGCTGAAGCAGTTGGTTTGACCCAATCAGCAcatGTACCTGCTtgatagagaccgcccgccg	gvpA	1	2
Ana-A-A68S	gcgatcagtacgactggtctcatggtATCGAACTACTAGCAATTGAAGCTCGGATCGTTATCGCTTCCGTTGAAACCTACTTGAAGTATGCTGAAGCAGTTGGTTTGACCCAATCAGCAagcGTACCTGCTtgatagagaccgcccgccg	gvpA	1	2
Ana-A-A68G	gcgatcagtacgactggtctcatggtATCGAACTACTAGCAATTGAAGCTCGGATCGTTATCGCTTCCGTTGAAACCTACTTGAAGTATGCTGAAGCAGTTGGTTTGACCCAATCAGCAggcGTACCTGCTtgatagagaccgcccgccg	gvpA	1	2
Ana-A-A68*	gcgatcagtacgactggtctcatggtATCGAACTACTAGCAATTGAAGCTCGGATCGTTATCGCTTCCGTTGAAACCTACTTGAAGTATGCTGAAGCAGTTGGTTTGACCCAATCAGCAtaaGTACCTGCTtgatagagaccgcccgccg	gvpA	1	2
Ana-A-V69F	gcgatcagtacgactggtctcatggtATCGAACTACTAGCAATTGAAGCTCGGATCGTTATCGCTTCCGTTGAAACCTACTTGAAGTATGCTGAAGCAGTTGGTTTGACCCAATCAGCAGCAtttCCTGCTtgatagagaccgcccgccg	gvpA	1	2
Ana-A-V69L	gcgatcagtacgactggtctcatggtATCGAACTACTAGCAATTGAAGCTCGGATCGTTATCGCTTCCGTTGAAACCTACTTGAAGTATGCTGAAGCAGTTGGTTTGACCCAATCAGCAGCActgCCTGCTtgatagagaccgcccgccg	gvpA	1	2
Ana-A-V69I	gcgatcagtacgactggtctcatggtATCGAACTACTAGCAATTGAAGCTCGGATCGTTATCGCTTCCGTTGAAACCTACTTGAAGTATGCTGAAGCAGTTGGTTTGACCCAATCAGCAGCAattCCTGCTtgatagagaccgcccgccg	gvpA	1	2
Ana-A-V69M	gcgatcagtacgactggtctcatggtATCGAACTACTAGCAATTGAAGCTCGGATCGTTATCGCTTCCGTTGAAACCTACTTGAAGTATGCTGAAGCAGTTGGTTTGACCCAATCAGCAGCAatgCCTGCTtgatagagaccgcccgccg	gvpA	1	2
Ana-A-V69P	gcgatcagtacgactggtctcatggtATCGAACTACTAGCAATTGAAGCTCGGATCGTTATCGCTTCCGTTGAAACCTACTTGAAGTATGCTGAAGCAGTTGGTTTGACCCAATCAGCAGCAccgCCTGCTtgatagagaccgcccgccg	gvpA	1	2
Ana-A-V69T	gcgatcagtacgactggtctcatggtATCGAACTACTAGCAATTGAAGCTCGGATCGTTATCGCTTCCGTTGAAACCTACTTGAAGTATGCTGAAGCAGTTGGTTTGACCCAATCAGCAGCAaccCCTGCTtgatagagaccgcccgccg	gvpA	1	2
Ana-A-V69Q	gcgatcagtacgactggtctcatggtATCGAACTACTAGCAATTGAAGCTCGGATCGTTATCGCTTCCGTTGAAACCTACTTGAAGTATGCTGAAGCAGTTGGTTTGACCCAATCAGCAGCAcagCCTGCTtgatagagaccgcccgccg	gvpA	1	2
Ana-A-V69N	gcgatcagtacgactggtctcatggtATCGAACTACTAGCAATTGAAGCTCGGATCGTTATCGCTTCCGTTGAAACCTACTTGAAGTATGCTGAAGCAGTTGGTTTGACCCAATCAGCAGCAaacCCTGCTtgatagagaccgcccgccg	gvpA	1	2
Ana-A-V69K	gcgatcagtacgactggtctcatggtATCGAACTACTAGCAATTGAAGCTCGGATCGTTATCGCTTCCGTTGAAACCTACTTGAAGTATGCTGAAGCAGTTGGTTTGACCCAATCAGCAGCAaaaCCTGCTtgatagagaccgcccgccg	gvpA	1	2
Ana-A-V69D	gcgatcagtacgactggtctcatggtATCGAACTACTAGCAATTGAAGCTCGGATCGTTATCGCTTCCGTTGAAACCTACTTGAAGTATGCTGAAGCAGTTGGTTTGACCCAATCAGCAGCAgatCCTGCTtgatagagaccgcccgccg	gvpA	1	2
Ana-A-V69A	gcgatcagtacgactggtctcatggtATCGAACTACTAGCAATTGAAGCTCGGATCGTTATCGCTTCCGTTGAAACCTACTTGAAGTATGCTGAAGCAGTTGGTTTGACCCAATCAGCAGCAgcgCCTGCTtgatagagaccgcccgccg	gvpA	1	2
Ana-A-V69E	gcgatcagtacgactggtctcatggtATCGAACTACTAGCAATTGAAGCTCGGATCGTTATCGCTTCCGTTGAAACCTACTTGAAGTATGCTGAAGCAGTTGGTTTGACCCAATCAGCAGCAgaaCCTGCTtgatagagaccgcccgccg	gvpA	1	2
Ana-A-V69W	gcgatcagtacgactggtctcatggtATCGAACTACTAGCAATTGAAGCTCGGATCGTTATCGCTTCCGTTGAAACCTACTTGAAGTATGCTGAAGCAGTTGGTTTGACCCAATCAGCAGCAtggCCTGCTtgatagagaccgcccgccg	gvpA	1	2
Ana-A-V69R	gcgatcagtacgactggtctcatggtATCGAACTACTAGCAATTGAAGCTCGGATCGTTATCGCTTCCGTTGAAACCTACTTGAAGTATGCTGAAGCAGTTGGTTTGACCCAATCAGCAGCAcgcCCTGCTtgatagagaccgcccgccg	gvpA	1	2
Ana-A-V69C	gcgatcagtacgactggtctcatggtATCGAACTACTAGCAATTGAAGCTCGGATCGTTATCGCTTCCGTTGAAACCTACTTGAAGTATGCTGAAGCAGTTGGTTTGACCCAATCAGCAGCAtgcCCTGCTtgatagagaccgcccgccg	gvpA	1	2
Ana-A-V69Y	gcgatcagtacgactggtctcatggtATCGAACTACTAGCAATTGAAGCTCGGATCGTTATCGCTTCCGTTGAAACCTACTTGAAGTATGCTGAAGCAGTTGGTTTGACCCAATCAGCAGCAtatCCTGCTtgatagagaccgcccgccg	gvpA	1	2
Ana-A-V69H	gcgatcagtacgactggtctcatggtATCGAACTACTAGCAATTGAAGCTCGGATCGTTATCGCTTCCGTTGAAACCTACTTGAAGTATGCTGAAGCAGTTGGTTTGACCCAATCAGCAGCAcatCCTGCTtgatagagaccgcccgccg	gvpA	1	2
Ana-A-V69S	gcgatcagtacgactggtctcatggtATCGAACTACTAGCAATTGAAGCTCGGATCGTTATCGCTTCCGTTGAAACCTACTTGAAGTATGCTGAAGCAGTTGGTTTGACCCAATCAGCAGCAagcCCTGCTtgatagagaccgcccgccg	gvpA	1	2
Ana-A-V69G	gcgatcagtacgactggtctcatggtATCGAACTACTAGCAATTGAAGCTCGGATCGTTATCGCTTCCGTTGAAACCTACTTGAAGTATGCTGAAGCAGTTGGTTTGACCCAATCAGCAGCAggcCCTGCTtgatagagaccgcccgccg	gvpA	1	2
Ana-A-V69*	gcgatcagtacgactggtctcatggtATCGAACTACTAGCAATTGAAGCTCGGATCGTTATCGCTTCCGTTGAAACCTACTTGAAGTATGCTGAAGCAGTTGGTTTGACCCAATCAGCAGCAtaaCCTGCTtgatagagaccgcccgccg	gvpA	1	2
Ana-A-P70F	gcgatcagtacgactggtctcatggtATCGAACTACTAGCAATTGAAGCTCGGATCGTTATCGCTTCCGTTGAAACCTACTTGAAGTATGCTGAAGCAGTTGGTTTGACCCAATCAGCAGCAGTAtttGCTtgatagagaccgcccgccg	gvpA	1	2
Ana-A-P70L	gcgatcagtacgactggtctcatggtATCGAACTACTAGCAATTGAAGCTCGGATCGTTATCGCTTCCGTTGAAACCTACTTGAAGTATGCTGAAGCAGTTGGTTTGACCCAATCAGCAGCAGTActgGCTtgatagagaccgcccgccg	gvpA	1	2
Ana-A-P70I	gcgatcagtacgactggtctcatggtATCGAACTACTAGCAATTGAAGCTCGGATCGTTATCGCTTCCGTTGAAACCTACTTGAAGTATGCTGAAGCAGTTGGTTTGACCCAATCAGCAGCAGTAattGCTtgatagagaccgcccgccg	gvpA	1	2
Ana-A-P70M	gcgatcagtacgactggtctcatggtATCGAACTACTAGCAATTGAAGCTCGGATCGTTATCGCTTCCGTTGAAACCTACTTGAAGTATGCTGAAGCAGTTGGTTTGACCCAATCAGCAGCAGTAatgGCTtgatagagaccgcccgccg	gvpA	1	2
Ana-A-P70T	gcgatcagtacgactggtctcatggtATCGAACTACTAGCAATTGAAGCTCGGATCGTTATCGCTTCCGTTGAAACCTACTTGAAGTATGCTGAAGCAGTTGGTTTGACCCAATCAGCAGCAGTAaccGCTtgatagagaccgcccgccg	gvpA	1	2
Ana-A-P70V	gcgatcagtacgactggtctcatggtATCGAACTACTAGCAATTGAAGCTCGGATCGTTATCGCTTCCGTTGAAACCTACTTGAAGTATGCTGAAGCAGTTGGTTTGACCCAATCAGCAGCAGTAgtgGCTtgatagagaccgcccgccg	gvpA	1	2
Ana-A-P70Q	gcgatcagtacgactggtctcatggtATCGAACTACTAGCAATTGAAGCTCGGATCGTTATCGCTTCCGTTGAAACCTACTTGAAGTATGCTGAAGCAGTTGGTTTGACCCAATCAGCAGCAGTAcagGCTtgatagagaccgcccgccg	gvpA	1	2
Ana-A-P70N	gcgatcagtacgactggtctcatggtATCGAACTACTAGCAATTGAAGCTCGGATCGTTATCGCTTCCGTTGAAACCTACTTGAAGTATGCTGAAGCAGTTGGTTTGACCCAATCAGCAGCAGTAaacGCTtgatagagaccgcccgccg	gvpA	1	2
Ana-A-P70K	gcgatcagtacgactggtctcatggtATCGAACTACTAGCAATTGAAGCTCGGATCGTTATCGCTTCCGTTGAAACCTACTTGAAGTATGCTGAAGCAGTTGGTTTGACCCAATCAGCAGCAGTAaaaGCTtgatagagaccgcccgccg	gvpA	1	2
Ana-A-P70D	gcgatcagtacgactggtctcatggtATCGAACTACTAGCAATTGAAGCTCGGATCGTTATCGCTTCCGTTGAAACCTACTTGAAGTATGCTGAAGCAGTTGGTTTGACCCAATCAGCAGCAGTAgatGCTtgatagagaccgcccgccg	gvpA	1	2
Ana-A-P70A	gcgatcagtacgactggtctcatggtATCGAACTACTAGCAATTGAAGCTCGGATCGTTATCGCTTCCGTTGAAACCTACTTGAAGTATGCTGAAGCAGTTGGTTTGACCCAATCAGCAGCAGTAgcgGCTtgatagagaccgcccgccg	gvpA	1	2
Ana-A-P70E	gcgatcagtacgactggtctcatggtATCGAACTACTAGCAATTGAAGCTCGGATCGTTATCGCTTCCGTTGAAACCTACTTGAAGTATGCTGAAGCAGTTGGTTTGACCCAATCAGCAGCAGTAgaaGCTtgatagagaccgcccgccg	gvpA	1	2
Ana-A-P70W	gcgatcagtacgactggtctcatggtATCGAACTACTAGCAATTGAAGCTCGGATCGTTATCGCTTCCGTTGAAACCTACTTGAAGTATGCTGAAGCAGTTGGTTTGACCCAATCAGCAGCAGTAtggGCTtgatagagaccgcccgccg	gvpA	1	2
Ana-A-P70R	gcgatcagtacgactggtctcatggtATCGAACTACTAGCAATTGAAGCTCGGATCGTTATCGCTTCCGTTGAAACCTACTTGAAGTATGCTGAAGCAGTTGGTTTGACCCAATCAGCAGCAGTAcgcGCTtgatagagaccgcccgccg	gvpA	1	2
Ana-A-P70C	gcgatcagtacgactggtctcatggtATCGAACTACTAGCAATTGAAGCTCGGATCGTTATCGCTTCCGTTGAAACCTACTTGAAGTATGCTGAAGCAGTTGGTTTGACCCAATCAGCAGCAGTAtgcGCTtgatagagaccgcccgccg	gvpA	1	2
Ana-A-P70Y	gcgatcagtacgactggtctcatggtATCGAACTACTAGCAATTGAAGCTCGGATCGTTATCGCTTCCGTTGAAACCTACTTGAAGTATGCTGAAGCAGTTGGTTTGACCCAATCAGCAGCAGTAtatGCTtgatagagaccgcccgccg	gvpA	1	2
Ana-A-P70H	gcgatcagtacgactggtctcatggtATCGAACTACTAGCAATTGAAGCTCGGATCGTTATCGCTTCCGTTGAAACCTACTTGAAGTATGCTGAAGCAGTTGGTTTGACCCAATCAGCAGCAGTAcatGCTtgatagagaccgcccgccg	gvpA	1	2
Ana-A-P70S	gcgatcagtacgactggtctcatggtATCGAACTACTAGCAATTGAAGCTCGGATCGTTATCGCTTCCGTTGAAACCTACTTGAAGTATGCTGAAGCAGTTGGTTTGACCCAATCAGCAGCAGTAagcGCTtgatagagaccgcccgccg	gvpA	1	2
Ana-A-P70G	gcgatcagtacgactggtctcatggtATCGAACTACTAGCAATTGAAGCTCGGATCGTTATCGCTTCCGTTGAAACCTACTTGAAGTATGCTGAAGCAGTTGGTTTGACCCAATCAGCAGCAGTAggcGCTtgatagagaccgcccgccg	gvpA	1	2
Ana-A-P70*	gcgatcagtacgactggtctcatggtATCGAACTACTAGCAATTGAAGCTCGGATCGTTATCGCTTCCGTTGAAACCTACTTGAAGTATGCTGAAGCAGTTGGTTTGACCCAATCAGCAGCAGTAtaaGCTtgatagagaccgcccgccg	gvpA	1	2
Ana-A-A71F	gcgatcagtacgactggtctcatggtATCGAACTACTAGCAATTGAAGCTCGGATCGTTATCGCTTCCGTTGAAACCTACTTGAAGTATGCTGAAGCAGTTGGTTTGACCCAATCAGCAGCAGTACCTttttgatagagaccgcccgccg	gvpA	1	2
Ana-A-A71L	gcgatcagtacgactggtctcatggtATCGAACTACTAGCAATTGAAGCTCGGATCGTTATCGCTTCCGTTGAAACCTACTTGAAGTATGCTGAAGCAGTTGGTTTGACCCAATCAGCAGCAGTACCTctgtgatagagaccgcccgccg	gvpA	1	2
Ana-A-A71I	gcgatcagtacgactggtctcatggtATCGAACTACTAGCAATTGAAGCTCGGATCGTTATCGCTTCCGTTGAAACCTACTTGAAGTATGCTGAAGCAGTTGGTTTGACCCAATCAGCAGCAGTACCTatttgatagagaccgcccgccg	gvpA	1	2
Ana-A-A71M	gcgatcagtacgactggtctcatggtATCGAACTACTAGCAATTGAAGCTCGGATCGTTATCGCTTCCGTTGAAACCTACTTGAAGTATGCTGAAGCAGTTGGTTTGACCCAATCAGCAGCAGTACCTatgtgatagagaccgcccgccg	gvpA	1	2
Ana-A-A71P	gcgatcagtacgactggtctcatggtATCGAACTACTAGCAATTGAAGCTCGGATCGTTATCGCTTCCGTTGAAACCTACTTGAAGTATGCTGAAGCAGTTGGTTTGACCCAATCAGCAGCAGTACCTccgtgatagagaccgcccgccg	gvpA	1	2
Ana-A-A71T	gcgatcagtacgactggtctcatggtATCGAACTACTAGCAATTGAAGCTCGGATCGTTATCGCTTCCGTTGAAACCTACTTGAAGTATGCTGAAGCAGTTGGTTTGACCCAATCAGCAGCAGTACCTacctgatagagaccgcccgccg	gvpA	1	2
Ana-A-A71V	gcgatcagtacgactggtctcatggtATCGAACTACTAGCAATTGAAGCTCGGATCGTTATCGCTTCCGTTGAAACCTACTTGAAGTATGCTGAAGCAGTTGGTTTGACCCAATCAGCAGCAGTACCTgtgtgatagagaccgcccgccg	gvpA	1	2
Ana-A-A71Q	gcgatcagtacgactggtctcatggtATCGAACTACTAGCAATTGAAGCTCGGATCGTTATCGCTTCCGTTGAAACCTACTTGAAGTATGCTGAAGCAGTTGGTTTGACCCAATCAGCAGCAGTACCTcagtgatagagaccgcccgccg	gvpA	1	2
Ana-A-A71N	gcgatcagtacgactggtctcatggtATCGAACTACTAGCAATTGAAGCTCGGATCGTTATCGCTTCCGTTGAAACCTACTTGAAGTATGCTGAAGCAGTTGGTTTGACCCAATCAGCAGCAGTACCTaactgatagagaccgcccgccg	gvpA	1	2
Ana-A-A71K	gcgatcagtacgactggtctcatggtATCGAACTACTAGCAATTGAAGCTCGGATCGTTATCGCTTCCGTTGAAACCTACTTGAAGTATGCTGAAGCAGTTGGTTTGACCCAATCAGCAGCAGTACCTaaatgatagagaccgcccgccg	gvpA	1	2
Ana-A-A71D	gcgatcagtacgactggtctcatggtATCGAACTACTAGCAATTGAAGCTCGGATCGTTATCGCTTCCGTTGAAACCTACTTGAAGTATGCTGAAGCAGTTGGTTTGACCCAATCAGCAGCAGTACCTgattgatagagaccgcccgccg	gvpA	1	2
Ana-A-A71E	gcgatcagtacgactggtctcatggtATCGAACTACTAGCAATTGAAGCTCGGATCGTTATCGCTTCCGTTGAAACCTACTTGAAGTATGCTGAAGCAGTTGGTTTGACCCAATCAGCAGCAGTACCTgaatgatagagaccgcccgccg	gvpA	1	2
Ana-A-A71W	gcgatcagtacgactggtctcatggtATCGAACTACTAGCAATTGAAGCTCGGATCGTTATCGCTTCCGTTGAAACCTACTTGAAGTATGCTGAAGCAGTTGGTTTGACCCAATCAGCAGCAGTACCTtggtgatagagaccgcccgccg	gvpA	1	2
Ana-A-A71R	gcgatcagtacgactggtctcatggtATCGAACTACTAGCAATTGAAGCTCGGATCGTTATCGCTTCCGTTGAAACCTACTTGAAGTATGCTGAAGCAGTTGGTTTGACCCAATCAGCAGCAGTACCTcgctgatagagaccgcccgccg	gvpA	1	2
Ana-A-A71C	gcgatcagtacgactggtctcatggtATCGAACTACTAGCAATTGAAGCTCGGATCGTTATCGCTTCCGTTGAAACCTACTTGAAGTATGCTGAAGCAGTTGGTTTGACCCAATCAGCAGCAGTACCTtgctgatagagaccgcccgccg	gvpA	1	2
Ana-A-A71Y	gcgatcagtacgactggtctcatggtATCGAACTACTAGCAATTGAAGCTCGGATCGTTATCGCTTCCGTTGAAACCTACTTGAAGTATGCTGAAGCAGTTGGTTTGACCCAATCAGCAGCAGTACCTtattgatagagaccgcccgccg	gvpA	1	2
Ana-A-A71H	gcgatcagtacgactggtctcatggtATCGAACTACTAGCAATTGAAGCTCGGATCGTTATCGCTTCCGTTGAAACCTACTTGAAGTATGCTGAAGCAGTTGGTTTGACCCAATCAGCAGCAGTACCTcattgatagagaccgcccgccg	gvpA	1	2
Ana-A-A71S	gcgatcagtacgactggtctcatggtATCGAACTACTAGCAATTGAAGCTCGGATCGTTATCGCTTCCGTTGAAACCTACTTGAAGTATGCTGAAGCAGTTGGTTTGACCCAATCAGCAGCAGTACCTagctgatagagaccgcccgccg	gvpA	1	2
Ana-A-A71G	gcgatcagtacgactggtctcatggtATCGAACTACTAGCAATTGAAGCTCGGATCGTTATCGCTTCCGTTGAAACCTACTTGAAGTATGCTGAAGCAGTTGGTTTGACCCAATCAGCAGCAGTACCTggctgatagagaccgcccgccg	gvpA	1	2
Ana-A-A71*	gcgatcagtacgactggtctcatggtATCGAACTACTAGCAATTGAAGCTCGGATCGTTATCGCTTCCGTTGAAACCTACTTGAAGTATGCTGAAGCAGTTGGTTTGACCCAATCAGCAGCAGTACCTtaatgatagagaccgcccgccg	gvpA	1	2
Mega-B-S2F	ggcgggcggtctcacatatgtttATTCAAAAAAGTACTAATAGTTCAAGTTTAGCAGAAGTCATTGACCGTATTTTAGATAAAGGAATTGTTATTGATGCTTTTGCAAGAGTTTCTGTTGTAGGAATTGAAATTTTAACGATTGAAGCGCGAgtggagagacccatcagtacgagg	gvpB	1	1
Mega-B-S2L	ggcgggcggtctcacatatgctgATTCAAAAAAGTACTAATAGTTCAAGTTTAGCAGAAGTCATTGACCGTATTTTAGATAAAGGAATTGTTATTGATGCTTTTGCAAGAGTTTCTGTTGTAGGAATTGAAATTTTAACGATTGAAGCGCGAgtggagagacccatcagtacgagg	gvpB	1	1
Mega-B-S2I	ggcgggcggtctcacatatgattATTCAAAAAAGTACTAATAGTTCAAGTTTAGCAGAAGTCATTGACCGTATTTTAGATAAAGGAATTGTTATTGATGCTTTTGCAAGAGTTTCTGTTGTAGGAATTGAAATTTTAACGATTGAAGCGCGAgtggagagacccatcagtacgagg	gvpB	1	1
Mega-B-S2M	ggcgggcggtctcacatatgatgATTCAAAAAAGTACTAATAGTTCAAGTTTAGCAGAAGTCATTGACCGTATTTTAGATAAAGGAATTGTTATTGATGCTTTTGCAAGAGTTTCTGTTGTAGGAATTGAAATTTTAACGATTGAAGCGCGAgtggagagacccatcagtacgagg	gvpB	1	1
Mega-B-S2P	ggcgggcggtctcacatatgccgATTCAAAAAAGTACTAATAGTTCAAGTTTAGCAGAAGTCATTGACCGTATTTTAGATAAAGGAATTGTTATTGATGCTTTTGCAAGAGTTTCTGTTGTAGGAATTGAAATTTTAACGATTGAAGCGCGAgtggagagacccatcagtacgagg	gvpB	1	1
Mega-B-S2T	ggcgggcggtctcacatatgaccATTCAAAAAAGTACTAATAGTTCAAGTTTAGCAGAAGTCATTGACCGTATTTTAGATAAAGGAATTGTTATTGATGCTTTTGCAAGAGTTTCTGTTGTAGGAATTGAAATTTTAACGATTGAAGCGCGAgtggagagacccatcagtacgagg	gvpB	1	1
Mega-B-S2V	ggcgggcggtctcacatatggtgATTCAAAAAAGTACTAATAGTTCAAGTTTAGCAGAAGTCATTGACCGTATTTTAGATAAAGGAATTGTTATTGATGCTTTTGCAAGAGTTTCTGTTGTAGGAATTGAAATTTTAACGATTGAAGCGCGAgtggagagacccatcagtacgagg	gvpB	1	1
Mega-B-S2Q	ggcgggcggtctcacatatgcagATTCAAAAAAGTACTAATAGTTCAAGTTTAGCAGAAGTCATTGACCGTATTTTAGATAAAGGAATTGTTATTGATGCTTTTGCAAGAGTTTCTGTTGTAGGAATTGAAATTTTAACGATTGAAGCGCGAgtggagagacccatcagtacgagg	gvpB	1	1
Mega-B-S2N	ggcgggcggtctcacatatgaacATTCAAAAAAGTACTAATAGTTCAAGTTTAGCAGAAGTCATTGACCGTATTTTAGATAAAGGAATTGTTATTGATGCTTTTGCAAGAGTTTCTGTTGTAGGAATTGAAATTTTAACGATTGAAGCGCGAgtggagagacccatcagtacgagg	gvpB	1	1
Mega-B-S2K	ggcgggcggtctcacatatgaaaATTCAAAAAAGTACTAATAGTTCAAGTTTAGCAGAAGTCATTGACCGTATTTTAGATAAAGGAATTGTTATTGATGCTTTTGCAAGAGTTTCTGTTGTAGGAATTGAAATTTTAACGATTGAAGCGCGAgtggagagacccatcagtacgagg	gvpB	1	1
Mega-B-S2D	ggcgggcggtctcacatatggatATTCAAAAAAGTACTAATAGTTCAAGTTTAGCAGAAGTCATTGACCGTATTTTAGATAAAGGAATTGTTATTGATGCTTTTGCAAGAGTTTCTGTTGTAGGAATTGAAATTTTAACGATTGAAGCGCGAgtggagagacccatcagtacgagg	gvpB	1	1
Mega-B-S2A	ggcgggcggtctcacatatggcgATTCAAAAAAGTACTAATAGTTCAAGTTTAGCAGAAGTCATTGACCGTATTTTAGATAAAGGAATTGTTATTGATGCTTTTGCAAGAGTTTCTGTTGTAGGAATTGAAATTTTAACGATTGAAGCGCGAgtggagagacccatcagtacgagg	gvpB	1	1
Mega-B-S2E	ggcgggcggtctcacatatggaaATTCAAAAAAGTACTAATAGTTCAAGTTTAGCAGAAGTCATTGACCGTATTTTAGATAAAGGAATTGTTATTGATGCTTTTGCAAGAGTTTCTGTTGTAGGAATTGAAATTTTAACGATTGAAGCGCGAgtggagagacccatcagtacgagg	gvpB	1	1
Mega-B-S2W	ggcgggcggtctcacatatgtggATTCAAAAAAGTACTAATAGTTCAAGTTTAGCAGAAGTCATTGACCGTATTTTAGATAAAGGAATTGTTATTGATGCTTTTGCAAGAGTTTCTGTTGTAGGAATTGAAATTTTAACGATTGAAGCGCGAgtggagagacccatcagtacgagg	gvpB	1	1
Mega-B-S2R	ggcgggcggtctcacatatgcgcATTCAAAAAAGTACTAATAGTTCAAGTTTAGCAGAAGTCATTGACCGTATTTTAGATAAAGGAATTGTTATTGATGCTTTTGCAAGAGTTTCTGTTGTAGGAATTGAAATTTTAACGATTGAAGCGCGAgtggagagacccatcagtacgagg	gvpB	1	1
Mega-B-S2C	ggcgggcggtctcacatatgtgcATTCAAAAAAGTACTAATAGTTCAAGTTTAGCAGAAGTCATTGACCGTATTTTAGATAAAGGAATTGTTATTGATGCTTTTGCAAGAGTTTCTGTTGTAGGAATTGAAATTTTAACGATTGAAGCGCGAgtggagagacccatcagtacgagg	gvpB	1	1
Mega-B-S2Y	ggcgggcggtctcacatatgtatATTCAAAAAAGTACTAATAGTTCAAGTTTAGCAGAAGTCATTGACCGTATTTTAGATAAAGGAATTGTTATTGATGCTTTTGCAAGAGTTTCTGTTGTAGGAATTGAAATTTTAACGATTGAAGCGCGAgtggagagacccatcagtacgagg	gvpB	1	1
Mega-B-S2H	ggcgggcggtctcacatatgcatATTCAAAAAAGTACTAATAGTTCAAGTTTAGCAGAAGTCATTGACCGTATTTTAGATAAAGGAATTGTTATTGATGCTTTTGCAAGAGTTTCTGTTGTAGGAATTGAAATTTTAACGATTGAAGCGCGAgtggagagacccatcagtacgagg	gvpB	1	1
Mega-B-S2G	ggcgggcggtctcacatatgggcATTCAAAAAAGTACTAATAGTTCAAGTTTAGCAGAAGTCATTGACCGTATTTTAGATAAAGGAATTGTTATTGATGCTTTTGCAAGAGTTTCTGTTGTAGGAATTGAAATTTTAACGATTGAAGCGCGAgtggagagacccatcagtacgagg	gvpB	1	1
Mega-B-S2*	ggcgggcggtctcacatatgtaaATTCAAAAAAGTACTAATAGTTCAAGTTTAGCAGAAGTCATTGACCGTATTTTAGATAAAGGAATTGTTATTGATGCTTTTGCAAGAGTTTCTGTTGTAGGAATTGAAATTTTAACGATTGAAGCGCGAgtggagagacccatcagtacgagg	gvpB	1	1
Mega-B-I3F	ggcgggcggtctcacatatgTCTtttCAAAAAAGTACTAATAGTTCAAGTTTAGCAGAAGTCATTGACCGTATTTTAGATAAAGGAATTGTTATTGATGCTTTTGCAAGAGTTTCTGTTGTAGGAATTGAAATTTTAACGATTGAAGCGCGAgtggagagacccatcagtacgagg	gvpB	1	1
Mega-B-I3L	ggcgggcggtctcacatatgTCTctgCAAAAAAGTACTAATAGTTCAAGTTTAGCAGAAGTCATTGACCGTATTTTAGATAAAGGAATTGTTATTGATGCTTTTGCAAGAGTTTCTGTTGTAGGAATTGAAATTTTAACGATTGAAGCGCGAgtggagagacccatcagtacgagg	gvpB	1	1
Mega-B-I3M	ggcgggcggtctcacatatgTCTatgCAAAAAAGTACTAATAGTTCAAGTTTAGCAGAAGTCATTGACCGTATTTTAGATAAAGGAATTGTTATTGATGCTTTTGCAAGAGTTTCTGTTGTAGGAATTGAAATTTTAACGATTGAAGCGCGAgtggagagacccatcagtacgagg	gvpB	1	1
Mega-B-I3P	ggcgggcggtctcacatatgTCTccgCAAAAAAGTACTAATAGTTCAAGTTTAGCAGAAGTCATTGACCGTATTTTAGATAAAGGAATTGTTATTGATGCTTTTGCAAGAGTTTCTGTTGTAGGAATTGAAATTTTAACGATTGAAGCGCGAgtggagagacccatcagtacgagg	gvpB	1	1
Mega-B-I3T	ggcgggcggtctcacatatgTCTaccCAAAAAAGTACTAATAGTTCAAGTTTAGCAGAAGTCATTGACCGTATTTTAGATAAAGGAATTGTTATTGATGCTTTTGCAAGAGTTTCTGTTGTAGGAATTGAAATTTTAACGATTGAAGCGCGAgtggagagacccatcagtacgagg	gvpB	1	1
Mega-B-I3V	ggcgggcggtctcacatatgTCTgtgCAAAAAAGTACTAATAGTTCAAGTTTAGCAGAAGTCATTGACCGTATTTTAGATAAAGGAATTGTTATTGATGCTTTTGCAAGAGTTTCTGTTGTAGGAATTGAAATTTTAACGATTGAAGCGCGAgtggagagacccatcagtacgagg	gvpB	1	1
Mega-B-I3Q	ggcgggcggtctcacatatgTCTcagCAAAAAAGTACTAATAGTTCAAGTTTAGCAGAAGTCATTGACCGTATTTTAGATAAAGGAATTGTTATTGATGCTTTTGCAAGAGTTTCTGTTGTAGGAATTGAAATTTTAACGATTGAAGCGCGAgtggagagacccatcagtacgagg	gvpB	1	1
Mega-B-I3N	ggcgggcggtctcacatatgTCTaacCAAAAAAGTACTAATAGTTCAAGTTTAGCAGAAGTCATTGACCGTATTTTAGATAAAGGAATTGTTATTGATGCTTTTGCAAGAGTTTCTGTTGTAGGAATTGAAATTTTAACGATTGAAGCGCGAgtggagagacccatcagtacgagg	gvpB	1	1
Mega-B-I3K	ggcgggcggtctcacatatgTCTaaaCAAAAAAGTACTAATAGTTCAAGTTTAGCAGAAGTCATTGACCGTATTTTAGATAAAGGAATTGTTATTGATGCTTTTGCAAGAGTTTCTGTTGTAGGAATTGAAATTTTAACGATTGAAGCGCGAgtggagagacccatcagtacgagg	gvpB	1	1
Mega-B-I3D	ggcgggcggtctcacatatgTCTgatCAAAAAAGTACTAATAGTTCAAGTTTAGCAGAAGTCATTGACCGTATTTTAGATAAAGGAATTGTTATTGATGCTTTTGCAAGAGTTTCTGTTGTAGGAATTGAAATTTTAACGATTGAAGCGCGAgtggagagacccatcagtacgagg	gvpB	1	1
Mega-B-I3A	ggcgggcggtctcacatatgTCTgcgCAAAAAAGTACTAATAGTTCAAGTTTAGCAGAAGTCATTGACCGTATTTTAGATAAAGGAATTGTTATTGATGCTTTTGCAAGAGTTTCTGTTGTAGGAATTGAAATTTTAACGATTGAAGCGCGAgtggagagacccatcagtacgagg	gvpB	1	1
Mega-B-I3E	ggcgggcggtctcacatatgTCTgaaCAAAAAAGTACTAATAGTTCAAGTTTAGCAGAAGTCATTGACCGTATTTTAGATAAAGGAATTGTTATTGATGCTTTTGCAAGAGTTTCTGTTGTAGGAATTGAAATTTTAACGATTGAAGCGCGAgtggagagacccatcagtacgagg	gvpB	1	1
Mega-B-I3W	ggcgggcggtctcacatatgTCTtggCAAAAAAGTACTAATAGTTCAAGTTTAGCAGAAGTCATTGACCGTATTTTAGATAAAGGAATTGTTATTGATGCTTTTGCAAGAGTTTCTGTTGTAGGAATTGAAATTTTAACGATTGAAGCGCGAgtggagagacccatcagtacgagg	gvpB	1	1
Mega-B-I3R	ggcgggcggtctcacatatgTCTcgcCAAAAAAGTACTAATAGTTCAAGTTTAGCAGAAGTCATTGACCGTATTTTAGATAAAGGAATTGTTATTGATGCTTTTGCAAGAGTTTCTGTTGTAGGAATTGAAATTTTAACGATTGAAGCGCGAgtggagagacccatcagtacgagg	gvpB	1	1
Mega-B-I3C	ggcgggcggtctcacatatgTCTtgcCAAAAAAGTACTAATAGTTCAAGTTTAGCAGAAGTCATTGACCGTATTTTAGATAAAGGAATTGTTATTGATGCTTTTGCAAGAGTTTCTGTTGTAGGAATTGAAATTTTAACGATTGAAGCGCGAgtggagagacccatcagtacgagg	gvpB	1	1
Mega-B-I3Y	ggcgggcggtctcacatatgTCTtatCAAAAAAGTACTAATAGTTCAAGTTTAGCAGAAGTCATTGACCGTATTTTAGATAAAGGAATTGTTATTGATGCTTTTGCAAGAGTTTCTGTTGTAGGAATTGAAATTTTAACGATTGAAGCGCGAgtggagagacccatcagtacgagg	gvpB	1	1
Mega-B-I3H	ggcgggcggtctcacatatgTCTcatCAAAAAAGTACTAATAGTTCAAGTTTAGCAGAAGTCATTGACCGTATTTTAGATAAAGGAATTGTTATTGATGCTTTTGCAAGAGTTTCTGTTGTAGGAATTGAAATTTTAACGATTGAAGCGCGAgtggagagacccatcagtacgagg	gvpB	1	1
Mega-B-I3S	ggcgggcggtctcacatatgTCTagcCAAAAAAGTACTAATAGTTCAAGTTTAGCAGAAGTCATTGACCGTATTTTAGATAAAGGAATTGTTATTGATGCTTTTGCAAGAGTTTCTGTTGTAGGAATTGAAATTTTAACGATTGAAGCGCGAgtggagagacccatcagtacgagg	gvpB	1	1
Mega-B-I3G	ggcgggcggtctcacatatgTCTggcCAAAAAAGTACTAATAGTTCAAGTTTAGCAGAAGTCATTGACCGTATTTTAGATAAAGGAATTGTTATTGATGCTTTTGCAAGAGTTTCTGTTGTAGGAATTGAAATTTTAACGATTGAAGCGCGAgtggagagacccatcagtacgagg	gvpB	1	1
Mega-B-I3*	ggcgggcggtctcacatatgTCTtaaCAAAAAAGTACTAATAGTTCAAGTTTAGCAGAAGTCATTGACCGTATTTTAGATAAAGGAATTGTTATTGATGCTTTTGCAAGAGTTTCTGTTGTAGGAATTGAAATTTTAACGATTGAAGCGCGAgtggagagacccatcagtacgagg	gvpB	1	1
Mega-B-Q4F	ggcgggcggtctcacatatgTCTATTtttAAAAGTACTAATAGTTCAAGTTTAGCAGAAGTCATTGACCGTATTTTAGATAAAGGAATTGTTATTGATGCTTTTGCAAGAGTTTCTGTTGTAGGAATTGAAATTTTAACGATTGAAGCGCGAgtggagagacccatcagtacgagg	gvpB	1	1
Mega-B-Q4L	ggcgggcggtctcacatatgTCTATTctgAAAAGTACTAATAGTTCAAGTTTAGCAGAAGTCATTGACCGTATTTTAGATAAAGGAATTGTTATTGATGCTTTTGCAAGAGTTTCTGTTGTAGGAATTGAAATTTTAACGATTGAAGCGCGAgtggagagacccatcagtacgagg	gvpB	1	1
Mega-B-Q4I	ggcgggcggtctcacatatgTCTATTattAAAAGTACTAATAGTTCAAGTTTAGCAGAAGTCATTGACCGTATTTTAGATAAAGGAATTGTTATTGATGCTTTTGCAAGAGTTTCTGTTGTAGGAATTGAAATTTTAACGATTGAAGCGCGAgtggagagacccatcagtacgagg	gvpB	1	1
Mega-B-Q4M	ggcgggcggtctcacatatgTCTATTatgAAAAGTACTAATAGTTCAAGTTTAGCAGAAGTCATTGACCGTATTTTAGATAAAGGAATTGTTATTGATGCTTTTGCAAGAGTTTCTGTTGTAGGAATTGAAATTTTAACGATTGAAGCGCGAgtggagagacccatcagtacgagg	gvpB	1	1
Mega-B-Q4P	ggcgggcggtctcacatatgTCTATTccgAAAAGTACTAATAGTTCAAGTTTAGCAGAAGTCATTGACCGTATTTTAGATAAAGGAATTGTTATTGATGCTTTTGCAAGAGTTTCTGTTGTAGGAATTGAAATTTTAACGATTGAAGCGCGAgtggagagacccatcagtacgagg	gvpB	1	1
Mega-B-Q4T	ggcgggcggtctcacatatgTCTATTaccAAAAGTACTAATAGTTCAAGTTTAGCAGAAGTCATTGACCGTATTTTAGATAAAGGAATTGTTATTGATGCTTTTGCAAGAGTTTCTGTTGTAGGAATTGAAATTTTAACGATTGAAGCGCGAgtggagagacccatcagtacgagg	gvpB	1	1
Mega-B-Q4V	ggcgggcggtctcacatatgTCTATTgtgAAAAGTACTAATAGTTCAAGTTTAGCAGAAGTCATTGACCGTATTTTAGATAAAGGAATTGTTATTGATGCTTTTGCAAGAGTTTCTGTTGTAGGAATTGAAATTTTAACGATTGAAGCGCGAgtggagagacccatcagtacgagg	gvpB	1	1
Mega-B-Q4N	ggcgggcggtctcacatatgTCTATTaacAAAAGTACTAATAGTTCAAGTTTAGCAGAAGTCATTGACCGTATTTTAGATAAAGGAATTGTTATTGATGCTTTTGCAAGAGTTTCTGTTGTAGGAATTGAAATTTTAACGATTGAAGCGCGAgtggagagacccatcagtacgagg	gvpB	1	1
Mega-B-Q4K	ggcgggcggtctcacatatgTCTATTaaaAAAAGTACTAATAGTTCAAGTTTAGCAGAAGTCATTGACCGTATTTTAGATAAAGGAATTGTTATTGATGCTTTTGCAAGAGTTTCTGTTGTAGGAATTGAAATTTTAACGATTGAAGCGCGAgtggagagacccatcagtacgagg	gvpB	1	1
Mega-B-Q4D	ggcgggcggtctcacatatgTCTATTgatAAAAGTACTAATAGTTCAAGTTTAGCAGAAGTCATTGACCGTATTTTAGATAAAGGAATTGTTATTGATGCTTTTGCAAGAGTTTCTGTTGTAGGAATTGAAATTTTAACGATTGAAGCGCGAgtggagagacccatcagtacgagg	gvpB	1	1
Mega-B-Q4A	ggcgggcggtctcacatatgTCTATTgcgAAAAGTACTAATAGTTCAAGTTTAGCAGAAGTCATTGACCGTATTTTAGATAAAGGAATTGTTATTGATGCTTTTGCAAGAGTTTCTGTTGTAGGAATTGAAATTTTAACGATTGAAGCGCGAgtggagagacccatcagtacgagg	gvpB	1	1
Mega-B-Q4E	ggcgggcggtctcacatatgTCTATTgaaAAAAGTACTAATAGTTCAAGTTTAGCAGAAGTCATTGACCGTATTTTAGATAAAGGAATTGTTATTGATGCTTTTGCAAGAGTTTCTGTTGTAGGAATTGAAATTTTAACGATTGAAGCGCGAgtggagagacccatcagtacgagg	gvpB	1	1
Mega-B-Q4W	ggcgggcggtctcacatatgTCTATTtggAAAAGTACTAATAGTTCAAGTTTAGCAGAAGTCATTGACCGTATTTTAGATAAAGGAATTGTTATTGATGCTTTTGCAAGAGTTTCTGTTGTAGGAATTGAAATTTTAACGATTGAAGCGCGAgtggagagacccatcagtacgagg	gvpB	1	1
Mega-B-Q4R	ggcgggcggtctcacatatgTCTATTcgcAAAAGTACTAATAGTTCAAGTTTAGCAGAAGTCATTGACCGTATTTTAGATAAAGGAATTGTTATTGATGCTTTTGCAAGAGTTTCTGTTGTAGGAATTGAAATTTTAACGATTGAAGCGCGAgtggagagacccatcagtacgagg	gvpB	1	1
Mega-B-Q4C	ggcgggcggtctcacatatgTCTATTtgcAAAAGTACTAATAGTTCAAGTTTAGCAGAAGTCATTGACCGTATTTTAGATAAAGGAATTGTTATTGATGCTTTTGCAAGAGTTTCTGTTGTAGGAATTGAAATTTTAACGATTGAAGCGCGAgtggagagacccatcagtacgagg	gvpB	1	1
Mega-B-Q4Y	ggcgggcggtctcacatatgTCTATTtatAAAAGTACTAATAGTTCAAGTTTAGCAGAAGTCATTGACCGTATTTTAGATAAAGGAATTGTTATTGATGCTTTTGCAAGAGTTTCTGTTGTAGGAATTGAAATTTTAACGATTGAAGCGCGAgtggagagacccatcagtacgagg	gvpB	1	1
Mega-B-Q4H	ggcgggcggtctcacatatgTCTATTcatAAAAGTACTAATAGTTCAAGTTTAGCAGAAGTCATTGACCGTATTTTAGATAAAGGAATTGTTATTGATGCTTTTGCAAGAGTTTCTGTTGTAGGAATTGAAATTTTAACGATTGAAGCGCGAgtggagagacccatcagtacgagg	gvpB	1	1
Mega-B-Q4S	ggcgggcggtctcacatatgTCTATTagcAAAAGTACTAATAGTTCAAGTTTAGCAGAAGTCATTGACCGTATTTTAGATAAAGGAATTGTTATTGATGCTTTTGCAAGAGTTTCTGTTGTAGGAATTGAAATTTTAACGATTGAAGCGCGAgtggagagacccatcagtacgagg	gvpB	1	1
Mega-B-Q4G	ggcgggcggtctcacatatgTCTATTggcAAAAGTACTAATAGTTCAAGTTTAGCAGAAGTCATTGACCGTATTTTAGATAAAGGAATTGTTATTGATGCTTTTGCAAGAGTTTCTGTTGTAGGAATTGAAATTTTAACGATTGAAGCGCGAgtggagagacccatcagtacgagg	gvpB	1	1
Mega-B-Q4*	ggcgggcggtctcacatatgTCTATTtaaAAAAGTACTAATAGTTCAAGTTTAGCAGAAGTCATTGACCGTATTTTAGATAAAGGAATTGTTATTGATGCTTTTGCAAGAGTTTCTGTTGTAGGAATTGAAATTTTAACGATTGAAGCGCGAgtggagagacccatcagtacgagg	gvpB	1	1
Mega-B-K5F	ggcgggcggtctcacatatgTCTATTCAAtttAGTACTAATAGTTCAAGTTTAGCAGAAGTCATTGACCGTATTTTAGATAAAGGAATTGTTATTGATGCTTTTGCAAGAGTTTCTGTTGTAGGAATTGAAATTTTAACGATTGAAGCGCGAgtggagagacccatcagtacgagg	gvpB	1	1
Mega-B-K5L	ggcgggcggtctcacatatgTCTATTCAActgAGTACTAATAGTTCAAGTTTAGCAGAAGTCATTGACCGTATTTTAGATAAAGGAATTGTTATTGATGCTTTTGCAAGAGTTTCTGTTGTAGGAATTGAAATTTTAACGATTGAAGCGCGAgtggagagacccatcagtacgagg	gvpB	1	1
Mega-B-K5I	ggcgggcggtctcacatatgTCTATTCAAattAGTACTAATAGTTCAAGTTTAGCAGAAGTCATTGACCGTATTTTAGATAAAGGAATTGTTATTGATGCTTTTGCAAGAGTTTCTGTTGTAGGAATTGAAATTTTAACGATTGAAGCGCGAgtggagagacccatcagtacgagg	gvpB	1	1
Mega-B-K5M	ggcgggcggtctcacatatgTCTATTCAAatgAGTACTAATAGTTCAAGTTTAGCAGAAGTCATTGACCGTATTTTAGATAAAGGAATTGTTATTGATGCTTTTGCAAGAGTTTCTGTTGTAGGAATTGAAATTTTAACGATTGAAGCGCGAgtggagagacccatcagtacgagg	gvpB	1	1
Mega-B-K5P	ggcgggcggtctcacatatgTCTATTCAAccgAGTACTAATAGTTCAAGTTTAGCAGAAGTCATTGACCGTATTTTAGATAAAGGAATTGTTATTGATGCTTTTGCAAGAGTTTCTGTTGTAGGAATTGAAATTTTAACGATTGAAGCGCGAgtggagagacccatcagtacgagg	gvpB	1	1
Mega-B-K5T	ggcgggcggtctcacatatgTCTATTCAAaccAGTACTAATAGTTCAAGTTTAGCAGAAGTCATTGACCGTATTTTAGATAAAGGAATTGTTATTGATGCTTTTGCAAGAGTTTCTGTTGTAGGAATTGAAATTTTAACGATTGAAGCGCGAgtggagagacccatcagtacgagg	gvpB	1	1
Mega-B-K5V	ggcgggcggtctcacatatgTCTATTCAAgtgAGTACTAATAGTTCAAGTTTAGCAGAAGTCATTGACCGTATTTTAGATAAAGGAATTGTTATTGATGCTTTTGCAAGAGTTTCTGTTGTAGGAATTGAAATTTTAACGATTGAAGCGCGAgtggagagacccatcagtacgagg	gvpB	1	1
Mega-B-K5Q	ggcgggcggtctcacatatgTCTATTCAAcagAGTACTAATAGTTCAAGTTTAGCAGAAGTCATTGACCGTATTTTAGATAAAGGAATTGTTATTGATGCTTTTGCAAGAGTTTCTGTTGTAGGAATTGAAATTTTAACGATTGAAGCGCGAgtggagagacccatcagtacgagg	gvpB	1	1
Mega-B-K5N	ggcgggcggtctcacatatgTCTATTCAAaacAGTACTAATAGTTCAAGTTTAGCAGAAGTCATTGACCGTATTTTAGATAAAGGAATTGTTATTGATGCTTTTGCAAGAGTTTCTGTTGTAGGAATTGAAATTTTAACGATTGAAGCGCGAgtggagagacccatcagtacgagg	gvpB	1	1
Mega-B-K5D	ggcgggcggtctcacatatgTCTATTCAAgatAGTACTAATAGTTCAAGTTTAGCAGAAGTCATTGACCGTATTTTAGATAAAGGAATTGTTATTGATGCTTTTGCAAGAGTTTCTGTTGTAGGAATTGAAATTTTAACGATTGAAGCGCGAgtggagagacccatcagtacgagg	gvpB	1	1
Mega-B-K5A	ggcgggcggtctcacatatgTCTATTCAAgcgAGTACTAATAGTTCAAGTTTAGCAGAAGTCATTGACCGTATTTTAGATAAAGGAATTGTTATTGATGCTTTTGCAAGAGTTTCTGTTGTAGGAATTGAAATTTTAACGATTGAAGCGCGAgtggagagacccatcagtacgagg	gvpB	1	1
Mega-B-K5E	ggcgggcggtctcacatatgTCTATTCAAgaaAGTACTAATAGTTCAAGTTTAGCAGAAGTCATTGACCGTATTTTAGATAAAGGAATTGTTATTGATGCTTTTGCAAGAGTTTCTGTTGTAGGAATTGAAATTTTAACGATTGAAGCGCGAgtggagagacccatcagtacgagg	gvpB	1	1
Mega-B-K5W	ggcgggcggtctcacatatgTCTATTCAAtggAGTACTAATAGTTCAAGTTTAGCAGAAGTCATTGACCGTATTTTAGATAAAGGAATTGTTATTGATGCTTTTGCAAGAGTTTCTGTTGTAGGAATTGAAATTTTAACGATTGAAGCGCGAgtggagagacccatcagtacgagg	gvpB	1	1
Mega-B-K5R	ggcgggcggtctcacatatgTCTATTCAAcgcAGTACTAATAGTTCAAGTTTAGCAGAAGTCATTGACCGTATTTTAGATAAAGGAATTGTTATTGATGCTTTTGCAAGAGTTTCTGTTGTAGGAATTGAAATTTTAACGATTGAAGCGCGAgtggagagacccatcagtacgagg	gvpB	1	1
Mega-B-K5C	ggcgggcggtctcacatatgTCTATTCAAtgcAGTACTAATAGTTCAAGTTTAGCAGAAGTCATTGACCGTATTTTAGATAAAGGAATTGTTATTGATGCTTTTGCAAGAGTTTCTGTTGTAGGAATTGAAATTTTAACGATTGAAGCGCGAgtggagagacccatcagtacgagg	gvpB	1	1
Mega-B-K5Y	ggcgggcggtctcacatatgTCTATTCAAtatAGTACTAATAGTTCAAGTTTAGCAGAAGTCATTGACCGTATTTTAGATAAAGGAATTGTTATTGATGCTTTTGCAAGAGTTTCTGTTGTAGGAATTGAAATTTTAACGATTGAAGCGCGAgtggagagacccatcagtacgagg	gvpB	1	1
Mega-B-K5H	ggcgggcggtctcacatatgTCTATTCAAcatAGTACTAATAGTTCAAGTTTAGCAGAAGTCATTGACCGTATTTTAGATAAAGGAATTGTTATTGATGCTTTTGCAAGAGTTTCTGTTGTAGGAATTGAAATTTTAACGATTGAAGCGCGAgtggagagacccatcagtacgagg	gvpB	1	1
Mega-B-K5S	ggcgggcggtctcacatatgTCTATTCAAagcAGTACTAATAGTTCAAGTTTAGCAGAAGTCATTGACCGTATTTTAGATAAAGGAATTGTTATTGATGCTTTTGCAAGAGTTTCTGTTGTAGGAATTGAAATTTTAACGATTGAAGCGCGAgtggagagacccatcagtacgagg	gvpB	1	1
Mega-B-K5G	ggcgggcggtctcacatatgTCTATTCAAggcAGTACTAATAGTTCAAGTTTAGCAGAAGTCATTGACCGTATTTTAGATAAAGGAATTGTTATTGATGCTTTTGCAAGAGTTTCTGTTGTAGGAATTGAAATTTTAACGATTGAAGCGCGAgtggagagacccatcagtacgagg	gvpB	1	1
Mega-B-K5*	ggcgggcggtctcacatatgTCTATTCAAtaaAGTACTAATAGTTCAAGTTTAGCAGAAGTCATTGACCGTATTTTAGATAAAGGAATTGTTATTGATGCTTTTGCAAGAGTTTCTGTTGTAGGAATTGAAATTTTAACGATTGAAGCGCGAgtggagagacccatcagtacgagg	gvpB	1	1
Mega-B-S6F	ggcgggcggtctcacatatgTCTATTCAAAAAtttACTAATAGTTCAAGTTTAGCAGAAGTCATTGACCGTATTTTAGATAAAGGAATTGTTATTGATGCTTTTGCAAGAGTTTCTGTTGTAGGAATTGAAATTTTAACGATTGAAGCGCGAgtggagagacccatcagtacgagg	gvpB	1	1
Mega-B-S6L	ggcgggcggtctcacatatgTCTATTCAAAAActgACTAATAGTTCAAGTTTAGCAGAAGTCATTGACCGTATTTTAGATAAAGGAATTGTTATTGATGCTTTTGCAAGAGTTTCTGTTGTAGGAATTGAAATTTTAACGATTGAAGCGCGAgtggagagacccatcagtacgagg	gvpB	1	1
Mega-B-S6I	ggcgggcggtctcacatatgTCTATTCAAAAAattACTAATAGTTCAAGTTTAGCAGAAGTCATTGACCGTATTTTAGATAAAGGAATTGTTATTGATGCTTTTGCAAGAGTTTCTGTTGTAGGAATTGAAATTTTAACGATTGAAGCGCGAgtggagagacccatcagtacgagg	gvpB	1	1
Mega-B-S6M	ggcgggcggtctcacatatgTCTATTCAAAAAatgACTAATAGTTCAAGTTTAGCAGAAGTCATTGACCGTATTTTAGATAAAGGAATTGTTATTGATGCTTTTGCAAGAGTTTCTGTTGTAGGAATTGAAATTTTAACGATTGAAGCGCGAgtggagagacccatcagtacgagg	gvpB	1	1
Mega-B-S6P	ggcgggcggtctcacatatgTCTATTCAAAAAccgACTAATAGTTCAAGTTTAGCAGAAGTCATTGACCGTATTTTAGATAAAGGAATTGTTATTGATGCTTTTGCAAGAGTTTCTGTTGTAGGAATTGAAATTTTAACGATTGAAGCGCGAgtggagagacccatcagtacgagg	gvpB	1	1
Mega-B-S6T	ggcgggcggtctcacatatgTCTATTCAAAAAaccACTAATAGTTCAAGTTTAGCAGAAGTCATTGACCGTATTTTAGATAAAGGAATTGTTATTGATGCTTTTGCAAGAGTTTCTGTTGTAGGAATTGAAATTTTAACGATTGAAGCGCGAgtggagagacccatcagtacgagg	gvpB	1	1
Mega-B-S6V	ggcgggcggtctcacatatgTCTATTCAAAAAgtgACTAATAGTTCAAGTTTAGCAGAAGTCATTGACCGTATTTTAGATAAAGGAATTGTTATTGATGCTTTTGCAAGAGTTTCTGTTGTAGGAATTGAAATTTTAACGATTGAAGCGCGAgtggagagacccatcagtacgagg	gvpB	1	1
Mega-B-S6Q	ggcgggcggtctcacatatgTCTATTCAAAAAcagACTAATAGTTCAAGTTTAGCAGAAGTCATTGACCGTATTTTAGATAAAGGAATTGTTATTGATGCTTTTGCAAGAGTTTCTGTTGTAGGAATTGAAATTTTAACGATTGAAGCGCGAgtggagagacccatcagtacgagg	gvpB	1	1
Mega-B-S6N	ggcgggcggtctcacatatgTCTATTCAAAAAaacACTAATAGTTCAAGTTTAGCAGAAGTCATTGACCGTATTTTAGATAAAGGAATTGTTATTGATGCTTTTGCAAGAGTTTCTGTTGTAGGAATTGAAATTTTAACGATTGAAGCGCGAgtggagagacccatcagtacgagg	gvpB	1	1
Mega-B-S6K	ggcgggcggtctcacatatgTCTATTCAAAAAaaaACTAATAGTTCAAGTTTAGCAGAAGTCATTGACCGTATTTTAGATAAAGGAATTGTTATTGATGCTTTTGCAAGAGTTTCTGTTGTAGGAATTGAAATTTTAACGATTGAAGCGCGAgtggagagacccatcagtacgagg	gvpB	1	1
Mega-B-S6D	ggcgggcggtctcacatatgTCTATTCAAAAAgatACTAATAGTTCAAGTTTAGCAGAAGTCATTGACCGTATTTTAGATAAAGGAATTGTTATTGATGCTTTTGCAAGAGTTTCTGTTGTAGGAATTGAAATTTTAACGATTGAAGCGCGAgtggagagacccatcagtacgagg	gvpB	1	1
Mega-B-S6A	ggcgggcggtctcacatatgTCTATTCAAAAAgcgACTAATAGTTCAAGTTTAGCAGAAGTCATTGACCGTATTTTAGATAAAGGAATTGTTATTGATGCTTTTGCAAGAGTTTCTGTTGTAGGAATTGAAATTTTAACGATTGAAGCGCGAgtggagagacccatcagtacgagg	gvpB	1	1
Mega-B-S6E	ggcgggcggtctcacatatgTCTATTCAAAAAgaaACTAATAGTTCAAGTTTAGCAGAAGTCATTGACCGTATTTTAGATAAAGGAATTGTTATTGATGCTTTTGCAAGAGTTTCTGTTGTAGGAATTGAAATTTTAACGATTGAAGCGCGAgtggagagacccatcagtacgagg	gvpB	1	1
Mega-B-S6W	ggcgggcggtctcacatatgTCTATTCAAAAAtggACTAATAGTTCAAGTTTAGCAGAAGTCATTGACCGTATTTTAGATAAAGGAATTGTTATTGATGCTTTTGCAAGAGTTTCTGTTGTAGGAATTGAAATTTTAACGATTGAAGCGCGAgtggagagacccatcagtacgagg	gvpB	1	1
Mega-B-S6R	ggcgggcggtctcacatatgTCTATTCAAAAAcgcACTAATAGTTCAAGTTTAGCAGAAGTCATTGACCGTATTTTAGATAAAGGAATTGTTATTGATGCTTTTGCAAGAGTTTCTGTTGTAGGAATTGAAATTTTAACGATTGAAGCGCGAgtggagagacccatcagtacgagg	gvpB	1	1
Mega-B-S6C	ggcgggcggtctcacatatgTCTATTCAAAAAtgcACTAATAGTTCAAGTTTAGCAGAAGTCATTGACCGTATTTTAGATAAAGGAATTGTTATTGATGCTTTTGCAAGAGTTTCTGTTGTAGGAATTGAAATTTTAACGATTGAAGCGCGAgtggagagacccatcagtacgagg	gvpB	1	1
Mega-B-S6Y	ggcgggcggtctcacatatgTCTATTCAAAAAtatACTAATAGTTCAAGTTTAGCAGAAGTCATTGACCGTATTTTAGATAAAGGAATTGTTATTGATGCTTTTGCAAGAGTTTCTGTTGTAGGAATTGAAATTTTAACGATTGAAGCGCGAgtggagagacccatcagtacgagg	gvpB	1	1
Mega-B-S6H	ggcgggcggtctcacatatgTCTATTCAAAAAcatACTAATAGTTCAAGTTTAGCAGAAGTCATTGACCGTATTTTAGATAAAGGAATTGTTATTGATGCTTTTGCAAGAGTTTCTGTTGTAGGAATTGAAATTTTAACGATTGAAGCGCGAgtggagagacccatcagtacgagg	gvpB	1	1
Mega-B-S6G	ggcgggcggtctcacatatgTCTATTCAAAAAggcACTAATAGTTCAAGTTTAGCAGAAGTCATTGACCGTATTTTAGATAAAGGAATTGTTATTGATGCTTTTGCAAGAGTTTCTGTTGTAGGAATTGAAATTTTAACGATTGAAGCGCGAgtggagagacccatcagtacgagg	gvpB	1	1
Mega-B-S6*	ggcgggcggtctcacatatgTCTATTCAAAAAtaaACTAATAGTTCAAGTTTAGCAGAAGTCATTGACCGTATTTTAGATAAAGGAATTGTTATTGATGCTTTTGCAAGAGTTTCTGTTGTAGGAATTGAAATTTTAACGATTGAAGCGCGAgtggagagacccatcagtacgagg	gvpB	1	1
Mega-B-T7F	ggcgggcggtctcacatatgTCTATTCAAAAAAGTtttAATAGTTCAAGTTTAGCAGAAGTCATTGACCGTATTTTAGATAAAGGAATTGTTATTGATGCTTTTGCAAGAGTTTCTGTTGTAGGAATTGAAATTTTAACGATTGAAGCGCGAgtggagagacccatcagtacgagg	gvpB	1	1
Mega-B-T7L	ggcgggcggtctcacatatgTCTATTCAAAAAAGTctgAATAGTTCAAGTTTAGCAGAAGTCATTGACCGTATTTTAGATAAAGGAATTGTTATTGATGCTTTTGCAAGAGTTTCTGTTGTAGGAATTGAAATTTTAACGATTGAAGCGCGAgtggagagacccatcagtacgagg	gvpB	1	1
Mega-B-T7I	ggcgggcggtctcacatatgTCTATTCAAAAAAGTattAATAGTTCAAGTTTAGCAGAAGTCATTGACCGTATTTTAGATAAAGGAATTGTTATTGATGCTTTTGCAAGAGTTTCTGTTGTAGGAATTGAAATTTTAACGATTGAAGCGCGAgtggagagacccatcagtacgagg	gvpB	1	1
Mega-B-T7M	ggcgggcggtctcacatatgTCTATTCAAAAAAGTatgAATAGTTCAAGTTTAGCAGAAGTCATTGACCGTATTTTAGATAAAGGAATTGTTATTGATGCTTTTGCAAGAGTTTCTGTTGTAGGAATTGAAATTTTAACGATTGAAGCGCGAgtggagagacccatcagtacgagg	gvpB	1	1
Mega-B-T7P	ggcgggcggtctcacatatgTCTATTCAAAAAAGTccgAATAGTTCAAGTTTAGCAGAAGTCATTGACCGTATTTTAGATAAAGGAATTGTTATTGATGCTTTTGCAAGAGTTTCTGTTGTAGGAATTGAAATTTTAACGATTGAAGCGCGAgtggagagacccatcagtacgagg	gvpB	1	1
Mega-B-T7V	ggcgggcggtctcacatatgTCTATTCAAAAAAGTgtgAATAGTTCAAGTTTAGCAGAAGTCATTGACCGTATTTTAGATAAAGGAATTGTTATTGATGCTTTTGCAAGAGTTTCTGTTGTAGGAATTGAAATTTTAACGATTGAAGCGCGAgtggagagacccatcagtacgagg	gvpB	1	1
Mega-B-T7Q	ggcgggcggtctcacatatgTCTATTCAAAAAAGTcagAATAGTTCAAGTTTAGCAGAAGTCATTGACCGTATTTTAGATAAAGGAATTGTTATTGATGCTTTTGCAAGAGTTTCTGTTGTAGGAATTGAAATTTTAACGATTGAAGCGCGAgtggagagacccatcagtacgagg	gvpB	1	1
Mega-B-T7N	ggcgggcggtctcacatatgTCTATTCAAAAAAGTaacAATAGTTCAAGTTTAGCAGAAGTCATTGACCGTATTTTAGATAAAGGAATTGTTATTGATGCTTTTGCAAGAGTTTCTGTTGTAGGAATTGAAATTTTAACGATTGAAGCGCGAgtggagagacccatcagtacgagg	gvpB	1	1
Mega-B-T7K	ggcgggcggtctcacatatgTCTATTCAAAAAAGTaaaAATAGTTCAAGTTTAGCAGAAGTCATTGACCGTATTTTAGATAAAGGAATTGTTATTGATGCTTTTGCAAGAGTTTCTGTTGTAGGAATTGAAATTTTAACGATTGAAGCGCGAgtggagagacccatcagtacgagg	gvpB	1	1
Mega-B-T7D	ggcgggcggtctcacatatgTCTATTCAAAAAAGTgatAATAGTTCAAGTTTAGCAGAAGTCATTGACCGTATTTTAGATAAAGGAATTGTTATTGATGCTTTTGCAAGAGTTTCTGTTGTAGGAATTGAAATTTTAACGATTGAAGCGCGAgtggagagacccatcagtacgagg	gvpB	1	1
Mega-B-T7A	ggcgggcggtctcacatatgTCTATTCAAAAAAGTgcgAATAGTTCAAGTTTAGCAGAAGTCATTGACCGTATTTTAGATAAAGGAATTGTTATTGATGCTTTTGCAAGAGTTTCTGTTGTAGGAATTGAAATTTTAACGATTGAAGCGCGAgtggagagacccatcagtacgagg	gvpB	1	1
Mega-B-T7E	ggcgggcggtctcacatatgTCTATTCAAAAAAGTgaaAATAGTTCAAGTTTAGCAGAAGTCATTGACCGTATTTTAGATAAAGGAATTGTTATTGATGCTTTTGCAAGAGTTTCTGTTGTAGGAATTGAAATTTTAACGATTGAAGCGCGAgtggagagacccatcagtacgagg	gvpB	1	1
Mega-B-T7W	ggcgggcggtctcacatatgTCTATTCAAAAAAGTtggAATAGTTCAAGTTTAGCAGAAGTCATTGACCGTATTTTAGATAAAGGAATTGTTATTGATGCTTTTGCAAGAGTTTCTGTTGTAGGAATTGAAATTTTAACGATTGAAGCGCGAgtggagagacccatcagtacgagg	gvpB	1	1
Mega-B-T7R	ggcgggcggtctcacatatgTCTATTCAAAAAAGTcgcAATAGTTCAAGTTTAGCAGAAGTCATTGACCGTATTTTAGATAAAGGAATTGTTATTGATGCTTTTGCAAGAGTTTCTGTTGTAGGAATTGAAATTTTAACGATTGAAGCGCGAgtggagagacccatcagtacgagg	gvpB	1	1
Mega-B-T7C	ggcgggcggtctcacatatgTCTATTCAAAAAAGTtgcAATAGTTCAAGTTTAGCAGAAGTCATTGACCGTATTTTAGATAAAGGAATTGTTATTGATGCTTTTGCAAGAGTTTCTGTTGTAGGAATTGAAATTTTAACGATTGAAGCGCGAgtggagagacccatcagtacgagg	gvpB	1	1
Mega-B-T7Y	ggcgggcggtctcacatatgTCTATTCAAAAAAGTtatAATAGTTCAAGTTTAGCAGAAGTCATTGACCGTATTTTAGATAAAGGAATTGTTATTGATGCTTTTGCAAGAGTTTCTGTTGTAGGAATTGAAATTTTAACGATTGAAGCGCGAgtggagagacccatcagtacgagg	gvpB	1	1
Mega-B-T7H	ggcgggcggtctcacatatgTCTATTCAAAAAAGTcatAATAGTTCAAGTTTAGCAGAAGTCATTGACCGTATTTTAGATAAAGGAATTGTTATTGATGCTTTTGCAAGAGTTTCTGTTGTAGGAATTGAAATTTTAACGATTGAAGCGCGAgtggagagacccatcagtacgagg	gvpB	1	1
Mega-B-T7S	ggcgggcggtctcacatatgTCTATTCAAAAAAGTagcAATAGTTCAAGTTTAGCAGAAGTCATTGACCGTATTTTAGATAAAGGAATTGTTATTGATGCTTTTGCAAGAGTTTCTGTTGTAGGAATTGAAATTTTAACGATTGAAGCGCGAgtggagagacccatcagtacgagg	gvpB	1	1
Mega-B-T7G	ggcgggcggtctcacatatgTCTATTCAAAAAAGTggcAATAGTTCAAGTTTAGCAGAAGTCATTGACCGTATTTTAGATAAAGGAATTGTTATTGATGCTTTTGCAAGAGTTTCTGTTGTAGGAATTGAAATTTTAACGATTGAAGCGCGAgtggagagacccatcagtacgagg	gvpB	1	1
Mega-B-T7*	ggcgggcggtctcacatatgTCTATTCAAAAAAGTtaaAATAGTTCAAGTTTAGCAGAAGTCATTGACCGTATTTTAGATAAAGGAATTGTTATTGATGCTTTTGCAAGAGTTTCTGTTGTAGGAATTGAAATTTTAACGATTGAAGCGCGAgtggagagacccatcagtacgagg	gvpB	1	1
Mega-B-N8F	ggcgggcggtctcacatatgTCTATTCAAAAAAGTACTtttAGTTCAAGTTTAGCAGAAGTCATTGACCGTATTTTAGATAAAGGAATTGTTATTGATGCTTTTGCAAGAGTTTCTGTTGTAGGAATTGAAATTTTAACGATTGAAGCGCGAgtggagagacccatcagtacgagg	gvpB	1	1
Mega-B-N8L	ggcgggcggtctcacatatgTCTATTCAAAAAAGTACTctgAGTTCAAGTTTAGCAGAAGTCATTGACCGTATTTTAGATAAAGGAATTGTTATTGATGCTTTTGCAAGAGTTTCTGTTGTAGGAATTGAAATTTTAACGATTGAAGCGCGAgtggagagacccatcagtacgagg	gvpB	1	1
Mega-B-N8I	ggcgggcggtctcacatatgTCTATTCAAAAAAGTACTattAGTTCAAGTTTAGCAGAAGTCATTGACCGTATTTTAGATAAAGGAATTGTTATTGATGCTTTTGCAAGAGTTTCTGTTGTAGGAATTGAAATTTTAACGATTGAAGCGCGAgtggagagacccatcagtacgagg	gvpB	1	1
Mega-B-N8M	ggcgggcggtctcacatatgTCTATTCAAAAAAGTACTatgAGTTCAAGTTTAGCAGAAGTCATTGACCGTATTTTAGATAAAGGAATTGTTATTGATGCTTTTGCAAGAGTTTCTGTTGTAGGAATTGAAATTTTAACGATTGAAGCGCGAgtggagagacccatcagtacgagg	gvpB	1	1
Mega-B-N8P	ggcgggcggtctcacatatgTCTATTCAAAAAAGTACTccgAGTTCAAGTTTAGCAGAAGTCATTGACCGTATTTTAGATAAAGGAATTGTTATTGATGCTTTTGCAAGAGTTTCTGTTGTAGGAATTGAAATTTTAACGATTGAAGCGCGAgtggagagacccatcagtacgagg	gvpB	1	1
Mega-B-N8T	ggcgggcggtctcacatatgTCTATTCAAAAAAGTACTaccAGTTCAAGTTTAGCAGAAGTCATTGACCGTATTTTAGATAAAGGAATTGTTATTGATGCTTTTGCAAGAGTTTCTGTTGTAGGAATTGAAATTTTAACGATTGAAGCGCGAgtggagagacccatcagtacgagg	gvpB	1	1
Mega-B-N8V	ggcgggcggtctcacatatgTCTATTCAAAAAAGTACTgtgAGTTCAAGTTTAGCAGAAGTCATTGACCGTATTTTAGATAAAGGAATTGTTATTGATGCTTTTGCAAGAGTTTCTGTTGTAGGAATTGAAATTTTAACGATTGAAGCGCGAgtggagagacccatcagtacgagg	gvpB	1	1
Mega-B-N8Q	ggcgggcggtctcacatatgTCTATTCAAAAAAGTACTcagAGTTCAAGTTTAGCAGAAGTCATTGACCGTATTTTAGATAAAGGAATTGTTATTGATGCTTTTGCAAGAGTTTCTGTTGTAGGAATTGAAATTTTAACGATTGAAGCGCGAgtggagagacccatcagtacgagg	gvpB	1	1
Mega-B-N8K	ggcgggcggtctcacatatgTCTATTCAAAAAAGTACTaaaAGTTCAAGTTTAGCAGAAGTCATTGACCGTATTTTAGATAAAGGAATTGTTATTGATGCTTTTGCAAGAGTTTCTGTTGTAGGAATTGAAATTTTAACGATTGAAGCGCGAgtggagagacccatcagtacgagg	gvpB	1	1
Mega-B-N8D	ggcgggcggtctcacatatgTCTATTCAAAAAAGTACTgatAGTTCAAGTTTAGCAGAAGTCATTGACCGTATTTTAGATAAAGGAATTGTTATTGATGCTTTTGCAAGAGTTTCTGTTGTAGGAATTGAAATTTTAACGATTGAAGCGCGAgtggagagacccatcagtacgagg	gvpB	1	1
Mega-B-N8A	ggcgggcggtctcacatatgTCTATTCAAAAAAGTACTgcgAGTTCAAGTTTAGCAGAAGTCATTGACCGTATTTTAGATAAAGGAATTGTTATTGATGCTTTTGCAAGAGTTTCTGTTGTAGGAATTGAAATTTTAACGATTGAAGCGCGAgtggagagacccatcagtacgagg	gvpB	1	1
Mega-B-N8E	ggcgggcggtctcacatatgTCTATTCAAAAAAGTACTgaaAGTTCAAGTTTAGCAGAAGTCATTGACCGTATTTTAGATAAAGGAATTGTTATTGATGCTTTTGCAAGAGTTTCTGTTGTAGGAATTGAAATTTTAACGATTGAAGCGCGAgtggagagacccatcagtacgagg	gvpB	1	1
Mega-B-N8W	ggcgggcggtctcacatatgTCTATTCAAAAAAGTACTtggAGTTCAAGTTTAGCAGAAGTCATTGACCGTATTTTAGATAAAGGAATTGTTATTGATGCTTTTGCAAGAGTTTCTGTTGTAGGAATTGAAATTTTAACGATTGAAGCGCGAgtggagagacccatcagtacgagg	gvpB	1	1
Mega-B-N8R	ggcgggcggtctcacatatgTCTATTCAAAAAAGTACTcgcAGTTCAAGTTTAGCAGAAGTCATTGACCGTATTTTAGATAAAGGAATTGTTATTGATGCTTTTGCAAGAGTTTCTGTTGTAGGAATTGAAATTTTAACGATTGAAGCGCGAgtggagagacccatcagtacgagg	gvpB	1	1
Mega-B-N8C	ggcgggcggtctcacatatgTCTATTCAAAAAAGTACTtgcAGTTCAAGTTTAGCAGAAGTCATTGACCGTATTTTAGATAAAGGAATTGTTATTGATGCTTTTGCAAGAGTTTCTGTTGTAGGAATTGAAATTTTAACGATTGAAGCGCGAgtggagagacccatcagtacgagg	gvpB	1	1
Mega-B-N8Y	ggcgggcggtctcacatatgTCTATTCAAAAAAGTACTtatAGTTCAAGTTTAGCAGAAGTCATTGACCGTATTTTAGATAAAGGAATTGTTATTGATGCTTTTGCAAGAGTTTCTGTTGTAGGAATTGAAATTTTAACGATTGAAGCGCGAgtggagagacccatcagtacgagg	gvpB	1	1
Mega-B-N8H	ggcgggcggtctcacatatgTCTATTCAAAAAAGTACTcatAGTTCAAGTTTAGCAGAAGTCATTGACCGTATTTTAGATAAAGGAATTGTTATTGATGCTTTTGCAAGAGTTTCTGTTGTAGGAATTGAAATTTTAACGATTGAAGCGCGAgtggagagacccatcagtacgagg	gvpB	1	1
Mega-B-N8S	ggcgggcggtctcacatatgTCTATTCAAAAAAGTACTagcAGTTCAAGTTTAGCAGAAGTCATTGACCGTATTTTAGATAAAGGAATTGTTATTGATGCTTTTGCAAGAGTTTCTGTTGTAGGAATTGAAATTTTAACGATTGAAGCGCGAgtggagagacccatcagtacgagg	gvpB	1	1
Mega-B-N8G	ggcgggcggtctcacatatgTCTATTCAAAAAAGTACTggcAGTTCAAGTTTAGCAGAAGTCATTGACCGTATTTTAGATAAAGGAATTGTTATTGATGCTTTTGCAAGAGTTTCTGTTGTAGGAATTGAAATTTTAACGATTGAAGCGCGAgtggagagacccatcagtacgagg	gvpB	1	1
Mega-B-N8*	ggcgggcggtctcacatatgTCTATTCAAAAAAGTACTtaaAGTTCAAGTTTAGCAGAAGTCATTGACCGTATTTTAGATAAAGGAATTGTTATTGATGCTTTTGCAAGAGTTTCTGTTGTAGGAATTGAAATTTTAACGATTGAAGCGCGAgtggagagacccatcagtacgagg	gvpB	1	1
Mega-B-S9F	ggcgggcggtctcacatatgTCTATTCAAAAAAGTACTAATtttTCAAGTTTAGCAGAAGTCATTGACCGTATTTTAGATAAAGGAATTGTTATTGATGCTTTTGCAAGAGTTTCTGTTGTAGGAATTGAAATTTTAACGATTGAAGCGCGAgtggagagacccatcagtacgagg	gvpB	1	1
Mega-B-S9L	ggcgggcggtctcacatatgTCTATTCAAAAAAGTACTAATctgTCAAGTTTAGCAGAAGTCATTGACCGTATTTTAGATAAAGGAATTGTTATTGATGCTTTTGCAAGAGTTTCTGTTGTAGGAATTGAAATTTTAACGATTGAAGCGCGAgtggagagacccatcagtacgagg	gvpB	1	1
Mega-B-S9I	ggcgggcggtctcacatatgTCTATTCAAAAAAGTACTAATattTCAAGTTTAGCAGAAGTCATTGACCGTATTTTAGATAAAGGAATTGTTATTGATGCTTTTGCAAGAGTTTCTGTTGTAGGAATTGAAATTTTAACGATTGAAGCGCGAgtggagagacccatcagtacgagg	gvpB	1	1
Mega-B-S9M	ggcgggcggtctcacatatgTCTATTCAAAAAAGTACTAATatgTCAAGTTTAGCAGAAGTCATTGACCGTATTTTAGATAAAGGAATTGTTATTGATGCTTTTGCAAGAGTTTCTGTTGTAGGAATTGAAATTTTAACGATTGAAGCGCGAgtggagagacccatcagtacgagg	gvpB	1	1
Mega-B-S9P	ggcgggcggtctcacatatgTCTATTCAAAAAAGTACTAATccgTCAAGTTTAGCAGAAGTCATTGACCGTATTTTAGATAAAGGAATTGTTATTGATGCTTTTGCAAGAGTTTCTGTTGTAGGAATTGAAATTTTAACGATTGAAGCGCGAgtggagagacccatcagtacgagg	gvpB	1	1
Mega-B-S9T	ggcgggcggtctcacatatgTCTATTCAAAAAAGTACTAATaccTCAAGTTTAGCAGAAGTCATTGACCGTATTTTAGATAAAGGAATTGTTATTGATGCTTTTGCAAGAGTTTCTGTTGTAGGAATTGAAATTTTAACGATTGAAGCGCGAgtggagagacccatcagtacgagg	gvpB	1	1
Mega-B-S9V	ggcgggcggtctcacatatgTCTATTCAAAAAAGTACTAATgtgTCAAGTTTAGCAGAAGTCATTGACCGTATTTTAGATAAAGGAATTGTTATTGATGCTTTTGCAAGAGTTTCTGTTGTAGGAATTGAAATTTTAACGATTGAAGCGCGAgtggagagacccatcagtacgagg	gvpB	1	1
Mega-B-S9Q	ggcgggcggtctcacatatgTCTATTCAAAAAAGTACTAATcagTCAAGTTTAGCAGAAGTCATTGACCGTATTTTAGATAAAGGAATTGTTATTGATGCTTTTGCAAGAGTTTCTGTTGTAGGAATTGAAATTTTAACGATTGAAGCGCGAgtggagagacccatcagtacgagg	gvpB	1	1
Mega-B-S9N	ggcgggcggtctcacatatgTCTATTCAAAAAAGTACTAATaacTCAAGTTTAGCAGAAGTCATTGACCGTATTTTAGATAAAGGAATTGTTATTGATGCTTTTGCAAGAGTTTCTGTTGTAGGAATTGAAATTTTAACGATTGAAGCGCGAgtggagagacccatcagtacgagg	gvpB	1	1
Mega-B-S9K	ggcgggcggtctcacatatgTCTATTCAAAAAAGTACTAATaaaTCAAGTTTAGCAGAAGTCATTGACCGTATTTTAGATAAAGGAATTGTTATTGATGCTTTTGCAAGAGTTTCTGTTGTAGGAATTGAAATTTTAACGATTGAAGCGCGAgtggagagacccatcagtacgagg	gvpB	1	1
Mega-B-S9D	ggcgggcggtctcacatatgTCTATTCAAAAAAGTACTAATgatTCAAGTTTAGCAGAAGTCATTGACCGTATTTTAGATAAAGGAATTGTTATTGATGCTTTTGCAAGAGTTTCTGTTGTAGGAATTGAAATTTTAACGATTGAAGCGCGAgtggagagacccatcagtacgagg	gvpB	1	1
Mega-B-S9A	ggcgggcggtctcacatatgTCTATTCAAAAAAGTACTAATgcgTCAAGTTTAGCAGAAGTCATTGACCGTATTTTAGATAAAGGAATTGTTATTGATGCTTTTGCAAGAGTTTCTGTTGTAGGAATTGAAATTTTAACGATTGAAGCGCGAgtggagagacccatcagtacgagg	gvpB	1	1
Mega-B-S9E	ggcgggcggtctcacatatgTCTATTCAAAAAAGTACTAATgaaTCAAGTTTAGCAGAAGTCATTGACCGTATTTTAGATAAAGGAATTGTTATTGATGCTTTTGCAAGAGTTTCTGTTGTAGGAATTGAAATTTTAACGATTGAAGCGCGAgtggagagacccatcagtacgagg	gvpB	1	1
Mega-B-S9W	ggcgggcggtctcacatatgTCTATTCAAAAAAGTACTAATtggTCAAGTTTAGCAGAAGTCATTGACCGTATTTTAGATAAAGGAATTGTTATTGATGCTTTTGCAAGAGTTTCTGTTGTAGGAATTGAAATTTTAACGATTGAAGCGCGAgtggagagacccatcagtacgagg	gvpB	1	1
Mega-B-S9R	ggcgggcggtctcacatatgTCTATTCAAAAAAGTACTAATcgcTCAAGTTTAGCAGAAGTCATTGACCGTATTTTAGATAAAGGAATTGTTATTGATGCTTTTGCAAGAGTTTCTGTTGTAGGAATTGAAATTTTAACGATTGAAGCGCGAgtggagagacccatcagtacgagg	gvpB	1	1
Mega-B-S9C	ggcgggcggtctcacatatgTCTATTCAAAAAAGTACTAATtgcTCAAGTTTAGCAGAAGTCATTGACCGTATTTTAGATAAAGGAATTGTTATTGATGCTTTTGCAAGAGTTTCTGTTGTAGGAATTGAAATTTTAACGATTGAAGCGCGAgtggagagacccatcagtacgagg	gvpB	1	1
Mega-B-S9Y	ggcgggcggtctcacatatgTCTATTCAAAAAAGTACTAATtatTCAAGTTTAGCAGAAGTCATTGACCGTATTTTAGATAAAGGAATTGTTATTGATGCTTTTGCAAGAGTTTCTGTTGTAGGAATTGAAATTTTAACGATTGAAGCGCGAgtggagagacccatcagtacgagg	gvpB	1	1
Mega-B-S9H	ggcgggcggtctcacatatgTCTATTCAAAAAAGTACTAATcatTCAAGTTTAGCAGAAGTCATTGACCGTATTTTAGATAAAGGAATTGTTATTGATGCTTTTGCAAGAGTTTCTGTTGTAGGAATTGAAATTTTAACGATTGAAGCGCGAgtggagagacccatcagtacgagg	gvpB	1	1
Mega-B-S9G	ggcgggcggtctcacatatgTCTATTCAAAAAAGTACTAATggcTCAAGTTTAGCAGAAGTCATTGACCGTATTTTAGATAAAGGAATTGTTATTGATGCTTTTGCAAGAGTTTCTGTTGTAGGAATTGAAATTTTAACGATTGAAGCGCGAgtggagagacccatcagtacgagg	gvpB	1	1
Mega-B-S9*	ggcgggcggtctcacatatgTCTATTCAAAAAAGTACTAATtaaTCAAGTTTAGCAGAAGTCATTGACCGTATTTTAGATAAAGGAATTGTTATTGATGCTTTTGCAAGAGTTTCTGTTGTAGGAATTGAAATTTTAACGATTGAAGCGCGAgtggagagacccatcagtacgagg	gvpB	1	1
Mega-B-S10F	ggcgggcggtctcacatatgTCTATTCAAAAAAGTACTAATAGTtttAGTTTAGCAGAAGTCATTGACCGTATTTTAGATAAAGGAATTGTTATTGATGCTTTTGCAAGAGTTTCTGTTGTAGGAATTGAAATTTTAACGATTGAAGCGCGAgtggagagacccatcagtacgagg	gvpB	1	1
Mega-B-S10L	ggcgggcggtctcacatatgTCTATTCAAAAAAGTACTAATAGTctgAGTTTAGCAGAAGTCATTGACCGTATTTTAGATAAAGGAATTGTTATTGATGCTTTTGCAAGAGTTTCTGTTGTAGGAATTGAAATTTTAACGATTGAAGCGCGAgtggagagacccatcagtacgagg	gvpB	1	1
Mega-B-S10I	ggcgggcggtctcacatatgTCTATTCAAAAAAGTACTAATAGTattAGTTTAGCAGAAGTCATTGACCGTATTTTAGATAAAGGAATTGTTATTGATGCTTTTGCAAGAGTTTCTGTTGTAGGAATTGAAATTTTAACGATTGAAGCGCGAgtggagagacccatcagtacgagg	gvpB	1	1
Mega-B-S10M	ggcgggcggtctcacatatgTCTATTCAAAAAAGTACTAATAGTatgAGTTTAGCAGAAGTCATTGACCGTATTTTAGATAAAGGAATTGTTATTGATGCTTTTGCAAGAGTTTCTGTTGTAGGAATTGAAATTTTAACGATTGAAGCGCGAgtggagagacccatcagtacgagg	gvpB	1	1
Mega-B-S10P	ggcgggcggtctcacatatgTCTATTCAAAAAAGTACTAATAGTccgAGTTTAGCAGAAGTCATTGACCGTATTTTAGATAAAGGAATTGTTATTGATGCTTTTGCAAGAGTTTCTGTTGTAGGAATTGAAATTTTAACGATTGAAGCGCGAgtggagagacccatcagtacgagg	gvpB	1	1
Mega-B-S10T	ggcgggcggtctcacatatgTCTATTCAAAAAAGTACTAATAGTaccAGTTTAGCAGAAGTCATTGACCGTATTTTAGATAAAGGAATTGTTATTGATGCTTTTGCAAGAGTTTCTGTTGTAGGAATTGAAATTTTAACGATTGAAGCGCGAgtggagagacccatcagtacgagg	gvpB	1	1
Mega-B-S10V	ggcgggcggtctcacatatgTCTATTCAAAAAAGTACTAATAGTgtgAGTTTAGCAGAAGTCATTGACCGTATTTTAGATAAAGGAATTGTTATTGATGCTTTTGCAAGAGTTTCTGTTGTAGGAATTGAAATTTTAACGATTGAAGCGCGAgtggagagacccatcagtacgagg	gvpB	1	1
Mega-B-S10Q	ggcgggcggtctcacatatgTCTATTCAAAAAAGTACTAATAGTcagAGTTTAGCAGAAGTCATTGACCGTATTTTAGATAAAGGAATTGTTATTGATGCTTTTGCAAGAGTTTCTGTTGTAGGAATTGAAATTTTAACGATTGAAGCGCGAgtggagagacccatcagtacgagg	gvpB	1	1
Mega-B-S10N	ggcgggcggtctcacatatgTCTATTCAAAAAAGTACTAATAGTaacAGTTTAGCAGAAGTCATTGACCGTATTTTAGATAAAGGAATTGTTATTGATGCTTTTGCAAGAGTTTCTGTTGTAGGAATTGAAATTTTAACGATTGAAGCGCGAgtggagagacccatcagtacgagg	gvpB	1	1
Mega-B-S10K	ggcgggcggtctcacatatgTCTATTCAAAAAAGTACTAATAGTaaaAGTTTAGCAGAAGTCATTGACCGTATTTTAGATAAAGGAATTGTTATTGATGCTTTTGCAAGAGTTTCTGTTGTAGGAATTGAAATTTTAACGATTGAAGCGCGAgtggagagacccatcagtacgagg	gvpB	1	1
Mega-B-S10D	ggcgggcggtctcacatatgTCTATTCAAAAAAGTACTAATAGTgatAGTTTAGCAGAAGTCATTGACCGTATTTTAGATAAAGGAATTGTTATTGATGCTTTTGCAAGAGTTTCTGTTGTAGGAATTGAAATTTTAACGATTGAAGCGCGAgtggagagacccatcagtacgagg	gvpB	1	1
Mega-B-S10A	ggcgggcggtctcacatatgTCTATTCAAAAAAGTACTAATAGTgcgAGTTTAGCAGAAGTCATTGACCGTATTTTAGATAAAGGAATTGTTATTGATGCTTTTGCAAGAGTTTCTGTTGTAGGAATTGAAATTTTAACGATTGAAGCGCGAgtggagagacccatcagtacgagg	gvpB	1	1
Mega-B-S10E	ggcgggcggtctcacatatgTCTATTCAAAAAAGTACTAATAGTgaaAGTTTAGCAGAAGTCATTGACCGTATTTTAGATAAAGGAATTGTTATTGATGCTTTTGCAAGAGTTTCTGTTGTAGGAATTGAAATTTTAACGATTGAAGCGCGAgtggagagacccatcagtacgagg	gvpB	1	1
Mega-B-S10W	ggcgggcggtctcacatatgTCTATTCAAAAAAGTACTAATAGTtggAGTTTAGCAGAAGTCATTGACCGTATTTTAGATAAAGGAATTGTTATTGATGCTTTTGCAAGAGTTTCTGTTGTAGGAATTGAAATTTTAACGATTGAAGCGCGAgtggagagacccatcagtacgagg	gvpB	1	1
Mega-B-S10R	ggcgggcggtctcacatatgTCTATTCAAAAAAGTACTAATAGTcgcAGTTTAGCAGAAGTCATTGACCGTATTTTAGATAAAGGAATTGTTATTGATGCTTTTGCAAGAGTTTCTGTTGTAGGAATTGAAATTTTAACGATTGAAGCGCGAgtggagagacccatcagtacgagg	gvpB	1	1
Mega-B-S10C	ggcgggcggtctcacatatgTCTATTCAAAAAAGTACTAATAGTtgcAGTTTAGCAGAAGTCATTGACCGTATTTTAGATAAAGGAATTGTTATTGATGCTTTTGCAAGAGTTTCTGTTGTAGGAATTGAAATTTTAACGATTGAAGCGCGAgtggagagacccatcagtacgagg	gvpB	1	1
Mega-B-S10Y	ggcgggcggtctcacatatgTCTATTCAAAAAAGTACTAATAGTtatAGTTTAGCAGAAGTCATTGACCGTATTTTAGATAAAGGAATTGTTATTGATGCTTTTGCAAGAGTTTCTGTTGTAGGAATTGAAATTTTAACGATTGAAGCGCGAgtggagagacccatcagtacgagg	gvpB	1	1
Mega-B-S10H	ggcgggcggtctcacatatgTCTATTCAAAAAAGTACTAATAGTcatAGTTTAGCAGAAGTCATTGACCGTATTTTAGATAAAGGAATTGTTATTGATGCTTTTGCAAGAGTTTCTGTTGTAGGAATTGAAATTTTAACGATTGAAGCGCGAgtggagagacccatcagtacgagg	gvpB	1	1
Mega-B-S10G	ggcgggcggtctcacatatgTCTATTCAAAAAAGTACTAATAGTggcAGTTTAGCAGAAGTCATTGACCGTATTTTAGATAAAGGAATTGTTATTGATGCTTTTGCAAGAGTTTCTGTTGTAGGAATTGAAATTTTAACGATTGAAGCGCGAgtggagagacccatcagtacgagg	gvpB	1	1
Mega-B-S10*	ggcgggcggtctcacatatgTCTATTCAAAAAAGTACTAATAGTtaaAGTTTAGCAGAAGTCATTGACCGTATTTTAGATAAAGGAATTGTTATTGATGCTTTTGCAAGAGTTTCTGTTGTAGGAATTGAAATTTTAACGATTGAAGCGCGAgtggagagacccatcagtacgagg	gvpB	1	1
Mega-B-S11F	ggcgggcggtctcacatatgTCTATTCAAAAAAGTACTAATAGTTCAtttTTAGCAGAAGTCATTGACCGTATTTTAGATAAAGGAATTGTTATTGATGCTTTTGCAAGAGTTTCTGTTGTAGGAATTGAAATTTTAACGATTGAAGCGCGAgtggagagacccatcagtacgagg	gvpB	1	1
Mega-B-S11L	ggcgggcggtctcacatatgTCTATTCAAAAAAGTACTAATAGTTCActgTTAGCAGAAGTCATTGACCGTATTTTAGATAAAGGAATTGTTATTGATGCTTTTGCAAGAGTTTCTGTTGTAGGAATTGAAATTTTAACGATTGAAGCGCGAgtggagagacccatcagtacgagg	gvpB	1	1
Mega-B-S11I	ggcgggcggtctcacatatgTCTATTCAAAAAAGTACTAATAGTTCAattTTAGCAGAAGTCATTGACCGTATTTTAGATAAAGGAATTGTTATTGATGCTTTTGCAAGAGTTTCTGTTGTAGGAATTGAAATTTTAACGATTGAAGCGCGAgtggagagacccatcagtacgagg	gvpB	1	1
Mega-B-S11M	ggcgggcggtctcacatatgTCTATTCAAAAAAGTACTAATAGTTCAatgTTAGCAGAAGTCATTGACCGTATTTTAGATAAAGGAATTGTTATTGATGCTTTTGCAAGAGTTTCTGTTGTAGGAATTGAAATTTTAACGATTGAAGCGCGAgtggagagacccatcagtacgagg	gvpB	1	1
Mega-B-S11P	ggcgggcggtctcacatatgTCTATTCAAAAAAGTACTAATAGTTCAccgTTAGCAGAAGTCATTGACCGTATTTTAGATAAAGGAATTGTTATTGATGCTTTTGCAAGAGTTTCTGTTGTAGGAATTGAAATTTTAACGATTGAAGCGCGAgtggagagacccatcagtacgagg	gvpB	1	1
Mega-B-S11T	ggcgggcggtctcacatatgTCTATTCAAAAAAGTACTAATAGTTCAaccTTAGCAGAAGTCATTGACCGTATTTTAGATAAAGGAATTGTTATTGATGCTTTTGCAAGAGTTTCTGTTGTAGGAATTGAAATTTTAACGATTGAAGCGCGAgtggagagacccatcagtacgagg	gvpB	1	1
Mega-B-S11V	ggcgggcggtctcacatatgTCTATTCAAAAAAGTACTAATAGTTCAgtgTTAGCAGAAGTCATTGACCGTATTTTAGATAAAGGAATTGTTATTGATGCTTTTGCAAGAGTTTCTGTTGTAGGAATTGAAATTTTAACGATTGAAGCGCGAgtggagagacccatcagtacgagg	gvpB	1	1
Mega-B-S11Q	ggcgggcggtctcacatatgTCTATTCAAAAAAGTACTAATAGTTCAcagTTAGCAGAAGTCATTGACCGTATTTTAGATAAAGGAATTGTTATTGATGCTTTTGCAAGAGTTTCTGTTGTAGGAATTGAAATTTTAACGATTGAAGCGCGAgtggagagacccatcagtacgagg	gvpB	1	1
Mega-B-S11N	ggcgggcggtctcacatatgTCTATTCAAAAAAGTACTAATAGTTCAaacTTAGCAGAAGTCATTGACCGTATTTTAGATAAAGGAATTGTTATTGATGCTTTTGCAAGAGTTTCTGTTGTAGGAATTGAAATTTTAACGATTGAAGCGCGAgtggagagacccatcagtacgagg	gvpB	1	1
Mega-B-S11K	ggcgggcggtctcacatatgTCTATTCAAAAAAGTACTAATAGTTCAaaaTTAGCAGAAGTCATTGACCGTATTTTAGATAAAGGAATTGTTATTGATGCTTTTGCAAGAGTTTCTGTTGTAGGAATTGAAATTTTAACGATTGAAGCGCGAgtggagagacccatcagtacgagg	gvpB	1	1
Mega-B-S11D	ggcgggcggtctcacatatgTCTATTCAAAAAAGTACTAATAGTTCAgatTTAGCAGAAGTCATTGACCGTATTTTAGATAAAGGAATTGTTATTGATGCTTTTGCAAGAGTTTCTGTTGTAGGAATTGAAATTTTAACGATTGAAGCGCGAgtggagagacccatcagtacgagg	gvpB	1	1
Mega-B-S11A	ggcgggcggtctcacatatgTCTATTCAAAAAAGTACTAATAGTTCAgcgTTAGCAGAAGTCATTGACCGTATTTTAGATAAAGGAATTGTTATTGATGCTTTTGCAAGAGTTTCTGTTGTAGGAATTGAAATTTTAACGATTGAAGCGCGAgtggagagacccatcagtacgagg	gvpB	1	1
Mega-B-S11E	ggcgggcggtctcacatatgTCTATTCAAAAAAGTACTAATAGTTCAgaaTTAGCAGAAGTCATTGACCGTATTTTAGATAAAGGAATTGTTATTGATGCTTTTGCAAGAGTTTCTGTTGTAGGAATTGAAATTTTAACGATTGAAGCGCGAgtggagagacccatcagtacgagg	gvpB	1	1
Mega-B-S11W	ggcgggcggtctcacatatgTCTATTCAAAAAAGTACTAATAGTTCAtggTTAGCAGAAGTCATTGACCGTATTTTAGATAAAGGAATTGTTATTGATGCTTTTGCAAGAGTTTCTGTTGTAGGAATTGAAATTTTAACGATTGAAGCGCGAgtggagagacccatcagtacgagg	gvpB	1	1
Mega-B-S11R	ggcgggcggtctcacatatgTCTATTCAAAAAAGTACTAATAGTTCAcgcTTAGCAGAAGTCATTGACCGTATTTTAGATAAAGGAATTGTTATTGATGCTTTTGCAAGAGTTTCTGTTGTAGGAATTGAAATTTTAACGATTGAAGCGCGAgtggagagacccatcagtacgagg	gvpB	1	1
Mega-B-S11C	ggcgggcggtctcacatatgTCTATTCAAAAAAGTACTAATAGTTCAtgcTTAGCAGAAGTCATTGACCGTATTTTAGATAAAGGAATTGTTATTGATGCTTTTGCAAGAGTTTCTGTTGTAGGAATTGAAATTTTAACGATTGAAGCGCGAgtggagagacccatcagtacgagg	gvpB	1	1
Mega-B-S11Y	ggcgggcggtctcacatatgTCTATTCAAAAAAGTACTAATAGTTCAtatTTAGCAGAAGTCATTGACCGTATTTTAGATAAAGGAATTGTTATTGATGCTTTTGCAAGAGTTTCTGTTGTAGGAATTGAAATTTTAACGATTGAAGCGCGAgtggagagacccatcagtacgagg	gvpB	1	1
Mega-B-S11H	ggcgggcggtctcacatatgTCTATTCAAAAAAGTACTAATAGTTCAcatTTAGCAGAAGTCATTGACCGTATTTTAGATAAAGGAATTGTTATTGATGCTTTTGCAAGAGTTTCTGTTGTAGGAATTGAAATTTTAACGATTGAAGCGCGAgtggagagacccatcagtacgagg	gvpB	1	1
Mega-B-S11G	ggcgggcggtctcacatatgTCTATTCAAAAAAGTACTAATAGTTCAggcTTAGCAGAAGTCATTGACCGTATTTTAGATAAAGGAATTGTTATTGATGCTTTTGCAAGAGTTTCTGTTGTAGGAATTGAAATTTTAACGATTGAAGCGCGAgtggagagacccatcagtacgagg	gvpB	1	1
Mega-B-S11*	ggcgggcggtctcacatatgTCTATTCAAAAAAGTACTAATAGTTCAtaaTTAGCAGAAGTCATTGACCGTATTTTAGATAAAGGAATTGTTATTGATGCTTTTGCAAGAGTTTCTGTTGTAGGAATTGAAATTTTAACGATTGAAGCGCGAgtggagagacccatcagtacgagg	gvpB	1	1
Mega-B-L12F	ggcgggcggtctcacatatgTCTATTCAAAAAAGTACTAATAGTTCAAGTtttGCAGAAGTCATTGACCGTATTTTAGATAAAGGAATTGTTATTGATGCTTTTGCAAGAGTTTCTGTTGTAGGAATTGAAATTTTAACGATTGAAGCGCGAgtggagagacccatcagtacgagg	gvpB	1	1
Mega-B-L12I	ggcgggcggtctcacatatgTCTATTCAAAAAAGTACTAATAGTTCAAGTattGCAGAAGTCATTGACCGTATTTTAGATAAAGGAATTGTTATTGATGCTTTTGCAAGAGTTTCTGTTGTAGGAATTGAAATTTTAACGATTGAAGCGCGAgtggagagacccatcagtacgagg	gvpB	1	1
Mega-B-L12M	ggcgggcggtctcacatatgTCTATTCAAAAAAGTACTAATAGTTCAAGTatgGCAGAAGTCATTGACCGTATTTTAGATAAAGGAATTGTTATTGATGCTTTTGCAAGAGTTTCTGTTGTAGGAATTGAAATTTTAACGATTGAAGCGCGAgtggagagacccatcagtacgagg	gvpB	1	1
Mega-B-L12P	ggcgggcggtctcacatatgTCTATTCAAAAAAGTACTAATAGTTCAAGTccgGCAGAAGTCATTGACCGTATTTTAGATAAAGGAATTGTTATTGATGCTTTTGCAAGAGTTTCTGTTGTAGGAATTGAAATTTTAACGATTGAAGCGCGAgtggagagacccatcagtacgagg	gvpB	1	1
Mega-B-L12T	ggcgggcggtctcacatatgTCTATTCAAAAAAGTACTAATAGTTCAAGTaccGCAGAAGTCATTGACCGTATTTTAGATAAAGGAATTGTTATTGATGCTTTTGCAAGAGTTTCTGTTGTAGGAATTGAAATTTTAACGATTGAAGCGCGAgtggagagacccatcagtacgagg	gvpB	1	1
Mega-B-L12V	ggcgggcggtctcacatatgTCTATTCAAAAAAGTACTAATAGTTCAAGTgtgGCAGAAGTCATTGACCGTATTTTAGATAAAGGAATTGTTATTGATGCTTTTGCAAGAGTTTCTGTTGTAGGAATTGAAATTTTAACGATTGAAGCGCGAgtggagagacccatcagtacgagg	gvpB	1	1
Mega-B-L12Q	ggcgggcggtctcacatatgTCTATTCAAAAAAGTACTAATAGTTCAAGTcagGCAGAAGTCATTGACCGTATTTTAGATAAAGGAATTGTTATTGATGCTTTTGCAAGAGTTTCTGTTGTAGGAATTGAAATTTTAACGATTGAAGCGCGAgtggagagacccatcagtacgagg	gvpB	1	1
Mega-B-L12N	ggcgggcggtctcacatatgTCTATTCAAAAAAGTACTAATAGTTCAAGTaacGCAGAAGTCATTGACCGTATTTTAGATAAAGGAATTGTTATTGATGCTTTTGCAAGAGTTTCTGTTGTAGGAATTGAAATTTTAACGATTGAAGCGCGAgtggagagacccatcagtacgagg	gvpB	1	1
Mega-B-L12K	ggcgggcggtctcacatatgTCTATTCAAAAAAGTACTAATAGTTCAAGTaaaGCAGAAGTCATTGACCGTATTTTAGATAAAGGAATTGTTATTGATGCTTTTGCAAGAGTTTCTGTTGTAGGAATTGAAATTTTAACGATTGAAGCGCGAgtggagagacccatcagtacgagg	gvpB	1	1
Mega-B-L12D	ggcgggcggtctcacatatgTCTATTCAAAAAAGTACTAATAGTTCAAGTgatGCAGAAGTCATTGACCGTATTTTAGATAAAGGAATTGTTATTGATGCTTTTGCAAGAGTTTCTGTTGTAGGAATTGAAATTTTAACGATTGAAGCGCGAgtggagagacccatcagtacgagg	gvpB	1	1
Mega-B-L12A	ggcgggcggtctcacatatgTCTATTCAAAAAAGTACTAATAGTTCAAGTgcgGCAGAAGTCATTGACCGTATTTTAGATAAAGGAATTGTTATTGATGCTTTTGCAAGAGTTTCTGTTGTAGGAATTGAAATTTTAACGATTGAAGCGCGAgtggagagacccatcagtacgagg	gvpB	1	1
Mega-B-L12E	ggcgggcggtctcacatatgTCTATTCAAAAAAGTACTAATAGTTCAAGTgaaGCAGAAGTCATTGACCGTATTTTAGATAAAGGAATTGTTATTGATGCTTTTGCAAGAGTTTCTGTTGTAGGAATTGAAATTTTAACGATTGAAGCGCGAgtggagagacccatcagtacgagg	gvpB	1	1
Mega-B-L12W	ggcgggcggtctcacatatgTCTATTCAAAAAAGTACTAATAGTTCAAGTtggGCAGAAGTCATTGACCGTATTTTAGATAAAGGAATTGTTATTGATGCTTTTGCAAGAGTTTCTGTTGTAGGAATTGAAATTTTAACGATTGAAGCGCGAgtggagagacccatcagtacgagg	gvpB	1	1
Mega-B-L12R	ggcgggcggtctcacatatgTCTATTCAAAAAAGTACTAATAGTTCAAGTcgcGCAGAAGTCATTGACCGTATTTTAGATAAAGGAATTGTTATTGATGCTTTTGCAAGAGTTTCTGTTGTAGGAATTGAAATTTTAACGATTGAAGCGCGAgtggagagacccatcagtacgagg	gvpB	1	1
Mega-B-L12C	ggcgggcggtctcacatatgTCTATTCAAAAAAGTACTAATAGTTCAAGTtgcGCAGAAGTCATTGACCGTATTTTAGATAAAGGAATTGTTATTGATGCTTTTGCAAGAGTTTCTGTTGTAGGAATTGAAATTTTAACGATTGAAGCGCGAgtggagagacccatcagtacgagg	gvpB	1	1
Mega-B-L12Y	ggcgggcggtctcacatatgTCTATTCAAAAAAGTACTAATAGTTCAAGTtatGCAGAAGTCATTGACCGTATTTTAGATAAAGGAATTGTTATTGATGCTTTTGCAAGAGTTTCTGTTGTAGGAATTGAAATTTTAACGATTGAAGCGCGAgtggagagacccatcagtacgagg	gvpB	1	1
Mega-B-L12H	ggcgggcggtctcacatatgTCTATTCAAAAAAGTACTAATAGTTCAAGTcatGCAGAAGTCATTGACCGTATTTTAGATAAAGGAATTGTTATTGATGCTTTTGCAAGAGTTTCTGTTGTAGGAATTGAAATTTTAACGATTGAAGCGCGAgtggagagacccatcagtacgagg	gvpB	1	1
Mega-B-L12S	ggcgggcggtctcacatatgTCTATTCAAAAAAGTACTAATAGTTCAAGTagcGCAGAAGTCATTGACCGTATTTTAGATAAAGGAATTGTTATTGATGCTTTTGCAAGAGTTTCTGTTGTAGGAATTGAAATTTTAACGATTGAAGCGCGAgtggagagacccatcagtacgagg	gvpB	1	1
Mega-B-L12G	ggcgggcggtctcacatatgTCTATTCAAAAAAGTACTAATAGTTCAAGTggcGCAGAAGTCATTGACCGTATTTTAGATAAAGGAATTGTTATTGATGCTTTTGCAAGAGTTTCTGTTGTAGGAATTGAAATTTTAACGATTGAAGCGCGAgtggagagacccatcagtacgagg	gvpB	1	1
Mega-B-L12*	ggcgggcggtctcacatatgTCTATTCAAAAAAGTACTAATAGTTCAAGTtaaGCAGAAGTCATTGACCGTATTTTAGATAAAGGAATTGTTATTGATGCTTTTGCAAGAGTTTCTGTTGTAGGAATTGAAATTTTAACGATTGAAGCGCGAgtggagagacccatcagtacgagg	gvpB	1	1
Mega-B-A13F	ggcgggcggtctcacatatgTCTATTCAAAAAAGTACTAATAGTTCAAGTTTAtttGAAGTCATTGACCGTATTTTAGATAAAGGAATTGTTATTGATGCTTTTGCAAGAGTTTCTGTTGTAGGAATTGAAATTTTAACGATTGAAGCGCGAgtggagagacccatcagtacgagg	gvpB	1	1
Mega-B-A13L	ggcgggcggtctcacatatgTCTATTCAAAAAAGTACTAATAGTTCAAGTTTActgGAAGTCATTGACCGTATTTTAGATAAAGGAATTGTTATTGATGCTTTTGCAAGAGTTTCTGTTGTAGGAATTGAAATTTTAACGATTGAAGCGCGAgtggagagacccatcagtacgagg	gvpB	1	1
Mega-B-A13I	ggcgggcggtctcacatatgTCTATTCAAAAAAGTACTAATAGTTCAAGTTTAattGAAGTCATTGACCGTATTTTAGATAAAGGAATTGTTATTGATGCTTTTGCAAGAGTTTCTGTTGTAGGAATTGAAATTTTAACGATTGAAGCGCGAgtggagagacccatcagtacgagg	gvpB	1	1
Mega-B-A13M	ggcgggcggtctcacatatgTCTATTCAAAAAAGTACTAATAGTTCAAGTTTAatgGAAGTCATTGACCGTATTTTAGATAAAGGAATTGTTATTGATGCTTTTGCAAGAGTTTCTGTTGTAGGAATTGAAATTTTAACGATTGAAGCGCGAgtggagagacccatcagtacgagg	gvpB	1	1
Mega-B-A13P	ggcgggcggtctcacatatgTCTATTCAAAAAAGTACTAATAGTTCAAGTTTAccgGAAGTCATTGACCGTATTTTAGATAAAGGAATTGTTATTGATGCTTTTGCAAGAGTTTCTGTTGTAGGAATTGAAATTTTAACGATTGAAGCGCGAgtggagagacccatcagtacgagg	gvpB	1	1
Mega-B-A13T	ggcgggcggtctcacatatgTCTATTCAAAAAAGTACTAATAGTTCAAGTTTAaccGAAGTCATTGACCGTATTTTAGATAAAGGAATTGTTATTGATGCTTTTGCAAGAGTTTCTGTTGTAGGAATTGAAATTTTAACGATTGAAGCGCGAgtggagagacccatcagtacgagg	gvpB	1	1
Mega-B-A13V	ggcgggcggtctcacatatgTCTATTCAAAAAAGTACTAATAGTTCAAGTTTAgtgGAAGTCATTGACCGTATTTTAGATAAAGGAATTGTTATTGATGCTTTTGCAAGAGTTTCTGTTGTAGGAATTGAAATTTTAACGATTGAAGCGCGAgtggagagacccatcagtacgagg	gvpB	1	1
Mega-B-A13Q	ggcgggcggtctcacatatgTCTATTCAAAAAAGTACTAATAGTTCAAGTTTAcagGAAGTCATTGACCGTATTTTAGATAAAGGAATTGTTATTGATGCTTTTGCAAGAGTTTCTGTTGTAGGAATTGAAATTTTAACGATTGAAGCGCGAgtggagagacccatcagtacgagg	gvpB	1	1
Mega-B-A13N	ggcgggcggtctcacatatgTCTATTCAAAAAAGTACTAATAGTTCAAGTTTAaacGAAGTCATTGACCGTATTTTAGATAAAGGAATTGTTATTGATGCTTTTGCAAGAGTTTCTGTTGTAGGAATTGAAATTTTAACGATTGAAGCGCGAgtggagagacccatcagtacgagg	gvpB	1	1
Mega-B-A13K	ggcgggcggtctcacatatgTCTATTCAAAAAAGTACTAATAGTTCAAGTTTAaaaGAAGTCATTGACCGTATTTTAGATAAAGGAATTGTTATTGATGCTTTTGCAAGAGTTTCTGTTGTAGGAATTGAAATTTTAACGATTGAAGCGCGAgtggagagacccatcagtacgagg	gvpB	1	1
Mega-B-A13D	ggcgggcggtctcacatatgTCTATTCAAAAAAGTACTAATAGTTCAAGTTTAgatGAAGTCATTGACCGTATTTTAGATAAAGGAATTGTTATTGATGCTTTTGCAAGAGTTTCTGTTGTAGGAATTGAAATTTTAACGATTGAAGCGCGAgtggagagacccatcagtacgagg	gvpB	1	1
Mega-B-A13E	ggcgggcggtctcacatatgTCTATTCAAAAAAGTACTAATAGTTCAAGTTTAgaaGAAGTCATTGACCGTATTTTAGATAAAGGAATTGTTATTGATGCTTTTGCAAGAGTTTCTGTTGTAGGAATTGAAATTTTAACGATTGAAGCGCGAgtggagagacccatcagtacgagg	gvpB	1	1
Mega-B-A13W	ggcgggcggtctcacatatgTCTATTCAAAAAAGTACTAATAGTTCAAGTTTAtggGAAGTCATTGACCGTATTTTAGATAAAGGAATTGTTATTGATGCTTTTGCAAGAGTTTCTGTTGTAGGAATTGAAATTTTAACGATTGAAGCGCGAgtggagagacccatcagtacgagg	gvpB	1	1
Mega-B-A13R	ggcgggcggtctcacatatgTCTATTCAAAAAAGTACTAATAGTTCAAGTTTAcgcGAAGTCATTGACCGTATTTTAGATAAAGGAATTGTTATTGATGCTTTTGCAAGAGTTTCTGTTGTAGGAATTGAAATTTTAACGATTGAAGCGCGAgtggagagacccatcagtacgagg	gvpB	1	1
Mega-B-A13C	ggcgggcggtctcacatatgTCTATTCAAAAAAGTACTAATAGTTCAAGTTTAtgcGAAGTCATTGACCGTATTTTAGATAAAGGAATTGTTATTGATGCTTTTGCAAGAGTTTCTGTTGTAGGAATTGAAATTTTAACGATTGAAGCGCGAgtggagagacccatcagtacgagg	gvpB	1	1
Mega-B-A13Y	ggcgggcggtctcacatatgTCTATTCAAAAAAGTACTAATAGTTCAAGTTTAtatGAAGTCATTGACCGTATTTTAGATAAAGGAATTGTTATTGATGCTTTTGCAAGAGTTTCTGTTGTAGGAATTGAAATTTTAACGATTGAAGCGCGAgtggagagacccatcagtacgagg	gvpB	1	1
Mega-B-A13H	ggcgggcggtctcacatatgTCTATTCAAAAAAGTACTAATAGTTCAAGTTTAcatGAAGTCATTGACCGTATTTTAGATAAAGGAATTGTTATTGATGCTTTTGCAAGAGTTTCTGTTGTAGGAATTGAAATTTTAACGATTGAAGCGCGAgtggagagacccatcagtacgagg	gvpB	1	1
Mega-B-A13S	ggcgggcggtctcacatatgTCTATTCAAAAAAGTACTAATAGTTCAAGTTTAagcGAAGTCATTGACCGTATTTTAGATAAAGGAATTGTTATTGATGCTTTTGCAAGAGTTTCTGTTGTAGGAATTGAAATTTTAACGATTGAAGCGCGAgtggagagacccatcagtacgagg	gvpB	1	1
Mega-B-A13G	ggcgggcggtctcacatatgTCTATTCAAAAAAGTACTAATAGTTCAAGTTTAggcGAAGTCATTGACCGTATTTTAGATAAAGGAATTGTTATTGATGCTTTTGCAAGAGTTTCTGTTGTAGGAATTGAAATTTTAACGATTGAAGCGCGAgtggagagacccatcagtacgagg	gvpB	1	1
Mega-B-A13*	ggcgggcggtctcacatatgTCTATTCAAAAAAGTACTAATAGTTCAAGTTTAtaaGAAGTCATTGACCGTATTTTAGATAAAGGAATTGTTATTGATGCTTTTGCAAGAGTTTCTGTTGTAGGAATTGAAATTTTAACGATTGAAGCGCGAgtggagagacccatcagtacgagg	gvpB	1	1
Mega-B-E14F	ggcgggcggtctcacatatgTCTATTCAAAAAAGTACTAATAGTTCAAGTTTAGCAtttGTCATTGACCGTATTTTAGATAAAGGAATTGTTATTGATGCTTTTGCAAGAGTTTCTGTTGTAGGAATTGAAATTTTAACGATTGAAGCGCGAgtggagagacccatcagtacgagg	gvpB	1	1
Mega-B-E14L	ggcgggcggtctcacatatgTCTATTCAAAAAAGTACTAATAGTTCAAGTTTAGCActgGTCATTGACCGTATTTTAGATAAAGGAATTGTTATTGATGCTTTTGCAAGAGTTTCTGTTGTAGGAATTGAAATTTTAACGATTGAAGCGCGAgtggagagacccatcagtacgagg	gvpB	1	1
Mega-B-E14I	ggcgggcggtctcacatatgTCTATTCAAAAAAGTACTAATAGTTCAAGTTTAGCAattGTCATTGACCGTATTTTAGATAAAGGAATTGTTATTGATGCTTTTGCAAGAGTTTCTGTTGTAGGAATTGAAATTTTAACGATTGAAGCGCGAgtggagagacccatcagtacgagg	gvpB	1	1
Mega-B-E14M	ggcgggcggtctcacatatgTCTATTCAAAAAAGTACTAATAGTTCAAGTTTAGCAatgGTCATTGACCGTATTTTAGATAAAGGAATTGTTATTGATGCTTTTGCAAGAGTTTCTGTTGTAGGAATTGAAATTTTAACGATTGAAGCGCGAgtggagagacccatcagtacgagg	gvpB	1	1
Mega-B-E14P	ggcgggcggtctcacatatgTCTATTCAAAAAAGTACTAATAGTTCAAGTTTAGCAccgGTCATTGACCGTATTTTAGATAAAGGAATTGTTATTGATGCTTTTGCAAGAGTTTCTGTTGTAGGAATTGAAATTTTAACGATTGAAGCGCGAgtggagagacccatcagtacgagg	gvpB	1	1
Mega-B-E14T	ggcgggcggtctcacatatgTCTATTCAAAAAAGTACTAATAGTTCAAGTTTAGCAaccGTCATTGACCGTATTTTAGATAAAGGAATTGTTATTGATGCTTTTGCAAGAGTTTCTGTTGTAGGAATTGAAATTTTAACGATTGAAGCGCGAgtggagagacccatcagtacgagg	gvpB	1	1
Mega-B-E14V	ggcgggcggtctcacatatgTCTATTCAAAAAAGTACTAATAGTTCAAGTTTAGCAgtgGTCATTGACCGTATTTTAGATAAAGGAATTGTTATTGATGCTTTTGCAAGAGTTTCTGTTGTAGGAATTGAAATTTTAACGATTGAAGCGCGAgtggagagacccatcagtacgagg	gvpB	1	1
Mega-B-E14Q	ggcgggcggtctcacatatgTCTATTCAAAAAAGTACTAATAGTTCAAGTTTAGCAcagGTCATTGACCGTATTTTAGATAAAGGAATTGTTATTGATGCTTTTGCAAGAGTTTCTGTTGTAGGAATTGAAATTTTAACGATTGAAGCGCGAgtggagagacccatcagtacgagg	gvpB	1	1
Mega-B-E14N	ggcgggcggtctcacatatgTCTATTCAAAAAAGTACTAATAGTTCAAGTTTAGCAaacGTCATTGACCGTATTTTAGATAAAGGAATTGTTATTGATGCTTTTGCAAGAGTTTCTGTTGTAGGAATTGAAATTTTAACGATTGAAGCGCGAgtggagagacccatcagtacgagg	gvpB	1	1
Mega-B-E14K	ggcgggcggtctcacatatgTCTATTCAAAAAAGTACTAATAGTTCAAGTTTAGCAaaaGTCATTGACCGTATTTTAGATAAAGGAATTGTTATTGATGCTTTTGCAAGAGTTTCTGTTGTAGGAATTGAAATTTTAACGATTGAAGCGCGAgtggagagacccatcagtacgagg	gvpB	1	1
Mega-B-E14D	ggcgggcggtctcacatatgTCTATTCAAAAAAGTACTAATAGTTCAAGTTTAGCAgatGTCATTGACCGTATTTTAGATAAAGGAATTGTTATTGATGCTTTTGCAAGAGTTTCTGTTGTAGGAATTGAAATTTTAACGATTGAAGCGCGAgtggagagacccatcagtacgagg	gvpB	1	1
Mega-B-E14A	ggcgggcggtctcacatatgTCTATTCAAAAAAGTACTAATAGTTCAAGTTTAGCAgcgGTCATTGACCGTATTTTAGATAAAGGAATTGTTATTGATGCTTTTGCAAGAGTTTCTGTTGTAGGAATTGAAATTTTAACGATTGAAGCGCGAgtggagagacccatcagtacgagg	gvpB	1	1
Mega-B-E14W	ggcgggcggtctcacatatgTCTATTCAAAAAAGTACTAATAGTTCAAGTTTAGCAtggGTCATTGACCGTATTTTAGATAAAGGAATTGTTATTGATGCTTTTGCAAGAGTTTCTGTTGTAGGAATTGAAATTTTAACGATTGAAGCGCGAgtggagagacccatcagtacgagg	gvpB	1	1
Mega-B-E14R	ggcgggcggtctcacatatgTCTATTCAAAAAAGTACTAATAGTTCAAGTTTAGCAcgcGTCATTGACCGTATTTTAGATAAAGGAATTGTTATTGATGCTTTTGCAAGAGTTTCTGTTGTAGGAATTGAAATTTTAACGATTGAAGCGCGAgtggagagacccatcagtacgagg	gvpB	1	1
Mega-B-E14C	ggcgggcggtctcacatatgTCTATTCAAAAAAGTACTAATAGTTCAAGTTTAGCAtgcGTCATTGACCGTATTTTAGATAAAGGAATTGTTATTGATGCTTTTGCAAGAGTTTCTGTTGTAGGAATTGAAATTTTAACGATTGAAGCGCGAgtggagagacccatcagtacgagg	gvpB	1	1
Mega-B-E14Y	ggcgggcggtctcacatatgTCTATTCAAAAAAGTACTAATAGTTCAAGTTTAGCAtatGTCATTGACCGTATTTTAGATAAAGGAATTGTTATTGATGCTTTTGCAAGAGTTTCTGTTGTAGGAATTGAAATTTTAACGATTGAAGCGCGAgtggagagacccatcagtacgagg	gvpB	1	1
Mega-B-E14H	ggcgggcggtctcacatatgTCTATTCAAAAAAGTACTAATAGTTCAAGTTTAGCAcatGTCATTGACCGTATTTTAGATAAAGGAATTGTTATTGATGCTTTTGCAAGAGTTTCTGTTGTAGGAATTGAAATTTTAACGATTGAAGCGCGAgtggagagacccatcagtacgagg	gvpB	1	1
Mega-B-E14S	ggcgggcggtctcacatatgTCTATTCAAAAAAGTACTAATAGTTCAAGTTTAGCAagcGTCATTGACCGTATTTTAGATAAAGGAATTGTTATTGATGCTTTTGCAAGAGTTTCTGTTGTAGGAATTGAAATTTTAACGATTGAAGCGCGAgtggagagacccatcagtacgagg	gvpB	1	1
Mega-B-E14G	ggcgggcggtctcacatatgTCTATTCAAAAAAGTACTAATAGTTCAAGTTTAGCAggcGTCATTGACCGTATTTTAGATAAAGGAATTGTTATTGATGCTTTTGCAAGAGTTTCTGTTGTAGGAATTGAAATTTTAACGATTGAAGCGCGAgtggagagacccatcagtacgagg	gvpB	1	1
Mega-B-E14*	ggcgggcggtctcacatatgTCTATTCAAAAAAGTACTAATAGTTCAAGTTTAGCAtaaGTCATTGACCGTATTTTAGATAAAGGAATTGTTATTGATGCTTTTGCAAGAGTTTCTGTTGTAGGAATTGAAATTTTAACGATTGAAGCGCGAgtggagagacccatcagtacgagg	gvpB	1	1
Mega-B-V15F	ggcgggcggtctcacatatgTCTATTCAAAAAAGTACTAATAGTTCAAGTTTAGCAGAAtttATTGACCGTATTTTAGATAAAGGAATTGTTATTGATGCTTTTGCAAGAGTTTCTGTTGTAGGAATTGAAATTTTAACGATTGAAGCGCGAgtggagagacccatcagtacgagg	gvpB	1	1
Mega-B-V15L	ggcgggcggtctcacatatgTCTATTCAAAAAAGTACTAATAGTTCAAGTTTAGCAGAActgATTGACCGTATTTTAGATAAAGGAATTGTTATTGATGCTTTTGCAAGAGTTTCTGTTGTAGGAATTGAAATTTTAACGATTGAAGCGCGAgtggagagacccatcagtacgagg	gvpB	1	1
Mega-B-V15I	ggcgggcggtctcacatatgTCTATTCAAAAAAGTACTAATAGTTCAAGTTTAGCAGAAattATTGACCGTATTTTAGATAAAGGAATTGTTATTGATGCTTTTGCAAGAGTTTCTGTTGTAGGAATTGAAATTTTAACGATTGAAGCGCGAgtggagagacccatcagtacgagg	gvpB	1	1
Mega-B-V15M	ggcgggcggtctcacatatgTCTATTCAAAAAAGTACTAATAGTTCAAGTTTAGCAGAAatgATTGACCGTATTTTAGATAAAGGAATTGTTATTGATGCTTTTGCAAGAGTTTCTGTTGTAGGAATTGAAATTTTAACGATTGAAGCGCGAgtggagagacccatcagtacgagg	gvpB	1	1
Mega-B-V15P	ggcgggcggtctcacatatgTCTATTCAAAAAAGTACTAATAGTTCAAGTTTAGCAGAAccgATTGACCGTATTTTAGATAAAGGAATTGTTATTGATGCTTTTGCAAGAGTTTCTGTTGTAGGAATTGAAATTTTAACGATTGAAGCGCGAgtggagagacccatcagtacgagg	gvpB	1	1
Mega-B-V15T	ggcgggcggtctcacatatgTCTATTCAAAAAAGTACTAATAGTTCAAGTTTAGCAGAAaccATTGACCGTATTTTAGATAAAGGAATTGTTATTGATGCTTTTGCAAGAGTTTCTGTTGTAGGAATTGAAATTTTAACGATTGAAGCGCGAgtggagagacccatcagtacgagg	gvpB	1	1
Mega-B-V15Q	ggcgggcggtctcacatatgTCTATTCAAAAAAGTACTAATAGTTCAAGTTTAGCAGAAcagATTGACCGTATTTTAGATAAAGGAATTGTTATTGATGCTTTTGCAAGAGTTTCTGTTGTAGGAATTGAAATTTTAACGATTGAAGCGCGAgtggagagacccatcagtacgagg	gvpB	1	1
Mega-B-V15N	ggcgggcggtctcacatatgTCTATTCAAAAAAGTACTAATAGTTCAAGTTTAGCAGAAaacATTGACCGTATTTTAGATAAAGGAATTGTTATTGATGCTTTTGCAAGAGTTTCTGTTGTAGGAATTGAAATTTTAACGATTGAAGCGCGAgtggagagacccatcagtacgagg	gvpB	1	1
Mega-B-V15K	ggcgggcggtctcacatatgTCTATTCAAAAAAGTACTAATAGTTCAAGTTTAGCAGAAaaaATTGACCGTATTTTAGATAAAGGAATTGTTATTGATGCTTTTGCAAGAGTTTCTGTTGTAGGAATTGAAATTTTAACGATTGAAGCGCGAgtggagagacccatcagtacgagg	gvpB	1	1
Mega-B-V15D	ggcgggcggtctcacatatgTCTATTCAAAAAAGTACTAATAGTTCAAGTTTAGCAGAAgatATTGACCGTATTTTAGATAAAGGAATTGTTATTGATGCTTTTGCAAGAGTTTCTGTTGTAGGAATTGAAATTTTAACGATTGAAGCGCGAgtggagagacccatcagtacgagg	gvpB	1	1
Mega-B-V15A	ggcgggcggtctcacatatgTCTATTCAAAAAAGTACTAATAGTTCAAGTTTAGCAGAAgcgATTGACCGTATTTTAGATAAAGGAATTGTTATTGATGCTTTTGCAAGAGTTTCTGTTGTAGGAATTGAAATTTTAACGATTGAAGCGCGAgtggagagacccatcagtacgagg	gvpB	1	1
Mega-B-V15E	ggcgggcggtctcacatatgTCTATTCAAAAAAGTACTAATAGTTCAAGTTTAGCAGAAgaaATTGACCGTATTTTAGATAAAGGAATTGTTATTGATGCTTTTGCAAGAGTTTCTGTTGTAGGAATTGAAATTTTAACGATTGAAGCGCGAgtggagagacccatcagtacgagg	gvpB	1	1
Mega-B-V15W	ggcgggcggtctcacatatgTCTATTCAAAAAAGTACTAATAGTTCAAGTTTAGCAGAAtggATTGACCGTATTTTAGATAAAGGAATTGTTATTGATGCTTTTGCAAGAGTTTCTGTTGTAGGAATTGAAATTTTAACGATTGAAGCGCGAgtggagagacccatcagtacgagg	gvpB	1	1
Mega-B-V15R	ggcgggcggtctcacatatgTCTATTCAAAAAAGTACTAATAGTTCAAGTTTAGCAGAAcgcATTGACCGTATTTTAGATAAAGGAATTGTTATTGATGCTTTTGCAAGAGTTTCTGTTGTAGGAATTGAAATTTTAACGATTGAAGCGCGAgtggagagacccatcagtacgagg	gvpB	1	1
Mega-B-V15C	ggcgggcggtctcacatatgTCTATTCAAAAAAGTACTAATAGTTCAAGTTTAGCAGAAtgcATTGACCGTATTTTAGATAAAGGAATTGTTATTGATGCTTTTGCAAGAGTTTCTGTTGTAGGAATTGAAATTTTAACGATTGAAGCGCGAgtggagagacccatcagtacgagg	gvpB	1	1
Mega-B-V15Y	ggcgggcggtctcacatatgTCTATTCAAAAAAGTACTAATAGTTCAAGTTTAGCAGAAtatATTGACCGTATTTTAGATAAAGGAATTGTTATTGATGCTTTTGCAAGAGTTTCTGTTGTAGGAATTGAAATTTTAACGATTGAAGCGCGAgtggagagacccatcagtacgagg	gvpB	1	1
Mega-B-V15H	ggcgggcggtctcacatatgTCTATTCAAAAAAGTACTAATAGTTCAAGTTTAGCAGAAcatATTGACCGTATTTTAGATAAAGGAATTGTTATTGATGCTTTTGCAAGAGTTTCTGTTGTAGGAATTGAAATTTTAACGATTGAAGCGCGAgtggagagacccatcagtacgagg	gvpB	1	1
Mega-B-V15S	ggcgggcggtctcacatatgTCTATTCAAAAAAGTACTAATAGTTCAAGTTTAGCAGAAagcATTGACCGTATTTTAGATAAAGGAATTGTTATTGATGCTTTTGCAAGAGTTTCTGTTGTAGGAATTGAAATTTTAACGATTGAAGCGCGAgtggagagacccatcagtacgagg	gvpB	1	1
Mega-B-V15G	ggcgggcggtctcacatatgTCTATTCAAAAAAGTACTAATAGTTCAAGTTTAGCAGAAggcATTGACCGTATTTTAGATAAAGGAATTGTTATTGATGCTTTTGCAAGAGTTTCTGTTGTAGGAATTGAAATTTTAACGATTGAAGCGCGAgtggagagacccatcagtacgagg	gvpB	1	1
Mega-B-V15*	ggcgggcggtctcacatatgTCTATTCAAAAAAGTACTAATAGTTCAAGTTTAGCAGAAtaaATTGACCGTATTTTAGATAAAGGAATTGTTATTGATGCTTTTGCAAGAGTTTCTGTTGTAGGAATTGAAATTTTAACGATTGAAGCGCGAgtggagagacccatcagtacgagg	gvpB	1	1
Mega-B-I16F	ggcgggcggtctcacatatgTCTATTCAAAAAAGTACTAATAGTTCAAGTTTAGCAGAAGTCtttGACCGTATTTTAGATAAAGGAATTGTTATTGATGCTTTTGCAAGAGTTTCTGTTGTAGGAATTGAAATTTTAACGATTGAAGCGCGAgtggagagacccatcagtacgagg	gvpB	1	1
Mega-B-I16L	ggcgggcggtctcacatatgTCTATTCAAAAAAGTACTAATAGTTCAAGTTTAGCAGAAGTCctgGACCGTATTTTAGATAAAGGAATTGTTATTGATGCTTTTGCAAGAGTTTCTGTTGTAGGAATTGAAATTTTAACGATTGAAGCGCGAgtggagagacccatcagtacgagg	gvpB	1	1
Mega-B-I16M	ggcgggcggtctcacatatgTCTATTCAAAAAAGTACTAATAGTTCAAGTTTAGCAGAAGTCatgGACCGTATTTTAGATAAAGGAATTGTTATTGATGCTTTTGCAAGAGTTTCTGTTGTAGGAATTGAAATTTTAACGATTGAAGCGCGAgtggagagacccatcagtacgagg	gvpB	1	1
Mega-B-I16P	ggcgggcggtctcacatatgTCTATTCAAAAAAGTACTAATAGTTCAAGTTTAGCAGAAGTCccgGACCGTATTTTAGATAAAGGAATTGTTATTGATGCTTTTGCAAGAGTTTCTGTTGTAGGAATTGAAATTTTAACGATTGAAGCGCGAgtggagagacccatcagtacgagg	gvpB	1	1
Mega-B-I16T	ggcgggcggtctcacatatgTCTATTCAAAAAAGTACTAATAGTTCAAGTTTAGCAGAAGTCaccGACCGTATTTTAGATAAAGGAATTGTTATTGATGCTTTTGCAAGAGTTTCTGTTGTAGGAATTGAAATTTTAACGATTGAAGCGCGAgtggagagacccatcagtacgagg	gvpB	1	1
Mega-B-I16V	ggcgggcggtctcacatatgTCTATTCAAAAAAGTACTAATAGTTCAAGTTTAGCAGAAGTCgtgGACCGTATTTTAGATAAAGGAATTGTTATTGATGCTTTTGCAAGAGTTTCTGTTGTAGGAATTGAAATTTTAACGATTGAAGCGCGAgtggagagacccatcagtacgagg	gvpB	1	1
Mega-B-I16Q	ggcgggcggtctcacatatgTCTATTCAAAAAAGTACTAATAGTTCAAGTTTAGCAGAAGTCcagGACCGTATTTTAGATAAAGGAATTGTTATTGATGCTTTTGCAAGAGTTTCTGTTGTAGGAATTGAAATTTTAACGATTGAAGCGCGAgtggagagacccatcagtacgagg	gvpB	1	1
Mega-B-I16N	ggcgggcggtctcacatatgTCTATTCAAAAAAGTACTAATAGTTCAAGTTTAGCAGAAGTCaacGACCGTATTTTAGATAAAGGAATTGTTATTGATGCTTTTGCAAGAGTTTCTGTTGTAGGAATTGAAATTTTAACGATTGAAGCGCGAgtggagagacccatcagtacgagg	gvpB	1	1
Mega-B-I16K	ggcgggcggtctcacatatgTCTATTCAAAAAAGTACTAATAGTTCAAGTTTAGCAGAAGTCaaaGACCGTATTTTAGATAAAGGAATTGTTATTGATGCTTTTGCAAGAGTTTCTGTTGTAGGAATTGAAATTTTAACGATTGAAGCGCGAgtggagagacccatcagtacgagg	gvpB	1	1
Mega-B-I16D	ggcgggcggtctcacatatgTCTATTCAAAAAAGTACTAATAGTTCAAGTTTAGCAGAAGTCgatGACCGTATTTTAGATAAAGGAATTGTTATTGATGCTTTTGCAAGAGTTTCTGTTGTAGGAATTGAAATTTTAACGATTGAAGCGCGAgtggagagacccatcagtacgagg	gvpB	1	1
Mega-B-I16A	ggcgggcggtctcacatatgTCTATTCAAAAAAGTACTAATAGTTCAAGTTTAGCAGAAGTCgcgGACCGTATTTTAGATAAAGGAATTGTTATTGATGCTTTTGCAAGAGTTTCTGTTGTAGGAATTGAAATTTTAACGATTGAAGCGCGAgtggagagacccatcagtacgagg	gvpB	1	1
Mega-B-I16E	ggcgggcggtctcacatatgTCTATTCAAAAAAGTACTAATAGTTCAAGTTTAGCAGAAGTCgaaGACCGTATTTTAGATAAAGGAATTGTTATTGATGCTTTTGCAAGAGTTTCTGTTGTAGGAATTGAAATTTTAACGATTGAAGCGCGAgtggagagacccatcagtacgagg	gvpB	1	1
Mega-B-I16W	ggcgggcggtctcacatatgTCTATTCAAAAAAGTACTAATAGTTCAAGTTTAGCAGAAGTCtggGACCGTATTTTAGATAAAGGAATTGTTATTGATGCTTTTGCAAGAGTTTCTGTTGTAGGAATTGAAATTTTAACGATTGAAGCGCGAgtggagagacccatcagtacgagg	gvpB	1	1
Mega-B-I16R	ggcgggcggtctcacatatgTCTATTCAAAAAAGTACTAATAGTTCAAGTTTAGCAGAAGTCcgcGACCGTATTTTAGATAAAGGAATTGTTATTGATGCTTTTGCAAGAGTTTCTGTTGTAGGAATTGAAATTTTAACGATTGAAGCGCGAgtggagagacccatcagtacgagg	gvpB	1	1
Mega-B-I16C	ggcgggcggtctcacatatgTCTATTCAAAAAAGTACTAATAGTTCAAGTTTAGCAGAAGTCtgcGACCGTATTTTAGATAAAGGAATTGTTATTGATGCTTTTGCAAGAGTTTCTGTTGTAGGAATTGAAATTTTAACGATTGAAGCGCGAgtggagagacccatcagtacgagg	gvpB	1	1
Mega-B-I16Y	ggcgggcggtctcacatatgTCTATTCAAAAAAGTACTAATAGTTCAAGTTTAGCAGAAGTCtatGACCGTATTTTAGATAAAGGAATTGTTATTGATGCTTTTGCAAGAGTTTCTGTTGTAGGAATTGAAATTTTAACGATTGAAGCGCGAgtggagagacccatcagtacgagg	gvpB	1	1
Mega-B-I16H	ggcgggcggtctcacatatgTCTATTCAAAAAAGTACTAATAGTTCAAGTTTAGCAGAAGTCcatGACCGTATTTTAGATAAAGGAATTGTTATTGATGCTTTTGCAAGAGTTTCTGTTGTAGGAATTGAAATTTTAACGATTGAAGCGCGAgtggagagacccatcagtacgagg	gvpB	1	1
Mega-B-I16S	ggcgggcggtctcacatatgTCTATTCAAAAAAGTACTAATAGTTCAAGTTTAGCAGAAGTCagcGACCGTATTTTAGATAAAGGAATTGTTATTGATGCTTTTGCAAGAGTTTCTGTTGTAGGAATTGAAATTTTAACGATTGAAGCGCGAgtggagagacccatcagtacgagg	gvpB	1	1
Mega-B-I16G	ggcgggcggtctcacatatgTCTATTCAAAAAAGTACTAATAGTTCAAGTTTAGCAGAAGTCggcGACCGTATTTTAGATAAAGGAATTGTTATTGATGCTTTTGCAAGAGTTTCTGTTGTAGGAATTGAAATTTTAACGATTGAAGCGCGAgtggagagacccatcagtacgagg	gvpB	1	1
Mega-B-I16*	ggcgggcggtctcacatatgTCTATTCAAAAAAGTACTAATAGTTCAAGTTTAGCAGAAGTCtaaGACCGTATTTTAGATAAAGGAATTGTTATTGATGCTTTTGCAAGAGTTTCTGTTGTAGGAATTGAAATTTTAACGATTGAAGCGCGAgtggagagacccatcagtacgagg	gvpB	1	1
Mega-B-D17F	ggcgggcggtctcacatatgTCTATTCAAAAAAGTACTAATAGTTCAAGTTTAGCAGAAGTCATTtttCGTATTTTAGATAAAGGAATTGTTATTGATGCTTTTGCAAGAGTTTCTGTTGTAGGAATTGAAATTTTAACGATTGAAGCGCGAgtggagagacccatcagtacgagg	gvpB	1	1
Mega-B-D17L	ggcgggcggtctcacatatgTCTATTCAAAAAAGTACTAATAGTTCAAGTTTAGCAGAAGTCATTctgCGTATTTTAGATAAAGGAATTGTTATTGATGCTTTTGCAAGAGTTTCTGTTGTAGGAATTGAAATTTTAACGATTGAAGCGCGAgtggagagacccatcagtacgagg	gvpB	1	1
Mega-B-D17I	ggcgggcggtctcacatatgTCTATTCAAAAAAGTACTAATAGTTCAAGTTTAGCAGAAGTCATTattCGTATTTTAGATAAAGGAATTGTTATTGATGCTTTTGCAAGAGTTTCTGTTGTAGGAATTGAAATTTTAACGATTGAAGCGCGAgtggagagacccatcagtacgagg	gvpB	1	1
Mega-B-D17M	ggcgggcggtctcacatatgTCTATTCAAAAAAGTACTAATAGTTCAAGTTTAGCAGAAGTCATTatgCGTATTTTAGATAAAGGAATTGTTATTGATGCTTTTGCAAGAGTTTCTGTTGTAGGAATTGAAATTTTAACGATTGAAGCGCGAgtggagagacccatcagtacgagg	gvpB	1	1
Mega-B-D17P	ggcgggcggtctcacatatgTCTATTCAAAAAAGTACTAATAGTTCAAGTTTAGCAGAAGTCATTccgCGTATTTTAGATAAAGGAATTGTTATTGATGCTTTTGCAAGAGTTTCTGTTGTAGGAATTGAAATTTTAACGATTGAAGCGCGAgtggagagacccatcagtacgagg	gvpB	1	1
Mega-B-D17T	ggcgggcggtctcacatatgTCTATTCAAAAAAGTACTAATAGTTCAAGTTTAGCAGAAGTCATTaccCGTATTTTAGATAAAGGAATTGTTATTGATGCTTTTGCAAGAGTTTCTGTTGTAGGAATTGAAATTTTAACGATTGAAGCGCGAgtggagagacccatcagtacgagg	gvpB	1	1
Mega-B-D17V	ggcgggcggtctcacatatgTCTATTCAAAAAAGTACTAATAGTTCAAGTTTAGCAGAAGTCATTgtgCGTATTTTAGATAAAGGAATTGTTATTGATGCTTTTGCAAGAGTTTCTGTTGTAGGAATTGAAATTTTAACGATTGAAGCGCGAgtggagagacccatcagtacgagg	gvpB	1	1
Mega-B-D17Q	ggcgggcggtctcacatatgTCTATTCAAAAAAGTACTAATAGTTCAAGTTTAGCAGAAGTCATTcagCGTATTTTAGATAAAGGAATTGTTATTGATGCTTTTGCAAGAGTTTCTGTTGTAGGAATTGAAATTTTAACGATTGAAGCGCGAgtggagagacccatcagtacgagg	gvpB	1	1
Mega-B-D17N	ggcgggcggtctcacatatgTCTATTCAAAAAAGTACTAATAGTTCAAGTTTAGCAGAAGTCATTaacCGTATTTTAGATAAAGGAATTGTTATTGATGCTTTTGCAAGAGTTTCTGTTGTAGGAATTGAAATTTTAACGATTGAAGCGCGAgtggagagacccatcagtacgagg	gvpB	1	1
Mega-B-D17K	ggcgggcggtctcacatatgTCTATTCAAAAAAGTACTAATAGTTCAAGTTTAGCAGAAGTCATTaaaCGTATTTTAGATAAAGGAATTGTTATTGATGCTTTTGCAAGAGTTTCTGTTGTAGGAATTGAAATTTTAACGATTGAAGCGCGAgtggagagacccatcagtacgagg	gvpB	1	1
Mega-B-D17A	ggcgggcggtctcacatatgTCTATTCAAAAAAGTACTAATAGTTCAAGTTTAGCAGAAGTCATTgcgCGTATTTTAGATAAAGGAATTGTTATTGATGCTTTTGCAAGAGTTTCTGTTGTAGGAATTGAAATTTTAACGATTGAAGCGCGAgtggagagacccatcagtacgagg	gvpB	1	1
Mega-B-D17E	ggcgggcggtctcacatatgTCTATTCAAAAAAGTACTAATAGTTCAAGTTTAGCAGAAGTCATTgaaCGTATTTTAGATAAAGGAATTGTTATTGATGCTTTTGCAAGAGTTTCTGTTGTAGGAATTGAAATTTTAACGATTGAAGCGCGAgtggagagacccatcagtacgagg	gvpB	1	1
Mega-B-D17W	ggcgggcggtctcacatatgTCTATTCAAAAAAGTACTAATAGTTCAAGTTTAGCAGAAGTCATTtggCGTATTTTAGATAAAGGAATTGTTATTGATGCTTTTGCAAGAGTTTCTGTTGTAGGAATTGAAATTTTAACGATTGAAGCGCGAgtggagagacccatcagtacgagg	gvpB	1	1
Mega-B-D17R	ggcgggcggtctcacatatgTCTATTCAAAAAAGTACTAATAGTTCAAGTTTAGCAGAAGTCATTcgcCGTATTTTAGATAAAGGAATTGTTATTGATGCTTTTGCAAGAGTTTCTGTTGTAGGAATTGAAATTTTAACGATTGAAGCGCGAgtggagagacccatcagtacgagg	gvpB	1	1
Mega-B-D17C	ggcgggcggtctcacatatgTCTATTCAAAAAAGTACTAATAGTTCAAGTTTAGCAGAAGTCATTtgcCGTATTTTAGATAAAGGAATTGTTATTGATGCTTTTGCAAGAGTTTCTGTTGTAGGAATTGAAATTTTAACGATTGAAGCGCGAgtggagagacccatcagtacgagg	gvpB	1	1
Mega-B-D17Y	ggcgggcggtctcacatatgTCTATTCAAAAAAGTACTAATAGTTCAAGTTTAGCAGAAGTCATTtatCGTATTTTAGATAAAGGAATTGTTATTGATGCTTTTGCAAGAGTTTCTGTTGTAGGAATTGAAATTTTAACGATTGAAGCGCGAgtggagagacccatcagtacgagg	gvpB	1	1
Mega-B-D17H	ggcgggcggtctcacatatgTCTATTCAAAAAAGTACTAATAGTTCAAGTTTAGCAGAAGTCATTcatCGTATTTTAGATAAAGGAATTGTTATTGATGCTTTTGCAAGAGTTTCTGTTGTAGGAATTGAAATTTTAACGATTGAAGCGCGAgtggagagacccatcagtacgagg	gvpB	1	1
Mega-B-D17S	ggcgggcggtctcacatatgTCTATTCAAAAAAGTACTAATAGTTCAAGTTTAGCAGAAGTCATTagcCGTATTTTAGATAAAGGAATTGTTATTGATGCTTTTGCAAGAGTTTCTGTTGTAGGAATTGAAATTTTAACGATTGAAGCGCGAgtggagagacccatcagtacgagg	gvpB	1	1
Mega-B-D17G	ggcgggcggtctcacatatgTCTATTCAAAAAAGTACTAATAGTTCAAGTTTAGCAGAAGTCATTggcCGTATTTTAGATAAAGGAATTGTTATTGATGCTTTTGCAAGAGTTTCTGTTGTAGGAATTGAAATTTTAACGATTGAAGCGCGAgtggagagacccatcagtacgagg	gvpB	1	1
Mega-B-D17*	ggcgggcggtctcacatatgTCTATTCAAAAAAGTACTAATAGTTCAAGTTTAGCAGAAGTCATTtaaCGTATTTTAGATAAAGGAATTGTTATTGATGCTTTTGCAAGAGTTTCTGTTGTAGGAATTGAAATTTTAACGATTGAAGCGCGAgtggagagacccatcagtacgagg	gvpB	1	1
Mega-B-R18F	ggcgggcggtctcacatatgTCTATTCAAAAAAGTACTAATAGTTCAAGTTTAGCAGAAGTCATTGACtttATTTTAGATAAAGGAATTGTTATTGATGCTTTTGCAAGAGTTTCTGTTGTAGGAATTGAAATTTTAACGATTGAAGCGCGAgtggagagacccatcagtacgagg	gvpB	1	1
Mega-B-R18L	ggcgggcggtctcacatatgTCTATTCAAAAAAGTACTAATAGTTCAAGTTTAGCAGAAGTCATTGACctgATTTTAGATAAAGGAATTGTTATTGATGCTTTTGCAAGAGTTTCTGTTGTAGGAATTGAAATTTTAACGATTGAAGCGCGAgtggagagacccatcagtacgagg	gvpB	1	1
Mega-B-R18I	ggcgggcggtctcacatatgTCTATTCAAAAAAGTACTAATAGTTCAAGTTTAGCAGAAGTCATTGACattATTTTAGATAAAGGAATTGTTATTGATGCTTTTGCAAGAGTTTCTGTTGTAGGAATTGAAATTTTAACGATTGAAGCGCGAgtggagagacccatcagtacgagg	gvpB	1	1
Mega-B-R18M	ggcgggcggtctcacatatgTCTATTCAAAAAAGTACTAATAGTTCAAGTTTAGCAGAAGTCATTGACatgATTTTAGATAAAGGAATTGTTATTGATGCTTTTGCAAGAGTTTCTGTTGTAGGAATTGAAATTTTAACGATTGAAGCGCGAgtggagagacccatcagtacgagg	gvpB	1	1
Mega-B-R18P	ggcgggcggtctcacatatgTCTATTCAAAAAAGTACTAATAGTTCAAGTTTAGCAGAAGTCATTGACccgATTTTAGATAAAGGAATTGTTATTGATGCTTTTGCAAGAGTTTCTGTTGTAGGAATTGAAATTTTAACGATTGAAGCGCGAgtggagagacccatcagtacgagg	gvpB	1	1
Mega-B-R18T	ggcgggcggtctcacatatgTCTATTCAAAAAAGTACTAATAGTTCAAGTTTAGCAGAAGTCATTGACaccATTTTAGATAAAGGAATTGTTATTGATGCTTTTGCAAGAGTTTCTGTTGTAGGAATTGAAATTTTAACGATTGAAGCGCGAgtggagagacccatcagtacgagg	gvpB	1	1
Mega-B-R18V	ggcgggcggtctcacatatgTCTATTCAAAAAAGTACTAATAGTTCAAGTTTAGCAGAAGTCATTGACgtgATTTTAGATAAAGGAATTGTTATTGATGCTTTTGCAAGAGTTTCTGTTGTAGGAATTGAAATTTTAACGATTGAAGCGCGAgtggagagacccatcagtacgagg	gvpB	1	1
Mega-B-R18Q	ggcgggcggtctcacatatgTCTATTCAAAAAAGTACTAATAGTTCAAGTTTAGCAGAAGTCATTGACcagATTTTAGATAAAGGAATTGTTATTGATGCTTTTGCAAGAGTTTCTGTTGTAGGAATTGAAATTTTAACGATTGAAGCGCGAgtggagagacccatcagtacgagg	gvpB	1	1
Mega-B-R18N	ggcgggcggtctcacatatgTCTATTCAAAAAAGTACTAATAGTTCAAGTTTAGCAGAAGTCATTGACaacATTTTAGATAAAGGAATTGTTATTGATGCTTTTGCAAGAGTTTCTGTTGTAGGAATTGAAATTTTAACGATTGAAGCGCGAgtggagagacccatcagtacgagg	gvpB	1	1
Mega-B-R18K	ggcgggcggtctcacatatgTCTATTCAAAAAAGTACTAATAGTTCAAGTTTAGCAGAAGTCATTGACaaaATTTTAGATAAAGGAATTGTTATTGATGCTTTTGCAAGAGTTTCTGTTGTAGGAATTGAAATTTTAACGATTGAAGCGCGAgtggagagacccatcagtacgagg	gvpB	1	1
Mega-B-R18D	ggcgggcggtctcacatatgTCTATTCAAAAAAGTACTAATAGTTCAAGTTTAGCAGAAGTCATTGACgatATTTTAGATAAAGGAATTGTTATTGATGCTTTTGCAAGAGTTTCTGTTGTAGGAATTGAAATTTTAACGATTGAAGCGCGAgtggagagacccatcagtacgagg	gvpB	1	1
Mega-B-R18A	ggcgggcggtctcacatatgTCTATTCAAAAAAGTACTAATAGTTCAAGTTTAGCAGAAGTCATTGACgcgATTTTAGATAAAGGAATTGTTATTGATGCTTTTGCAAGAGTTTCTGTTGTAGGAATTGAAATTTTAACGATTGAAGCGCGAgtggagagacccatcagtacgagg	gvpB	1	1
Mega-B-R18E	ggcgggcggtctcacatatgTCTATTCAAAAAAGTACTAATAGTTCAAGTTTAGCAGAAGTCATTGACgaaATTTTAGATAAAGGAATTGTTATTGATGCTTTTGCAAGAGTTTCTGTTGTAGGAATTGAAATTTTAACGATTGAAGCGCGAgtggagagacccatcagtacgagg	gvpB	1	1
Mega-B-R18W	ggcgggcggtctcacatatgTCTATTCAAAAAAGTACTAATAGTTCAAGTTTAGCAGAAGTCATTGACtggATTTTAGATAAAGGAATTGTTATTGATGCTTTTGCAAGAGTTTCTGTTGTAGGAATTGAAATTTTAACGATTGAAGCGCGAgtggagagacccatcagtacgagg	gvpB	1	1
Mega-B-R18C	ggcgggcggtctcacatatgTCTATTCAAAAAAGTACTAATAGTTCAAGTTTAGCAGAAGTCATTGACtgcATTTTAGATAAAGGAATTGTTATTGATGCTTTTGCAAGAGTTTCTGTTGTAGGAATTGAAATTTTAACGATTGAAGCGCGAgtggagagacccatcagtacgagg	gvpB	1	1
Mega-B-R18Y	ggcgggcggtctcacatatgTCTATTCAAAAAAGTACTAATAGTTCAAGTTTAGCAGAAGTCATTGACtatATTTTAGATAAAGGAATTGTTATTGATGCTTTTGCAAGAGTTTCTGTTGTAGGAATTGAAATTTTAACGATTGAAGCGCGAgtggagagacccatcagtacgagg	gvpB	1	1
Mega-B-R18H	ggcgggcggtctcacatatgTCTATTCAAAAAAGTACTAATAGTTCAAGTTTAGCAGAAGTCATTGACcatATTTTAGATAAAGGAATTGTTATTGATGCTTTTGCAAGAGTTTCTGTTGTAGGAATTGAAATTTTAACGATTGAAGCGCGAgtggagagacccatcagtacgagg	gvpB	1	1
Mega-B-R18S	ggcgggcggtctcacatatgTCTATTCAAAAAAGTACTAATAGTTCAAGTTTAGCAGAAGTCATTGACagcATTTTAGATAAAGGAATTGTTATTGATGCTTTTGCAAGAGTTTCTGTTGTAGGAATTGAAATTTTAACGATTGAAGCGCGAgtggagagacccatcagtacgagg	gvpB	1	1
Mega-B-R18G	ggcgggcggtctcacatatgTCTATTCAAAAAAGTACTAATAGTTCAAGTTTAGCAGAAGTCATTGACggcATTTTAGATAAAGGAATTGTTATTGATGCTTTTGCAAGAGTTTCTGTTGTAGGAATTGAAATTTTAACGATTGAAGCGCGAgtggagagacccatcagtacgagg	gvpB	1	1
Mega-B-R18*	ggcgggcggtctcacatatgTCTATTCAAAAAAGTACTAATAGTTCAAGTTTAGCAGAAGTCATTGACtaaATTTTAGATAAAGGAATTGTTATTGATGCTTTTGCAAGAGTTTCTGTTGTAGGAATTGAAATTTTAACGATTGAAGCGCGAgtggagagacccatcagtacgagg	gvpB	1	1
Mega-B-I19F	ggcgggcggtctcacatatgTCTATTCAAAAAAGTACTAATAGTTCAAGTTTAGCAGAAGTCATTGACCGTtttTTAGATAAAGGAATTGTTATTGATGCTTTTGCAAGAGTTTCTGTTGTAGGAATTGAAATTTTAACGATTGAAGCGCGAgtggagagacccatcagtacgagg	gvpB	1	1
Mega-B-I19L	ggcgggcggtctcacatatgTCTATTCAAAAAAGTACTAATAGTTCAAGTTTAGCAGAAGTCATTGACCGTctgTTAGATAAAGGAATTGTTATTGATGCTTTTGCAAGAGTTTCTGTTGTAGGAATTGAAATTTTAACGATTGAAGCGCGAgtggagagacccatcagtacgagg	gvpB	1	1
Mega-B-I19M	ggcgggcggtctcacatatgTCTATTCAAAAAAGTACTAATAGTTCAAGTTTAGCAGAAGTCATTGACCGTatgTTAGATAAAGGAATTGTTATTGATGCTTTTGCAAGAGTTTCTGTTGTAGGAATTGAAATTTTAACGATTGAAGCGCGAgtggagagacccatcagtacgagg	gvpB	1	1
Mega-B-I19P	ggcgggcggtctcacatatgTCTATTCAAAAAAGTACTAATAGTTCAAGTTTAGCAGAAGTCATTGACCGTccgTTAGATAAAGGAATTGTTATTGATGCTTTTGCAAGAGTTTCTGTTGTAGGAATTGAAATTTTAACGATTGAAGCGCGAgtggagagacccatcagtacgagg	gvpB	1	1
Mega-B-I19T	ggcgggcggtctcacatatgTCTATTCAAAAAAGTACTAATAGTTCAAGTTTAGCAGAAGTCATTGACCGTaccTTAGATAAAGGAATTGTTATTGATGCTTTTGCAAGAGTTTCTGTTGTAGGAATTGAAATTTTAACGATTGAAGCGCGAgtggagagacccatcagtacgagg	gvpB	1	1
Mega-B-I19V	ggcgggcggtctcacatatgTCTATTCAAAAAAGTACTAATAGTTCAAGTTTAGCAGAAGTCATTGACCGTgtgTTAGATAAAGGAATTGTTATTGATGCTTTTGCAAGAGTTTCTGTTGTAGGAATTGAAATTTTAACGATTGAAGCGCGAgtggagagacccatcagtacgagg	gvpB	1	1
Mega-B-I19Q	ggcgggcggtctcacatatgTCTATTCAAAAAAGTACTAATAGTTCAAGTTTAGCAGAAGTCATTGACCGTcagTTAGATAAAGGAATTGTTATTGATGCTTTTGCAAGAGTTTCTGTTGTAGGAATTGAAATTTTAACGATTGAAGCGCGAgtggagagacccatcagtacgagg	gvpB	1	1
Mega-B-I19N	ggcgggcggtctcacatatgTCTATTCAAAAAAGTACTAATAGTTCAAGTTTAGCAGAAGTCATTGACCGTaacTTAGATAAAGGAATTGTTATTGATGCTTTTGCAAGAGTTTCTGTTGTAGGAATTGAAATTTTAACGATTGAAGCGCGAgtggagagacccatcagtacgagg	gvpB	1	1
Mega-B-I19K	ggcgggcggtctcacatatgTCTATTCAAAAAAGTACTAATAGTTCAAGTTTAGCAGAAGTCATTGACCGTaaaTTAGATAAAGGAATTGTTATTGATGCTTTTGCAAGAGTTTCTGTTGTAGGAATTGAAATTTTAACGATTGAAGCGCGAgtggagagacccatcagtacgagg	gvpB	1	1
Mega-B-I19D	ggcgggcggtctcacatatgTCTATTCAAAAAAGTACTAATAGTTCAAGTTTAGCAGAAGTCATTGACCGTgatTTAGATAAAGGAATTGTTATTGATGCTTTTGCAAGAGTTTCTGTTGTAGGAATTGAAATTTTAACGATTGAAGCGCGAgtggagagacccatcagtacgagg	gvpB	1	1
Mega-B-I19A	ggcgggcggtctcacatatgTCTATTCAAAAAAGTACTAATAGTTCAAGTTTAGCAGAAGTCATTGACCGTgcgTTAGATAAAGGAATTGTTATTGATGCTTTTGCAAGAGTTTCTGTTGTAGGAATTGAAATTTTAACGATTGAAGCGCGAgtggagagacccatcagtacgagg	gvpB	1	1
Mega-B-I19E	ggcgggcggtctcacatatgTCTATTCAAAAAAGTACTAATAGTTCAAGTTTAGCAGAAGTCATTGACCGTgaaTTAGATAAAGGAATTGTTATTGATGCTTTTGCAAGAGTTTCTGTTGTAGGAATTGAAATTTTAACGATTGAAGCGCGAgtggagagacccatcagtacgagg	gvpB	1	1
Mega-B-I19W	ggcgggcggtctcacatatgTCTATTCAAAAAAGTACTAATAGTTCAAGTTTAGCAGAAGTCATTGACCGTtggTTAGATAAAGGAATTGTTATTGATGCTTTTGCAAGAGTTTCTGTTGTAGGAATTGAAATTTTAACGATTGAAGCGCGAgtggagagacccatcagtacgagg	gvpB	1	1
Mega-B-I19R	ggcgggcggtctcacatatgTCTATTCAAAAAAGTACTAATAGTTCAAGTTTAGCAGAAGTCATTGACCGTcgcTTAGATAAAGGAATTGTTATTGATGCTTTTGCAAGAGTTTCTGTTGTAGGAATTGAAATTTTAACGATTGAAGCGCGAgtggagagacccatcagtacgagg	gvpB	1	1
Mega-B-I19C	ggcgggcggtctcacatatgTCTATTCAAAAAAGTACTAATAGTTCAAGTTTAGCAGAAGTCATTGACCGTtgcTTAGATAAAGGAATTGTTATTGATGCTTTTGCAAGAGTTTCTGTTGTAGGAATTGAAATTTTAACGATTGAAGCGCGAgtggagagacccatcagtacgagg	gvpB	1	1
Mega-B-I19Y	ggcgggcggtctcacatatgTCTATTCAAAAAAGTACTAATAGTTCAAGTTTAGCAGAAGTCATTGACCGTtatTTAGATAAAGGAATTGTTATTGATGCTTTTGCAAGAGTTTCTGTTGTAGGAATTGAAATTTTAACGATTGAAGCGCGAgtggagagacccatcagtacgagg	gvpB	1	1
Mega-B-I19H	ggcgggcggtctcacatatgTCTATTCAAAAAAGTACTAATAGTTCAAGTTTAGCAGAAGTCATTGACCGTcatTTAGATAAAGGAATTGTTATTGATGCTTTTGCAAGAGTTTCTGTTGTAGGAATTGAAATTTTAACGATTGAAGCGCGAgtggagagacccatcagtacgagg	gvpB	1	1
Mega-B-I19S	ggcgggcggtctcacatatgTCTATTCAAAAAAGTACTAATAGTTCAAGTTTAGCAGAAGTCATTGACCGTagcTTAGATAAAGGAATTGTTATTGATGCTTTTGCAAGAGTTTCTGTTGTAGGAATTGAAATTTTAACGATTGAAGCGCGAgtggagagacccatcagtacgagg	gvpB	1	1
Mega-B-I19G	ggcgggcggtctcacatatgTCTATTCAAAAAAGTACTAATAGTTCAAGTTTAGCAGAAGTCATTGACCGTggcTTAGATAAAGGAATTGTTATTGATGCTTTTGCAAGAGTTTCTGTTGTAGGAATTGAAATTTTAACGATTGAAGCGCGAgtggagagacccatcagtacgagg	gvpB	1	1
Mega-B-I19*	ggcgggcggtctcacatatgTCTATTCAAAAAAGTACTAATAGTTCAAGTTTAGCAGAAGTCATTGACCGTtaaTTAGATAAAGGAATTGTTATTGATGCTTTTGCAAGAGTTTCTGTTGTAGGAATTGAAATTTTAACGATTGAAGCGCGAgtggagagacccatcagtacgagg	gvpB	1	1
Mega-B-L20F	ggcgggcggtctcacatatgTCTATTCAAAAAAGTACTAATAGTTCAAGTTTAGCAGAAGTCATTGACCGTATTtttGATAAAGGAATTGTTATTGATGCTTTTGCAAGAGTTTCTGTTGTAGGAATTGAAATTTTAACGATTGAAGCGCGAgtggagagacccatcagtacgagg	gvpB	1	1
Mega-B-L20I	ggcgggcggtctcacatatgTCTATTCAAAAAAGTACTAATAGTTCAAGTTTAGCAGAAGTCATTGACCGTATTattGATAAAGGAATTGTTATTGATGCTTTTGCAAGAGTTTCTGTTGTAGGAATTGAAATTTTAACGATTGAAGCGCGAgtggagagacccatcagtacgagg	gvpB	1	1
Mega-B-L20M	ggcgggcggtctcacatatgTCTATTCAAAAAAGTACTAATAGTTCAAGTTTAGCAGAAGTCATTGACCGTATTatgGATAAAGGAATTGTTATTGATGCTTTTGCAAGAGTTTCTGTTGTAGGAATTGAAATTTTAACGATTGAAGCGCGAgtggagagacccatcagtacgagg	gvpB	1	1
Mega-B-L20P	ggcgggcggtctcacatatgTCTATTCAAAAAAGTACTAATAGTTCAAGTTTAGCAGAAGTCATTGACCGTATTccgGATAAAGGAATTGTTATTGATGCTTTTGCAAGAGTTTCTGTTGTAGGAATTGAAATTTTAACGATTGAAGCGCGAgtggagagacccatcagtacgagg	gvpB	1	1
Mega-B-L20T	ggcgggcggtctcacatatgTCTATTCAAAAAAGTACTAATAGTTCAAGTTTAGCAGAAGTCATTGACCGTATTaccGATAAAGGAATTGTTATTGATGCTTTTGCAAGAGTTTCTGTTGTAGGAATTGAAATTTTAACGATTGAAGCGCGAgtggagagacccatcagtacgagg	gvpB	1	1
Mega-B-L20V	ggcgggcggtctcacatatgTCTATTCAAAAAAGTACTAATAGTTCAAGTTTAGCAGAAGTCATTGACCGTATTgtgGATAAAGGAATTGTTATTGATGCTTTTGCAAGAGTTTCTGTTGTAGGAATTGAAATTTTAACGATTGAAGCGCGAgtggagagacccatcagtacgagg	gvpB	1	1
Mega-B-L20Q	ggcgggcggtctcacatatgTCTATTCAAAAAAGTACTAATAGTTCAAGTTTAGCAGAAGTCATTGACCGTATTcagGATAAAGGAATTGTTATTGATGCTTTTGCAAGAGTTTCTGTTGTAGGAATTGAAATTTTAACGATTGAAGCGCGAgtggagagacccatcagtacgagg	gvpB	1	1
Mega-B-L20N	ggcgggcggtctcacatatgTCTATTCAAAAAAGTACTAATAGTTCAAGTTTAGCAGAAGTCATTGACCGTATTaacGATAAAGGAATTGTTATTGATGCTTTTGCAAGAGTTTCTGTTGTAGGAATTGAAATTTTAACGATTGAAGCGCGAgtggagagacccatcagtacgagg	gvpB	1	1
Mega-B-L20K	ggcgggcggtctcacatatgTCTATTCAAAAAAGTACTAATAGTTCAAGTTTAGCAGAAGTCATTGACCGTATTaaaGATAAAGGAATTGTTATTGATGCTTTTGCAAGAGTTTCTGTTGTAGGAATTGAAATTTTAACGATTGAAGCGCGAgtggagagacccatcagtacgagg	gvpB	1	1
Mega-B-L20D	ggcgggcggtctcacatatgTCTATTCAAAAAAGTACTAATAGTTCAAGTTTAGCAGAAGTCATTGACCGTATTgatGATAAAGGAATTGTTATTGATGCTTTTGCAAGAGTTTCTGTTGTAGGAATTGAAATTTTAACGATTGAAGCGCGAgtggagagacccatcagtacgagg	gvpB	1	1
Mega-B-L20A	ggcgggcggtctcacatatgTCTATTCAAAAAAGTACTAATAGTTCAAGTTTAGCAGAAGTCATTGACCGTATTgcgGATAAAGGAATTGTTATTGATGCTTTTGCAAGAGTTTCTGTTGTAGGAATTGAAATTTTAACGATTGAAGCGCGAgtggagagacccatcagtacgagg	gvpB	1	1
Mega-B-L20E	ggcgggcggtctcacatatgTCTATTCAAAAAAGTACTAATAGTTCAAGTTTAGCAGAAGTCATTGACCGTATTgaaGATAAAGGAATTGTTATTGATGCTTTTGCAAGAGTTTCTGTTGTAGGAATTGAAATTTTAACGATTGAAGCGCGAgtggagagacccatcagtacgagg	gvpB	1	1
Mega-B-L20W	ggcgggcggtctcacatatgTCTATTCAAAAAAGTACTAATAGTTCAAGTTTAGCAGAAGTCATTGACCGTATTtggGATAAAGGAATTGTTATTGATGCTTTTGCAAGAGTTTCTGTTGTAGGAATTGAAATTTTAACGATTGAAGCGCGAgtggagagacccatcagtacgagg	gvpB	1	1
Mega-B-L20R	ggcgggcggtctcacatatgTCTATTCAAAAAAGTACTAATAGTTCAAGTTTAGCAGAAGTCATTGACCGTATTcgcGATAAAGGAATTGTTATTGATGCTTTTGCAAGAGTTTCTGTTGTAGGAATTGAAATTTTAACGATTGAAGCGCGAgtggagagacccatcagtacgagg	gvpB	1	1
Mega-B-L20C	ggcgggcggtctcacatatgTCTATTCAAAAAAGTACTAATAGTTCAAGTTTAGCAGAAGTCATTGACCGTATTtgcGATAAAGGAATTGTTATTGATGCTTTTGCAAGAGTTTCTGTTGTAGGAATTGAAATTTTAACGATTGAAGCGCGAgtggagagacccatcagtacgagg	gvpB	1	1
Mega-B-L20Y	ggcgggcggtctcacatatgTCTATTCAAAAAAGTACTAATAGTTCAAGTTTAGCAGAAGTCATTGACCGTATTtatGATAAAGGAATTGTTATTGATGCTTTTGCAAGAGTTTCTGTTGTAGGAATTGAAATTTTAACGATTGAAGCGCGAgtggagagacccatcagtacgagg	gvpB	1	1
Mega-B-L20H	ggcgggcggtctcacatatgTCTATTCAAAAAAGTACTAATAGTTCAAGTTTAGCAGAAGTCATTGACCGTATTcatGATAAAGGAATTGTTATTGATGCTTTTGCAAGAGTTTCTGTTGTAGGAATTGAAATTTTAACGATTGAAGCGCGAgtggagagacccatcagtacgagg	gvpB	1	1
Mega-B-L20S	ggcgggcggtctcacatatgTCTATTCAAAAAAGTACTAATAGTTCAAGTTTAGCAGAAGTCATTGACCGTATTagcGATAAAGGAATTGTTATTGATGCTTTTGCAAGAGTTTCTGTTGTAGGAATTGAAATTTTAACGATTGAAGCGCGAgtggagagacccatcagtacgagg	gvpB	1	1
Mega-B-L20G	ggcgggcggtctcacatatgTCTATTCAAAAAAGTACTAATAGTTCAAGTTTAGCAGAAGTCATTGACCGTATTggcGATAAAGGAATTGTTATTGATGCTTTTGCAAGAGTTTCTGTTGTAGGAATTGAAATTTTAACGATTGAAGCGCGAgtggagagacccatcagtacgagg	gvpB	1	1
Mega-B-L20*	ggcgggcggtctcacatatgTCTATTCAAAAAAGTACTAATAGTTCAAGTTTAGCAGAAGTCATTGACCGTATTtaaGATAAAGGAATTGTTATTGATGCTTTTGCAAGAGTTTCTGTTGTAGGAATTGAAATTTTAACGATTGAAGCGCGAgtggagagacccatcagtacgagg	gvpB	1	1
Mega-B-D21F	ggcgggcggtctcacatatgTCTATTCAAAAAAGTACTAATAGTTCAAGTTTAGCAGAAGTCATTGACCGTATTTTAtttAAAGGAATTGTTATTGATGCTTTTGCAAGAGTTTCTGTTGTAGGAATTGAAATTTTAACGATTGAAGCGCGAgtggagagacccatcagtacgagg	gvpB	1	1
Mega-B-D21L	ggcgggcggtctcacatatgTCTATTCAAAAAAGTACTAATAGTTCAAGTTTAGCAGAAGTCATTGACCGTATTTTActgAAAGGAATTGTTATTGATGCTTTTGCAAGAGTTTCTGTTGTAGGAATTGAAATTTTAACGATTGAAGCGCGAgtggagagacccatcagtacgagg	gvpB	1	1
Mega-B-D21I	ggcgggcggtctcacatatgTCTATTCAAAAAAGTACTAATAGTTCAAGTTTAGCAGAAGTCATTGACCGTATTTTAattAAAGGAATTGTTATTGATGCTTTTGCAAGAGTTTCTGTTGTAGGAATTGAAATTTTAACGATTGAAGCGCGAgtggagagacccatcagtacgagg	gvpB	1	1
Mega-B-D21M	ggcgggcggtctcacatatgTCTATTCAAAAAAGTACTAATAGTTCAAGTTTAGCAGAAGTCATTGACCGTATTTTAatgAAAGGAATTGTTATTGATGCTTTTGCAAGAGTTTCTGTTGTAGGAATTGAAATTTTAACGATTGAAGCGCGAgtggagagacccatcagtacgagg	gvpB	1	1
Mega-B-D21P	ggcgggcggtctcacatatgTCTATTCAAAAAAGTACTAATAGTTCAAGTTTAGCAGAAGTCATTGACCGTATTTTAccgAAAGGAATTGTTATTGATGCTTTTGCAAGAGTTTCTGTTGTAGGAATTGAAATTTTAACGATTGAAGCGCGAgtggagagacccatcagtacgagg	gvpB	1	1
Mega-B-D21T	ggcgggcggtctcacatatgTCTATTCAAAAAAGTACTAATAGTTCAAGTTTAGCAGAAGTCATTGACCGTATTTTAaccAAAGGAATTGTTATTGATGCTTTTGCAAGAGTTTCTGTTGTAGGAATTGAAATTTTAACGATTGAAGCGCGAgtggagagacccatcagtacgagg	gvpB	1	1
Mega-B-D21V	ggcgggcggtctcacatatgTCTATTCAAAAAAGTACTAATAGTTCAAGTTTAGCAGAAGTCATTGACCGTATTTTAgtgAAAGGAATTGTTATTGATGCTTTTGCAAGAGTTTCTGTTGTAGGAATTGAAATTTTAACGATTGAAGCGCGAgtggagagacccatcagtacgagg	gvpB	1	1
Mega-B-D21Q	ggcgggcggtctcacatatgTCTATTCAAAAAAGTACTAATAGTTCAAGTTTAGCAGAAGTCATTGACCGTATTTTAcagAAAGGAATTGTTATTGATGCTTTTGCAAGAGTTTCTGTTGTAGGAATTGAAATTTTAACGATTGAAGCGCGAgtggagagacccatcagtacgagg	gvpB	1	1
Mega-B-D21N	ggcgggcggtctcacatatgTCTATTCAAAAAAGTACTAATAGTTCAAGTTTAGCAGAAGTCATTGACCGTATTTTAaacAAAGGAATTGTTATTGATGCTTTTGCAAGAGTTTCTGTTGTAGGAATTGAAATTTTAACGATTGAAGCGCGAgtggagagacccatcagtacgagg	gvpB	1	1
Mega-B-D21K	ggcgggcggtctcacatatgTCTATTCAAAAAAGTACTAATAGTTCAAGTTTAGCAGAAGTCATTGACCGTATTTTAaaaAAAGGAATTGTTATTGATGCTTTTGCAAGAGTTTCTGTTGTAGGAATTGAAATTTTAACGATTGAAGCGCGAgtggagagacccatcagtacgagg	gvpB	1	1
Mega-B-D21A	ggcgggcggtctcacatatgTCTATTCAAAAAAGTACTAATAGTTCAAGTTTAGCAGAAGTCATTGACCGTATTTTAgcgAAAGGAATTGTTATTGATGCTTTTGCAAGAGTTTCTGTTGTAGGAATTGAAATTTTAACGATTGAAGCGCGAgtggagagacccatcagtacgagg	gvpB	1	1
Mega-B-D21E	ggcgggcggtctcacatatgTCTATTCAAAAAAGTACTAATAGTTCAAGTTTAGCAGAAGTCATTGACCGTATTTTAgaaAAAGGAATTGTTATTGATGCTTTTGCAAGAGTTTCTGTTGTAGGAATTGAAATTTTAACGATTGAAGCGCGAgtggagagacccatcagtacgagg	gvpB	1	1
Mega-B-D21W	ggcgggcggtctcacatatgTCTATTCAAAAAAGTACTAATAGTTCAAGTTTAGCAGAAGTCATTGACCGTATTTTAtggAAAGGAATTGTTATTGATGCTTTTGCAAGAGTTTCTGTTGTAGGAATTGAAATTTTAACGATTGAAGCGCGAgtggagagacccatcagtacgagg	gvpB	1	1
Mega-B-D21R	ggcgggcggtctcacatatgTCTATTCAAAAAAGTACTAATAGTTCAAGTTTAGCAGAAGTCATTGACCGTATTTTAcgcAAAGGAATTGTTATTGATGCTTTTGCAAGAGTTTCTGTTGTAGGAATTGAAATTTTAACGATTGAAGCGCGAgtggagagacccatcagtacgagg	gvpB	1	1
Mega-B-D21C	ggcgggcggtctcacatatgTCTATTCAAAAAAGTACTAATAGTTCAAGTTTAGCAGAAGTCATTGACCGTATTTTAtgcAAAGGAATTGTTATTGATGCTTTTGCAAGAGTTTCTGTTGTAGGAATTGAAATTTTAACGATTGAAGCGCGAgtggagagacccatcagtacgagg	gvpB	1	1
Mega-B-D21Y	ggcgggcggtctcacatatgTCTATTCAAAAAAGTACTAATAGTTCAAGTTTAGCAGAAGTCATTGACCGTATTTTAtatAAAGGAATTGTTATTGATGCTTTTGCAAGAGTTTCTGTTGTAGGAATTGAAATTTTAACGATTGAAGCGCGAgtggagagacccatcagtacgagg	gvpB	1	1
Mega-B-D21H	ggcgggcggtctcacatatgTCTATTCAAAAAAGTACTAATAGTTCAAGTTTAGCAGAAGTCATTGACCGTATTTTAcatAAAGGAATTGTTATTGATGCTTTTGCAAGAGTTTCTGTTGTAGGAATTGAAATTTTAACGATTGAAGCGCGAgtggagagacccatcagtacgagg	gvpB	1	1
Mega-B-D21S	ggcgggcggtctcacatatgTCTATTCAAAAAAGTACTAATAGTTCAAGTTTAGCAGAAGTCATTGACCGTATTTTAagcAAAGGAATTGTTATTGATGCTTTTGCAAGAGTTTCTGTTGTAGGAATTGAAATTTTAACGATTGAAGCGCGAgtggagagacccatcagtacgagg	gvpB	1	1
Mega-B-D21G	ggcgggcggtctcacatatgTCTATTCAAAAAAGTACTAATAGTTCAAGTTTAGCAGAAGTCATTGACCGTATTTTAggcAAAGGAATTGTTATTGATGCTTTTGCAAGAGTTTCTGTTGTAGGAATTGAAATTTTAACGATTGAAGCGCGAgtggagagacccatcagtacgagg	gvpB	1	1
Mega-B-D21*	ggcgggcggtctcacatatgTCTATTCAAAAAAGTACTAATAGTTCAAGTTTAGCAGAAGTCATTGACCGTATTTTAtaaAAAGGAATTGTTATTGATGCTTTTGCAAGAGTTTCTGTTGTAGGAATTGAAATTTTAACGATTGAAGCGCGAgtggagagacccatcagtacgagg	gvpB	1	1
Mega-B-K22F	ggcgggcggtctcacatatgTCTATTCAAAAAAGTACTAATAGTTCAAGTTTAGCAGAAGTCATTGACCGTATTTTAGATtttGGAATTGTTATTGATGCTTTTGCAAGAGTTTCTGTTGTAGGAATTGAAATTTTAACGATTGAAGCGCGAgtggagagacccatcagtacgagg	gvpB	1	1
Mega-B-K22L	ggcgggcggtctcacatatgTCTATTCAAAAAAGTACTAATAGTTCAAGTTTAGCAGAAGTCATTGACCGTATTTTAGATctgGGAATTGTTATTGATGCTTTTGCAAGAGTTTCTGTTGTAGGAATTGAAATTTTAACGATTGAAGCGCGAgtggagagacccatcagtacgagg	gvpB	1	1
Mega-B-K22I	ggcgggcggtctcacatatgTCTATTCAAAAAAGTACTAATAGTTCAAGTTTAGCAGAAGTCATTGACCGTATTTTAGATattGGAATTGTTATTGATGCTTTTGCAAGAGTTTCTGTTGTAGGAATTGAAATTTTAACGATTGAAGCGCGAgtggagagacccatcagtacgagg	gvpB	1	1
Mega-B-K22M	ggcgggcggtctcacatatgTCTATTCAAAAAAGTACTAATAGTTCAAGTTTAGCAGAAGTCATTGACCGTATTTTAGATatgGGAATTGTTATTGATGCTTTTGCAAGAGTTTCTGTTGTAGGAATTGAAATTTTAACGATTGAAGCGCGAgtggagagacccatcagtacgagg	gvpB	1	1
Mega-B-K22P	ggcgggcggtctcacatatgTCTATTCAAAAAAGTACTAATAGTTCAAGTTTAGCAGAAGTCATTGACCGTATTTTAGATccgGGAATTGTTATTGATGCTTTTGCAAGAGTTTCTGTTGTAGGAATTGAAATTTTAACGATTGAAGCGCGAgtggagagacccatcagtacgagg	gvpB	1	1
Mega-B-K22T	ggcgggcggtctcacatatgTCTATTCAAAAAAGTACTAATAGTTCAAGTTTAGCAGAAGTCATTGACCGTATTTTAGATaccGGAATTGTTATTGATGCTTTTGCAAGAGTTTCTGTTGTAGGAATTGAAATTTTAACGATTGAAGCGCGAgtggagagacccatcagtacgagg	gvpB	1	1
Mega-B-K22V	ggcgggcggtctcacatatgTCTATTCAAAAAAGTACTAATAGTTCAAGTTTAGCAGAAGTCATTGACCGTATTTTAGATgtgGGAATTGTTATTGATGCTTTTGCAAGAGTTTCTGTTGTAGGAATTGAAATTTTAACGATTGAAGCGCGAgtggagagacccatcagtacgagg	gvpB	1	1
Mega-B-K22Q	ggcgggcggtctcacatatgTCTATTCAAAAAAGTACTAATAGTTCAAGTTTAGCAGAAGTCATTGACCGTATTTTAGATcagGGAATTGTTATTGATGCTTTTGCAAGAGTTTCTGTTGTAGGAATTGAAATTTTAACGATTGAAGCGCGAgtggagagacccatcagtacgagg	gvpB	1	1
Mega-B-K22N	ggcgggcggtctcacatatgTCTATTCAAAAAAGTACTAATAGTTCAAGTTTAGCAGAAGTCATTGACCGTATTTTAGATaacGGAATTGTTATTGATGCTTTTGCAAGAGTTTCTGTTGTAGGAATTGAAATTTTAACGATTGAAGCGCGAgtggagagacccatcagtacgagg	gvpB	1	1
Mega-B-K22D	ggcgggcggtctcacatatgTCTATTCAAAAAAGTACTAATAGTTCAAGTTTAGCAGAAGTCATTGACCGTATTTTAGATgatGGAATTGTTATTGATGCTTTTGCAAGAGTTTCTGTTGTAGGAATTGAAATTTTAACGATTGAAGCGCGAgtggagagacccatcagtacgagg	gvpB	1	1
Mega-B-K22A	ggcgggcggtctcacatatgTCTATTCAAAAAAGTACTAATAGTTCAAGTTTAGCAGAAGTCATTGACCGTATTTTAGATgcgGGAATTGTTATTGATGCTTTTGCAAGAGTTTCTGTTGTAGGAATTGAAATTTTAACGATTGAAGCGCGAgtggagagacccatcagtacgagg	gvpB	1	1
Mega-B-K22E	ggcgggcggtctcacatatgTCTATTCAAAAAAGTACTAATAGTTCAAGTTTAGCAGAAGTCATTGACCGTATTTTAGATgaaGGAATTGTTATTGATGCTTTTGCAAGAGTTTCTGTTGTAGGAATTGAAATTTTAACGATTGAAGCGCGAgtggagagacccatcagtacgagg	gvpB	1	1
Mega-B-K22W	ggcgggcggtctcacatatgTCTATTCAAAAAAGTACTAATAGTTCAAGTTTAGCAGAAGTCATTGACCGTATTTTAGATtggGGAATTGTTATTGATGCTTTTGCAAGAGTTTCTGTTGTAGGAATTGAAATTTTAACGATTGAAGCGCGAgtggagagacccatcagtacgagg	gvpB	1	1
Mega-B-K22R	ggcgggcggtctcacatatgTCTATTCAAAAAAGTACTAATAGTTCAAGTTTAGCAGAAGTCATTGACCGTATTTTAGATcgcGGAATTGTTATTGATGCTTTTGCAAGAGTTTCTGTTGTAGGAATTGAAATTTTAACGATTGAAGCGCGAgtggagagacccatcagtacgagg	gvpB	1	1
Mega-B-K22C	ggcgggcggtctcacatatgTCTATTCAAAAAAGTACTAATAGTTCAAGTTTAGCAGAAGTCATTGACCGTATTTTAGATtgcGGAATTGTTATTGATGCTTTTGCAAGAGTTTCTGTTGTAGGAATTGAAATTTTAACGATTGAAGCGCGAgtggagagacccatcagtacgagg	gvpB	1	1
Mega-B-K22Y	ggcgggcggtctcacatatgTCTATTCAAAAAAGTACTAATAGTTCAAGTTTAGCAGAAGTCATTGACCGTATTTTAGATtatGGAATTGTTATTGATGCTTTTGCAAGAGTTTCTGTTGTAGGAATTGAAATTTTAACGATTGAAGCGCGAgtggagagacccatcagtacgagg	gvpB	1	1
Mega-B-K22H	ggcgggcggtctcacatatgTCTATTCAAAAAAGTACTAATAGTTCAAGTTTAGCAGAAGTCATTGACCGTATTTTAGATcatGGAATTGTTATTGATGCTTTTGCAAGAGTTTCTGTTGTAGGAATTGAAATTTTAACGATTGAAGCGCGAgtggagagacccatcagtacgagg	gvpB	1	1
Mega-B-K22S	ggcgggcggtctcacatatgTCTATTCAAAAAAGTACTAATAGTTCAAGTTTAGCAGAAGTCATTGACCGTATTTTAGATagcGGAATTGTTATTGATGCTTTTGCAAGAGTTTCTGTTGTAGGAATTGAAATTTTAACGATTGAAGCGCGAgtggagagacccatcagtacgagg	gvpB	1	1
Mega-B-K22G	ggcgggcggtctcacatatgTCTATTCAAAAAAGTACTAATAGTTCAAGTTTAGCAGAAGTCATTGACCGTATTTTAGATggcGGAATTGTTATTGATGCTTTTGCAAGAGTTTCTGTTGTAGGAATTGAAATTTTAACGATTGAAGCGCGAgtggagagacccatcagtacgagg	gvpB	1	1
Mega-B-K22*	ggcgggcggtctcacatatgTCTATTCAAAAAAGTACTAATAGTTCAAGTTTAGCAGAAGTCATTGACCGTATTTTAGATtaaGGAATTGTTATTGATGCTTTTGCAAGAGTTTCTGTTGTAGGAATTGAAATTTTAACGATTGAAGCGCGAgtggagagacccatcagtacgagg	gvpB	1	1
Mega-B-G23F	ggcgggcggtctcacatatgTCTATTCAAAAAAGTACTAATAGTTCAAGTTTAGCAGAAGTCATTGACCGTATTTTAGATAAAtttATTGTTATTGATGCTTTTGCAAGAGTTTCTGTTGTAGGAATTGAAATTTTAACGATTGAAGCGCGAgtggagagacccatcagtacgagg	gvpB	1	1
Mega-B-G23L	ggcgggcggtctcacatatgTCTATTCAAAAAAGTACTAATAGTTCAAGTTTAGCAGAAGTCATTGACCGTATTTTAGATAAActgATTGTTATTGATGCTTTTGCAAGAGTTTCTGTTGTAGGAATTGAAATTTTAACGATTGAAGCGCGAgtggagagacccatcagtacgagg	gvpB	1	1
Mega-B-G23I	ggcgggcggtctcacatatgTCTATTCAAAAAAGTACTAATAGTTCAAGTTTAGCAGAAGTCATTGACCGTATTTTAGATAAAattATTGTTATTGATGCTTTTGCAAGAGTTTCTGTTGTAGGAATTGAAATTTTAACGATTGAAGCGCGAgtggagagacccatcagtacgagg	gvpB	1	1
Mega-B-G23M	ggcgggcggtctcacatatgTCTATTCAAAAAAGTACTAATAGTTCAAGTTTAGCAGAAGTCATTGACCGTATTTTAGATAAAatgATTGTTATTGATGCTTTTGCAAGAGTTTCTGTTGTAGGAATTGAAATTTTAACGATTGAAGCGCGAgtggagagacccatcagtacgagg	gvpB	1	1
Mega-B-G23P	ggcgggcggtctcacatatgTCTATTCAAAAAAGTACTAATAGTTCAAGTTTAGCAGAAGTCATTGACCGTATTTTAGATAAAccgATTGTTATTGATGCTTTTGCAAGAGTTTCTGTTGTAGGAATTGAAATTTTAACGATTGAAGCGCGAgtggagagacccatcagtacgagg	gvpB	1	1
Mega-B-G23T	ggcgggcggtctcacatatgTCTATTCAAAAAAGTACTAATAGTTCAAGTTTAGCAGAAGTCATTGACCGTATTTTAGATAAAaccATTGTTATTGATGCTTTTGCAAGAGTTTCTGTTGTAGGAATTGAAATTTTAACGATTGAAGCGCGAgtggagagacccatcagtacgagg	gvpB	1	1
Mega-B-G23V	ggcgggcggtctcacatatgTCTATTCAAAAAAGTACTAATAGTTCAAGTTTAGCAGAAGTCATTGACCGTATTTTAGATAAAgtgATTGTTATTGATGCTTTTGCAAGAGTTTCTGTTGTAGGAATTGAAATTTTAACGATTGAAGCGCGAgtggagagacccatcagtacgagg	gvpB	1	1
Mega-B-G23Q	ggcgggcggtctcacatatgTCTATTCAAAAAAGTACTAATAGTTCAAGTTTAGCAGAAGTCATTGACCGTATTTTAGATAAAcagATTGTTATTGATGCTTTTGCAAGAGTTTCTGTTGTAGGAATTGAAATTTTAACGATTGAAGCGCGAgtggagagacccatcagtacgagg	gvpB	1	1
Mega-B-G23N	ggcgggcggtctcacatatgTCTATTCAAAAAAGTACTAATAGTTCAAGTTTAGCAGAAGTCATTGACCGTATTTTAGATAAAaacATTGTTATTGATGCTTTTGCAAGAGTTTCTGTTGTAGGAATTGAAATTTTAACGATTGAAGCGCGAgtggagagacccatcagtacgagg	gvpB	1	1
Mega-B-G23K	ggcgggcggtctcacatatgTCTATTCAAAAAAGTACTAATAGTTCAAGTTTAGCAGAAGTCATTGACCGTATTTTAGATAAAaaaATTGTTATTGATGCTTTTGCAAGAGTTTCTGTTGTAGGAATTGAAATTTTAACGATTGAAGCGCGAgtggagagacccatcagtacgagg	gvpB	1	1
Mega-B-G23D	ggcgggcggtctcacatatgTCTATTCAAAAAAGTACTAATAGTTCAAGTTTAGCAGAAGTCATTGACCGTATTTTAGATAAAgatATTGTTATTGATGCTTTTGCAAGAGTTTCTGTTGTAGGAATTGAAATTTTAACGATTGAAGCGCGAgtggagagacccatcagtacgagg	gvpB	1	1
Mega-B-G23A	ggcgggcggtctcacatatgTCTATTCAAAAAAGTACTAATAGTTCAAGTTTAGCAGAAGTCATTGACCGTATTTTAGATAAAgcgATTGTTATTGATGCTTTTGCAAGAGTTTCTGTTGTAGGAATTGAAATTTTAACGATTGAAGCGCGAgtggagagacccatcagtacgagg	gvpB	1	1
Mega-B-G23E	ggcgggcggtctcacatatgTCTATTCAAAAAAGTACTAATAGTTCAAGTTTAGCAGAAGTCATTGACCGTATTTTAGATAAAgaaATTGTTATTGATGCTTTTGCAAGAGTTTCTGTTGTAGGAATTGAAATTTTAACGATTGAAGCGCGAgtggagagacccatcagtacgagg	gvpB	1	1
Mega-B-G23W	ggcgggcggtctcacatatgTCTATTCAAAAAAGTACTAATAGTTCAAGTTTAGCAGAAGTCATTGACCGTATTTTAGATAAAtggATTGTTATTGATGCTTTTGCAAGAGTTTCTGTTGTAGGAATTGAAATTTTAACGATTGAAGCGCGAgtggagagacccatcagtacgagg	gvpB	1	1
Mega-B-G23R	ggcgggcggtctcacatatgTCTATTCAAAAAAGTACTAATAGTTCAAGTTTAGCAGAAGTCATTGACCGTATTTTAGATAAAcgcATTGTTATTGATGCTTTTGCAAGAGTTTCTGTTGTAGGAATTGAAATTTTAACGATTGAAGCGCGAgtggagagacccatcagtacgagg	gvpB	1	1
Mega-B-G23C	ggcgggcggtctcacatatgTCTATTCAAAAAAGTACTAATAGTTCAAGTTTAGCAGAAGTCATTGACCGTATTTTAGATAAAtgcATTGTTATTGATGCTTTTGCAAGAGTTTCTGTTGTAGGAATTGAAATTTTAACGATTGAAGCGCGAgtggagagacccatcagtacgagg	gvpB	1	1
Mega-B-G23Y	ggcgggcggtctcacatatgTCTATTCAAAAAAGTACTAATAGTTCAAGTTTAGCAGAAGTCATTGACCGTATTTTAGATAAAtatATTGTTATTGATGCTTTTGCAAGAGTTTCTGTTGTAGGAATTGAAATTTTAACGATTGAAGCGCGAgtggagagacccatcagtacgagg	gvpB	1	1
Mega-B-G23H	ggcgggcggtctcacatatgTCTATTCAAAAAAGTACTAATAGTTCAAGTTTAGCAGAAGTCATTGACCGTATTTTAGATAAAcatATTGTTATTGATGCTTTTGCAAGAGTTTCTGTTGTAGGAATTGAAATTTTAACGATTGAAGCGCGAgtggagagacccatcagtacgagg	gvpB	1	1
Mega-B-G23S	ggcgggcggtctcacatatgTCTATTCAAAAAAGTACTAATAGTTCAAGTTTAGCAGAAGTCATTGACCGTATTTTAGATAAAagcATTGTTATTGATGCTTTTGCAAGAGTTTCTGTTGTAGGAATTGAAATTTTAACGATTGAAGCGCGAgtggagagacccatcagtacgagg	gvpB	1	1
Mega-B-G23*	ggcgggcggtctcacatatgTCTATTCAAAAAAGTACTAATAGTTCAAGTTTAGCAGAAGTCATTGACCGTATTTTAGATAAAtaaATTGTTATTGATGCTTTTGCAAGAGTTTCTGTTGTAGGAATTGAAATTTTAACGATTGAAGCGCGAgtggagagacccatcagtacgagg	gvpB	1	1
Mega-B-I24F	ggcgggcggtctcacatatgTCTATTCAAAAAAGTACTAATAGTTCAAGTTTAGCAGAAGTCATTGACCGTATTTTAGATAAAGGAtttGTTATTGATGCTTTTGCAAGAGTTTCTGTTGTAGGAATTGAAATTTTAACGATTGAAGCGCGAgtggagagacccatcagtacgagg	gvpB	1	1
Mega-B-I24L	ggcgggcggtctcacatatgTCTATTCAAAAAAGTACTAATAGTTCAAGTTTAGCAGAAGTCATTGACCGTATTTTAGATAAAGGActgGTTATTGATGCTTTTGCAAGAGTTTCTGTTGTAGGAATTGAAATTTTAACGATTGAAGCGCGAgtggagagacccatcagtacgagg	gvpB	1	1
Mega-B-I24M	ggcgggcggtctcacatatgTCTATTCAAAAAAGTACTAATAGTTCAAGTTTAGCAGAAGTCATTGACCGTATTTTAGATAAAGGAatgGTTATTGATGCTTTTGCAAGAGTTTCTGTTGTAGGAATTGAAATTTTAACGATTGAAGCGCGAgtggagagacccatcagtacgagg	gvpB	1	1
Mega-B-I24P	ggcgggcggtctcacatatgTCTATTCAAAAAAGTACTAATAGTTCAAGTTTAGCAGAAGTCATTGACCGTATTTTAGATAAAGGAccgGTTATTGATGCTTTTGCAAGAGTTTCTGTTGTAGGAATTGAAATTTTAACGATTGAAGCGCGAgtggagagacccatcagtacgagg	gvpB	1	1
Mega-B-I24T	ggcgggcggtctcacatatgTCTATTCAAAAAAGTACTAATAGTTCAAGTTTAGCAGAAGTCATTGACCGTATTTTAGATAAAGGAaccGTTATTGATGCTTTTGCAAGAGTTTCTGTTGTAGGAATTGAAATTTTAACGATTGAAGCGCGAgtggagagacccatcagtacgagg	gvpB	1	1
Mega-B-I24V	ggcgggcggtctcacatatgTCTATTCAAAAAAGTACTAATAGTTCAAGTTTAGCAGAAGTCATTGACCGTATTTTAGATAAAGGAgtgGTTATTGATGCTTTTGCAAGAGTTTCTGTTGTAGGAATTGAAATTTTAACGATTGAAGCGCGAgtggagagacccatcagtacgagg	gvpB	1	1
Mega-B-I24Q	ggcgggcggtctcacatatgTCTATTCAAAAAAGTACTAATAGTTCAAGTTTAGCAGAAGTCATTGACCGTATTTTAGATAAAGGAcagGTTATTGATGCTTTTGCAAGAGTTTCTGTTGTAGGAATTGAAATTTTAACGATTGAAGCGCGAgtggagagacccatcagtacgagg	gvpB	1	1
Mega-B-I24N	ggcgggcggtctcacatatgTCTATTCAAAAAAGTACTAATAGTTCAAGTTTAGCAGAAGTCATTGACCGTATTTTAGATAAAGGAaacGTTATTGATGCTTTTGCAAGAGTTTCTGTTGTAGGAATTGAAATTTTAACGATTGAAGCGCGAgtggagagacccatcagtacgagg	gvpB	1	1
Mega-B-I24K	ggcgggcggtctcacatatgTCTATTCAAAAAAGTACTAATAGTTCAAGTTTAGCAGAAGTCATTGACCGTATTTTAGATAAAGGAaaaGTTATTGATGCTTTTGCAAGAGTTTCTGTTGTAGGAATTGAAATTTTAACGATTGAAGCGCGAgtggagagacccatcagtacgagg	gvpB	1	1
Mega-B-I24D	ggcgggcggtctcacatatgTCTATTCAAAAAAGTACTAATAGTTCAAGTTTAGCAGAAGTCATTGACCGTATTTTAGATAAAGGAgatGTTATTGATGCTTTTGCAAGAGTTTCTGTTGTAGGAATTGAAATTTTAACGATTGAAGCGCGAgtggagagacccatcagtacgagg	gvpB	1	1
Mega-B-I24A	ggcgggcggtctcacatatgTCTATTCAAAAAAGTACTAATAGTTCAAGTTTAGCAGAAGTCATTGACCGTATTTTAGATAAAGGAgcgGTTATTGATGCTTTTGCAAGAGTTTCTGTTGTAGGAATTGAAATTTTAACGATTGAAGCGCGAgtggagagacccatcagtacgagg	gvpB	1	1
Mega-B-I24E	ggcgggcggtctcacatatgTCTATTCAAAAAAGTACTAATAGTTCAAGTTTAGCAGAAGTCATTGACCGTATTTTAGATAAAGGAgaaGTTATTGATGCTTTTGCAAGAGTTTCTGTTGTAGGAATTGAAATTTTAACGATTGAAGCGCGAgtggagagacccatcagtacgagg	gvpB	1	1
Mega-B-I24W	ggcgggcggtctcacatatgTCTATTCAAAAAAGTACTAATAGTTCAAGTTTAGCAGAAGTCATTGACCGTATTTTAGATAAAGGAtggGTTATTGATGCTTTTGCAAGAGTTTCTGTTGTAGGAATTGAAATTTTAACGATTGAAGCGCGAgtggagagacccatcagtacgagg	gvpB	1	1
Mega-B-I24R	ggcgggcggtctcacatatgTCTATTCAAAAAAGTACTAATAGTTCAAGTTTAGCAGAAGTCATTGACCGTATTTTAGATAAAGGAcgcGTTATTGATGCTTTTGCAAGAGTTTCTGTTGTAGGAATTGAAATTTTAACGATTGAAGCGCGAgtggagagacccatcagtacgagg	gvpB	1	1
Mega-B-I24C	ggcgggcggtctcacatatgTCTATTCAAAAAAGTACTAATAGTTCAAGTTTAGCAGAAGTCATTGACCGTATTTTAGATAAAGGAtgcGTTATTGATGCTTTTGCAAGAGTTTCTGTTGTAGGAATTGAAATTTTAACGATTGAAGCGCGAgtggagagacccatcagtacgagg	gvpB	1	1
Mega-B-I24Y	ggcgggcggtctcacatatgTCTATTCAAAAAAGTACTAATAGTTCAAGTTTAGCAGAAGTCATTGACCGTATTTTAGATAAAGGAtatGTTATTGATGCTTTTGCAAGAGTTTCTGTTGTAGGAATTGAAATTTTAACGATTGAAGCGCGAgtggagagacccatcagtacgagg	gvpB	1	1
Mega-B-I24H	ggcgggcggtctcacatatgTCTATTCAAAAAAGTACTAATAGTTCAAGTTTAGCAGAAGTCATTGACCGTATTTTAGATAAAGGAcatGTTATTGATGCTTTTGCAAGAGTTTCTGTTGTAGGAATTGAAATTTTAACGATTGAAGCGCGAgtggagagacccatcagtacgagg	gvpB	1	1
Mega-B-I24S	ggcgggcggtctcacatatgTCTATTCAAAAAAGTACTAATAGTTCAAGTTTAGCAGAAGTCATTGACCGTATTTTAGATAAAGGAagcGTTATTGATGCTTTTGCAAGAGTTTCTGTTGTAGGAATTGAAATTTTAACGATTGAAGCGCGAgtggagagacccatcagtacgagg	gvpB	1	1
Mega-B-I24G	ggcgggcggtctcacatatgTCTATTCAAAAAAGTACTAATAGTTCAAGTTTAGCAGAAGTCATTGACCGTATTTTAGATAAAGGAggcGTTATTGATGCTTTTGCAAGAGTTTCTGTTGTAGGAATTGAAATTTTAACGATTGAAGCGCGAgtggagagacccatcagtacgagg	gvpB	1	1
Mega-B-I24*	ggcgggcggtctcacatatgTCTATTCAAAAAAGTACTAATAGTTCAAGTTTAGCAGAAGTCATTGACCGTATTTTAGATAAAGGAtaaGTTATTGATGCTTTTGCAAGAGTTTCTGTTGTAGGAATTGAAATTTTAACGATTGAAGCGCGAgtggagagacccatcagtacgagg	gvpB	1	1
Mega-B-V25F	ggcgggcggtctcacatatgTCTATTCAAAAAAGTACTAATAGTTCAAGTTTAGCAGAAGTCATTGACCGTATTTTAGATAAAGGAATTtttATTGATGCTTTTGCAAGAGTTTCTGTTGTAGGAATTGAAATTTTAACGATTGAAGCGCGAgtggagagacccatcagtacgagg	gvpB	1	1
Mega-B-V25L	ggcgggcggtctcacatatgTCTATTCAAAAAAGTACTAATAGTTCAAGTTTAGCAGAAGTCATTGACCGTATTTTAGATAAAGGAATTctgATTGATGCTTTTGCAAGAGTTTCTGTTGTAGGAATTGAAATTTTAACGATTGAAGCGCGAgtggagagacccatcagtacgagg	gvpB	1	1
Mega-B-V25I	ggcgggcggtctcacatatgTCTATTCAAAAAAGTACTAATAGTTCAAGTTTAGCAGAAGTCATTGACCGTATTTTAGATAAAGGAATTattATTGATGCTTTTGCAAGAGTTTCTGTTGTAGGAATTGAAATTTTAACGATTGAAGCGCGAgtggagagacccatcagtacgagg	gvpB	1	1
Mega-B-V25M	ggcgggcggtctcacatatgTCTATTCAAAAAAGTACTAATAGTTCAAGTTTAGCAGAAGTCATTGACCGTATTTTAGATAAAGGAATTatgATTGATGCTTTTGCAAGAGTTTCTGTTGTAGGAATTGAAATTTTAACGATTGAAGCGCGAgtggagagacccatcagtacgagg	gvpB	1	1
Mega-B-V25P	ggcgggcggtctcacatatgTCTATTCAAAAAAGTACTAATAGTTCAAGTTTAGCAGAAGTCATTGACCGTATTTTAGATAAAGGAATTccgATTGATGCTTTTGCAAGAGTTTCTGTTGTAGGAATTGAAATTTTAACGATTGAAGCGCGAgtggagagacccatcagtacgagg	gvpB	1	1
Mega-B-V25T	ggcgggcggtctcacatatgTCTATTCAAAAAAGTACTAATAGTTCAAGTTTAGCAGAAGTCATTGACCGTATTTTAGATAAAGGAATTaccATTGATGCTTTTGCAAGAGTTTCTGTTGTAGGAATTGAAATTTTAACGATTGAAGCGCGAgtggagagacccatcagtacgagg	gvpB	1	1
Mega-B-V25Q	ggcgggcggtctcacatatgTCTATTCAAAAAAGTACTAATAGTTCAAGTTTAGCAGAAGTCATTGACCGTATTTTAGATAAAGGAATTcagATTGATGCTTTTGCAAGAGTTTCTGTTGTAGGAATTGAAATTTTAACGATTGAAGCGCGAgtggagagacccatcagtacgagg	gvpB	1	1
Mega-B-V25N	ggcgggcggtctcacatatgTCTATTCAAAAAAGTACTAATAGTTCAAGTTTAGCAGAAGTCATTGACCGTATTTTAGATAAAGGAATTaacATTGATGCTTTTGCAAGAGTTTCTGTTGTAGGAATTGAAATTTTAACGATTGAAGCGCGAgtggagagacccatcagtacgagg	gvpB	1	1
Mega-B-V25K	ggcgggcggtctcacatatgTCTATTCAAAAAAGTACTAATAGTTCAAGTTTAGCAGAAGTCATTGACCGTATTTTAGATAAAGGAATTaaaATTGATGCTTTTGCAAGAGTTTCTGTTGTAGGAATTGAAATTTTAACGATTGAAGCGCGAgtggagagacccatcagtacgagg	gvpB	1	1
Mega-B-V25D	ggcgggcggtctcacatatgTCTATTCAAAAAAGTACTAATAGTTCAAGTTTAGCAGAAGTCATTGACCGTATTTTAGATAAAGGAATTgatATTGATGCTTTTGCAAGAGTTTCTGTTGTAGGAATTGAAATTTTAACGATTGAAGCGCGAgtggagagacccatcagtacgagg	gvpB	1	1
Mega-B-V25A	ggcgggcggtctcacatatgTCTATTCAAAAAAGTACTAATAGTTCAAGTTTAGCAGAAGTCATTGACCGTATTTTAGATAAAGGAATTgcgATTGATGCTTTTGCAAGAGTTTCTGTTGTAGGAATTGAAATTTTAACGATTGAAGCGCGAgtggagagacccatcagtacgagg	gvpB	1	1
Mega-B-V25E	ggcgggcggtctcacatatgTCTATTCAAAAAAGTACTAATAGTTCAAGTTTAGCAGAAGTCATTGACCGTATTTTAGATAAAGGAATTgaaATTGATGCTTTTGCAAGAGTTTCTGTTGTAGGAATTGAAATTTTAACGATTGAAGCGCGAgtggagagacccatcagtacgagg	gvpB	1	1
Mega-B-V25W	ggcgggcggtctcacatatgTCTATTCAAAAAAGTACTAATAGTTCAAGTTTAGCAGAAGTCATTGACCGTATTTTAGATAAAGGAATTtggATTGATGCTTTTGCAAGAGTTTCTGTTGTAGGAATTGAAATTTTAACGATTGAAGCGCGAgtggagagacccatcagtacgagg	gvpB	1	1
Mega-B-V25R	ggcgggcggtctcacatatgTCTATTCAAAAAAGTACTAATAGTTCAAGTTTAGCAGAAGTCATTGACCGTATTTTAGATAAAGGAATTcgcATTGATGCTTTTGCAAGAGTTTCTGTTGTAGGAATTGAAATTTTAACGATTGAAGCGCGAgtggagagacccatcagtacgagg	gvpB	1	1
Mega-B-V25C	ggcgggcggtctcacatatgTCTATTCAAAAAAGTACTAATAGTTCAAGTTTAGCAGAAGTCATTGACCGTATTTTAGATAAAGGAATTtgcATTGATGCTTTTGCAAGAGTTTCTGTTGTAGGAATTGAAATTTTAACGATTGAAGCGCGAgtggagagacccatcagtacgagg	gvpB	1	1
Mega-B-V25Y	ggcgggcggtctcacatatgTCTATTCAAAAAAGTACTAATAGTTCAAGTTTAGCAGAAGTCATTGACCGTATTTTAGATAAAGGAATTtatATTGATGCTTTTGCAAGAGTTTCTGTTGTAGGAATTGAAATTTTAACGATTGAAGCGCGAgtggagagacccatcagtacgagg	gvpB	1	1
Mega-B-V25H	ggcgggcggtctcacatatgTCTATTCAAAAAAGTACTAATAGTTCAAGTTTAGCAGAAGTCATTGACCGTATTTTAGATAAAGGAATTcatATTGATGCTTTTGCAAGAGTTTCTGTTGTAGGAATTGAAATTTTAACGATTGAAGCGCGAgtggagagacccatcagtacgagg	gvpB	1	1
Mega-B-V25S	ggcgggcggtctcacatatgTCTATTCAAAAAAGTACTAATAGTTCAAGTTTAGCAGAAGTCATTGACCGTATTTTAGATAAAGGAATTagcATTGATGCTTTTGCAAGAGTTTCTGTTGTAGGAATTGAAATTTTAACGATTGAAGCGCGAgtggagagacccatcagtacgagg	gvpB	1	1
Mega-B-V25G	ggcgggcggtctcacatatgTCTATTCAAAAAAGTACTAATAGTTCAAGTTTAGCAGAAGTCATTGACCGTATTTTAGATAAAGGAATTggcATTGATGCTTTTGCAAGAGTTTCTGTTGTAGGAATTGAAATTTTAACGATTGAAGCGCGAgtggagagacccatcagtacgagg	gvpB	1	1
Mega-B-V25*	ggcgggcggtctcacatatgTCTATTCAAAAAAGTACTAATAGTTCAAGTTTAGCAGAAGTCATTGACCGTATTTTAGATAAAGGAATTtaaATTGATGCTTTTGCAAGAGTTTCTGTTGTAGGAATTGAAATTTTAACGATTGAAGCGCGAgtggagagacccatcagtacgagg	gvpB	1	1
Mega-B-I26F	ggcgggcggtctcacatatgTCTATTCAAAAAAGTACTAATAGTTCAAGTTTAGCAGAAGTCATTGACCGTATTTTAGATAAAGGAATTGTTtttGATGCTTTTGCAAGAGTTTCTGTTGTAGGAATTGAAATTTTAACGATTGAAGCGCGAgtggagagacccatcagtacgagg	gvpB	1	1
Mega-B-I26L	ggcgggcggtctcacatatgTCTATTCAAAAAAGTACTAATAGTTCAAGTTTAGCAGAAGTCATTGACCGTATTTTAGATAAAGGAATTGTTctgGATGCTTTTGCAAGAGTTTCTGTTGTAGGAATTGAAATTTTAACGATTGAAGCGCGAgtggagagacccatcagtacgagg	gvpB	1	1
Mega-B-I26M	ggcgggcggtctcacatatgTCTATTCAAAAAAGTACTAATAGTTCAAGTTTAGCAGAAGTCATTGACCGTATTTTAGATAAAGGAATTGTTatgGATGCTTTTGCAAGAGTTTCTGTTGTAGGAATTGAAATTTTAACGATTGAAGCGCGAgtggagagacccatcagtacgagg	gvpB	1	1
Mega-B-I26P	ggcgggcggtctcacatatgTCTATTCAAAAAAGTACTAATAGTTCAAGTTTAGCAGAAGTCATTGACCGTATTTTAGATAAAGGAATTGTTccgGATGCTTTTGCAAGAGTTTCTGTTGTAGGAATTGAAATTTTAACGATTGAAGCGCGAgtggagagacccatcagtacgagg	gvpB	1	1
Mega-B-I26T	ggcgggcggtctcacatatgTCTATTCAAAAAAGTACTAATAGTTCAAGTTTAGCAGAAGTCATTGACCGTATTTTAGATAAAGGAATTGTTaccGATGCTTTTGCAAGAGTTTCTGTTGTAGGAATTGAAATTTTAACGATTGAAGCGCGAgtggagagacccatcagtacgagg	gvpB	1	1
Mega-B-I26V	ggcgggcggtctcacatatgTCTATTCAAAAAAGTACTAATAGTTCAAGTTTAGCAGAAGTCATTGACCGTATTTTAGATAAAGGAATTGTTgtgGATGCTTTTGCAAGAGTTTCTGTTGTAGGAATTGAAATTTTAACGATTGAAGCGCGAgtggagagacccatcagtacgagg	gvpB	1	1
Mega-B-I26Q	ggcgggcggtctcacatatgTCTATTCAAAAAAGTACTAATAGTTCAAGTTTAGCAGAAGTCATTGACCGTATTTTAGATAAAGGAATTGTTcagGATGCTTTTGCAAGAGTTTCTGTTGTAGGAATTGAAATTTTAACGATTGAAGCGCGAgtggagagacccatcagtacgagg	gvpB	1	1
Mega-B-I26N	ggcgggcggtctcacatatgTCTATTCAAAAAAGTACTAATAGTTCAAGTTTAGCAGAAGTCATTGACCGTATTTTAGATAAAGGAATTGTTaacGATGCTTTTGCAAGAGTTTCTGTTGTAGGAATTGAAATTTTAACGATTGAAGCGCGAgtggagagacccatcagtacgagg	gvpB	1	1
Mega-B-I26K	ggcgggcggtctcacatatgTCTATTCAAAAAAGTACTAATAGTTCAAGTTTAGCAGAAGTCATTGACCGTATTTTAGATAAAGGAATTGTTaaaGATGCTTTTGCAAGAGTTTCTGTTGTAGGAATTGAAATTTTAACGATTGAAGCGCGAgtggagagacccatcagtacgagg	gvpB	1	1
Mega-B-I26D	ggcgggcggtctcacatatgTCTATTCAAAAAAGTACTAATAGTTCAAGTTTAGCAGAAGTCATTGACCGTATTTTAGATAAAGGAATTGTTgatGATGCTTTTGCAAGAGTTTCTGTTGTAGGAATTGAAATTTTAACGATTGAAGCGCGAgtggagagacccatcagtacgagg	gvpB	1	1
Mega-B-I26A	ggcgggcggtctcacatatgTCTATTCAAAAAAGTACTAATAGTTCAAGTTTAGCAGAAGTCATTGACCGTATTTTAGATAAAGGAATTGTTgcgGATGCTTTTGCAAGAGTTTCTGTTGTAGGAATTGAAATTTTAACGATTGAAGCGCGAgtggagagacccatcagtacgagg	gvpB	1	1
Mega-B-I26E	ggcgggcggtctcacatatgTCTATTCAAAAAAGTACTAATAGTTCAAGTTTAGCAGAAGTCATTGACCGTATTTTAGATAAAGGAATTGTTgaaGATGCTTTTGCAAGAGTTTCTGTTGTAGGAATTGAAATTTTAACGATTGAAGCGCGAgtggagagacccatcagtacgagg	gvpB	1	1
Mega-B-I26W	ggcgggcggtctcacatatgTCTATTCAAAAAAGTACTAATAGTTCAAGTTTAGCAGAAGTCATTGACCGTATTTTAGATAAAGGAATTGTTtggGATGCTTTTGCAAGAGTTTCTGTTGTAGGAATTGAAATTTTAACGATTGAAGCGCGAgtggagagacccatcagtacgagg	gvpB	1	1
Mega-B-I26R	ggcgggcggtctcacatatgTCTATTCAAAAAAGTACTAATAGTTCAAGTTTAGCAGAAGTCATTGACCGTATTTTAGATAAAGGAATTGTTcgcGATGCTTTTGCAAGAGTTTCTGTTGTAGGAATTGAAATTTTAACGATTGAAGCGCGAgtggagagacccatcagtacgagg	gvpB	1	1
Mega-B-I26C	ggcgggcggtctcacatatgTCTATTCAAAAAAGTACTAATAGTTCAAGTTTAGCAGAAGTCATTGACCGTATTTTAGATAAAGGAATTGTTtgcGATGCTTTTGCAAGAGTTTCTGTTGTAGGAATTGAAATTTTAACGATTGAAGCGCGAgtggagagacccatcagtacgagg	gvpB	1	1
Mega-B-I26Y	ggcgggcggtctcacatatgTCTATTCAAAAAAGTACTAATAGTTCAAGTTTAGCAGAAGTCATTGACCGTATTTTAGATAAAGGAATTGTTtatGATGCTTTTGCAAGAGTTTCTGTTGTAGGAATTGAAATTTTAACGATTGAAGCGCGAgtggagagacccatcagtacgagg	gvpB	1	1
Mega-B-I26H	ggcgggcggtctcacatatgTCTATTCAAAAAAGTACTAATAGTTCAAGTTTAGCAGAAGTCATTGACCGTATTTTAGATAAAGGAATTGTTcatGATGCTTTTGCAAGAGTTTCTGTTGTAGGAATTGAAATTTTAACGATTGAAGCGCGAgtggagagacccatcagtacgagg	gvpB	1	1
Mega-B-I26S	ggcgggcggtctcacatatgTCTATTCAAAAAAGTACTAATAGTTCAAGTTTAGCAGAAGTCATTGACCGTATTTTAGATAAAGGAATTGTTagcGATGCTTTTGCAAGAGTTTCTGTTGTAGGAATTGAAATTTTAACGATTGAAGCGCGAgtggagagacccatcagtacgagg	gvpB	1	1
Mega-B-I26G	ggcgggcggtctcacatatgTCTATTCAAAAAAGTACTAATAGTTCAAGTTTAGCAGAAGTCATTGACCGTATTTTAGATAAAGGAATTGTTggcGATGCTTTTGCAAGAGTTTCTGTTGTAGGAATTGAAATTTTAACGATTGAAGCGCGAgtggagagacccatcagtacgagg	gvpB	1	1
Mega-B-I26*	ggcgggcggtctcacatatgTCTATTCAAAAAAGTACTAATAGTTCAAGTTTAGCAGAAGTCATTGACCGTATTTTAGATAAAGGAATTGTTtaaGATGCTTTTGCAAGAGTTTCTGTTGTAGGAATTGAAATTTTAACGATTGAAGCGCGAgtggagagacccatcagtacgagg	gvpB	1	1
Mega-B-D27F	ggcgggcggtctcacatatgTCTATTCAAAAAAGTACTAATAGTTCAAGTTTAGCAGAAGTCATTGACCGTATTTTAGATAAAGGAATTGTTATTtttGCTTTTGCAAGAGTTTCTGTTGTAGGAATTGAAATTTTAACGATTGAAGCGCGAgtggagagacccatcagtacgagg	gvpB	1	1
Mega-B-D27L	ggcgggcggtctcacatatgTCTATTCAAAAAAGTACTAATAGTTCAAGTTTAGCAGAAGTCATTGACCGTATTTTAGATAAAGGAATTGTTATTctgGCTTTTGCAAGAGTTTCTGTTGTAGGAATTGAAATTTTAACGATTGAAGCGCGAgtggagagacccatcagtacgagg	gvpB	1	1
Mega-B-D27I	ggcgggcggtctcacatatgTCTATTCAAAAAAGTACTAATAGTTCAAGTTTAGCAGAAGTCATTGACCGTATTTTAGATAAAGGAATTGTTATTattGCTTTTGCAAGAGTTTCTGTTGTAGGAATTGAAATTTTAACGATTGAAGCGCGAgtggagagacccatcagtacgagg	gvpB	1	1
Mega-B-D27M	ggcgggcggtctcacatatgTCTATTCAAAAAAGTACTAATAGTTCAAGTTTAGCAGAAGTCATTGACCGTATTTTAGATAAAGGAATTGTTATTatgGCTTTTGCAAGAGTTTCTGTTGTAGGAATTGAAATTTTAACGATTGAAGCGCGAgtggagagacccatcagtacgagg	gvpB	1	1
Mega-B-D27P	ggcgggcggtctcacatatgTCTATTCAAAAAAGTACTAATAGTTCAAGTTTAGCAGAAGTCATTGACCGTATTTTAGATAAAGGAATTGTTATTccgGCTTTTGCAAGAGTTTCTGTTGTAGGAATTGAAATTTTAACGATTGAAGCGCGAgtggagagacccatcagtacgagg	gvpB	1	1
Mega-B-D27T	ggcgggcggtctcacatatgTCTATTCAAAAAAGTACTAATAGTTCAAGTTTAGCAGAAGTCATTGACCGTATTTTAGATAAAGGAATTGTTATTaccGCTTTTGCAAGAGTTTCTGTTGTAGGAATTGAAATTTTAACGATTGAAGCGCGAgtggagagacccatcagtacgagg	gvpB	1	1
Mega-B-D27V	ggcgggcggtctcacatatgTCTATTCAAAAAAGTACTAATAGTTCAAGTTTAGCAGAAGTCATTGACCGTATTTTAGATAAAGGAATTGTTATTgtgGCTTTTGCAAGAGTTTCTGTTGTAGGAATTGAAATTTTAACGATTGAAGCGCGAgtggagagacccatcagtacgagg	gvpB	1	1
Mega-B-D27Q	ggcgggcggtctcacatatgTCTATTCAAAAAAGTACTAATAGTTCAAGTTTAGCAGAAGTCATTGACCGTATTTTAGATAAAGGAATTGTTATTcagGCTTTTGCAAGAGTTTCTGTTGTAGGAATTGAAATTTTAACGATTGAAGCGCGAgtggagagacccatcagtacgagg	gvpB	1	1
Mega-B-D27N	ggcgggcggtctcacatatgTCTATTCAAAAAAGTACTAATAGTTCAAGTTTAGCAGAAGTCATTGACCGTATTTTAGATAAAGGAATTGTTATTaacGCTTTTGCAAGAGTTTCTGTTGTAGGAATTGAAATTTTAACGATTGAAGCGCGAgtggagagacccatcagtacgagg	gvpB	1	1
Mega-B-D27K	ggcgggcggtctcacatatgTCTATTCAAAAAAGTACTAATAGTTCAAGTTTAGCAGAAGTCATTGACCGTATTTTAGATAAAGGAATTGTTATTaaaGCTTTTGCAAGAGTTTCTGTTGTAGGAATTGAAATTTTAACGATTGAAGCGCGAgtggagagacccatcagtacgagg	gvpB	1	1
Mega-B-D27A	ggcgggcggtctcacatatgTCTATTCAAAAAAGTACTAATAGTTCAAGTTTAGCAGAAGTCATTGACCGTATTTTAGATAAAGGAATTGTTATTgcgGCTTTTGCAAGAGTTTCTGTTGTAGGAATTGAAATTTTAACGATTGAAGCGCGAgtggagagacccatcagtacgagg	gvpB	1	1
Mega-B-D27E	ggcgggcggtctcacatatgTCTATTCAAAAAAGTACTAATAGTTCAAGTTTAGCAGAAGTCATTGACCGTATTTTAGATAAAGGAATTGTTATTgaaGCTTTTGCAAGAGTTTCTGTTGTAGGAATTGAAATTTTAACGATTGAAGCGCGAgtggagagacccatcagtacgagg	gvpB	1	1
Mega-B-D27W	ggcgggcggtctcacatatgTCTATTCAAAAAAGTACTAATAGTTCAAGTTTAGCAGAAGTCATTGACCGTATTTTAGATAAAGGAATTGTTATTtggGCTTTTGCAAGAGTTTCTGTTGTAGGAATTGAAATTTTAACGATTGAAGCGCGAgtggagagacccatcagtacgagg	gvpB	1	1
Mega-B-D27R	ggcgggcggtctcacatatgTCTATTCAAAAAAGTACTAATAGTTCAAGTTTAGCAGAAGTCATTGACCGTATTTTAGATAAAGGAATTGTTATTcgcGCTTTTGCAAGAGTTTCTGTTGTAGGAATTGAAATTTTAACGATTGAAGCGCGAgtggagagacccatcagtacgagg	gvpB	1	1
Mega-B-D27C	ggcgggcggtctcacatatgTCTATTCAAAAAAGTACTAATAGTTCAAGTTTAGCAGAAGTCATTGACCGTATTTTAGATAAAGGAATTGTTATTtgcGCTTTTGCAAGAGTTTCTGTTGTAGGAATTGAAATTTTAACGATTGAAGCGCGAgtggagagacccatcagtacgagg	gvpB	1	1
Mega-B-D27Y	ggcgggcggtctcacatatgTCTATTCAAAAAAGTACTAATAGTTCAAGTTTAGCAGAAGTCATTGACCGTATTTTAGATAAAGGAATTGTTATTtatGCTTTTGCAAGAGTTTCTGTTGTAGGAATTGAAATTTTAACGATTGAAGCGCGAgtggagagacccatcagtacgagg	gvpB	1	1
Mega-B-D27H	ggcgggcggtctcacatatgTCTATTCAAAAAAGTACTAATAGTTCAAGTTTAGCAGAAGTCATTGACCGTATTTTAGATAAAGGAATTGTTATTcatGCTTTTGCAAGAGTTTCTGTTGTAGGAATTGAAATTTTAACGATTGAAGCGCGAgtggagagacccatcagtacgagg	gvpB	1	1
Mega-B-D27S	ggcgggcggtctcacatatgTCTATTCAAAAAAGTACTAATAGTTCAAGTTTAGCAGAAGTCATTGACCGTATTTTAGATAAAGGAATTGTTATTagcGCTTTTGCAAGAGTTTCTGTTGTAGGAATTGAAATTTTAACGATTGAAGCGCGAgtggagagacccatcagtacgagg	gvpB	1	1
Mega-B-D27G	ggcgggcggtctcacatatgTCTATTCAAAAAAGTACTAATAGTTCAAGTTTAGCAGAAGTCATTGACCGTATTTTAGATAAAGGAATTGTTATTggcGCTTTTGCAAGAGTTTCTGTTGTAGGAATTGAAATTTTAACGATTGAAGCGCGAgtggagagacccatcagtacgagg	gvpB	1	1
Mega-B-D27*	ggcgggcggtctcacatatgTCTATTCAAAAAAGTACTAATAGTTCAAGTTTAGCAGAAGTCATTGACCGTATTTTAGATAAAGGAATTGTTATTtaaGCTTTTGCAAGAGTTTCTGTTGTAGGAATTGAAATTTTAACGATTGAAGCGCGAgtggagagacccatcagtacgagg	gvpB	1	1
Mega-B-A28F	ggcgggcggtctcacatatgTCTATTCAAAAAAGTACTAATAGTTCAAGTTTAGCAGAAGTCATTGACCGTATTTTAGATAAAGGAATTGTTATTGATtttTTTGCAAGAGTTTCTGTTGTAGGAATTGAAATTTTAACGATTGAAGCGCGAgtggagagacccatcagtacgagg	gvpB	1	1
Mega-B-A28L	ggcgggcggtctcacatatgTCTATTCAAAAAAGTACTAATAGTTCAAGTTTAGCAGAAGTCATTGACCGTATTTTAGATAAAGGAATTGTTATTGATctgTTTGCAAGAGTTTCTGTTGTAGGAATTGAAATTTTAACGATTGAAGCGCGAgtggagagacccatcagtacgagg	gvpB	1	1
Mega-B-A28I	ggcgggcggtctcacatatgTCTATTCAAAAAAGTACTAATAGTTCAAGTTTAGCAGAAGTCATTGACCGTATTTTAGATAAAGGAATTGTTATTGATattTTTGCAAGAGTTTCTGTTGTAGGAATTGAAATTTTAACGATTGAAGCGCGAgtggagagacccatcagtacgagg	gvpB	1	1
Mega-B-A28M	ggcgggcggtctcacatatgTCTATTCAAAAAAGTACTAATAGTTCAAGTTTAGCAGAAGTCATTGACCGTATTTTAGATAAAGGAATTGTTATTGATatgTTTGCAAGAGTTTCTGTTGTAGGAATTGAAATTTTAACGATTGAAGCGCGAgtggagagacccatcagtacgagg	gvpB	1	1
Mega-B-A28P	ggcgggcggtctcacatatgTCTATTCAAAAAAGTACTAATAGTTCAAGTTTAGCAGAAGTCATTGACCGTATTTTAGATAAAGGAATTGTTATTGATccgTTTGCAAGAGTTTCTGTTGTAGGAATTGAAATTTTAACGATTGAAGCGCGAgtggagagacccatcagtacgagg	gvpB	1	1
Mega-B-A28T	ggcgggcggtctcacatatgTCTATTCAAAAAAGTACTAATAGTTCAAGTTTAGCAGAAGTCATTGACCGTATTTTAGATAAAGGAATTGTTATTGATaccTTTGCAAGAGTTTCTGTTGTAGGAATTGAAATTTTAACGATTGAAGCGCGAgtggagagacccatcagtacgagg	gvpB	1	1
Mega-B-A28V	ggcgggcggtctcacatatgTCTATTCAAAAAAGTACTAATAGTTCAAGTTTAGCAGAAGTCATTGACCGTATTTTAGATAAAGGAATTGTTATTGATgtgTTTGCAAGAGTTTCTGTTGTAGGAATTGAAATTTTAACGATTGAAGCGCGAgtggagagacccatcagtacgagg	gvpB	1	1
Mega-B-A28Q	ggcgggcggtctcacatatgTCTATTCAAAAAAGTACTAATAGTTCAAGTTTAGCAGAAGTCATTGACCGTATTTTAGATAAAGGAATTGTTATTGATcagTTTGCAAGAGTTTCTGTTGTAGGAATTGAAATTTTAACGATTGAAGCGCGAgtggagagacccatcagtacgagg	gvpB	1	1
Mega-B-A28N	ggcgggcggtctcacatatgTCTATTCAAAAAAGTACTAATAGTTCAAGTTTAGCAGAAGTCATTGACCGTATTTTAGATAAAGGAATTGTTATTGATaacTTTGCAAGAGTTTCTGTTGTAGGAATTGAAATTTTAACGATTGAAGCGCGAgtggagagacccatcagtacgagg	gvpB	1	1
Mega-B-A28K	ggcgggcggtctcacatatgTCTATTCAAAAAAGTACTAATAGTTCAAGTTTAGCAGAAGTCATTGACCGTATTTTAGATAAAGGAATTGTTATTGATaaaTTTGCAAGAGTTTCTGTTGTAGGAATTGAAATTTTAACGATTGAAGCGCGAgtggagagacccatcagtacgagg	gvpB	1	1
Mega-B-A28D	ggcgggcggtctcacatatgTCTATTCAAAAAAGTACTAATAGTTCAAGTTTAGCAGAAGTCATTGACCGTATTTTAGATAAAGGAATTGTTATTGATgatTTTGCAAGAGTTTCTGTTGTAGGAATTGAAATTTTAACGATTGAAGCGCGAgtggagagacccatcagtacgagg	gvpB	1	1
Mega-B-A28E	ggcgggcggtctcacatatgTCTATTCAAAAAAGTACTAATAGTTCAAGTTTAGCAGAAGTCATTGACCGTATTTTAGATAAAGGAATTGTTATTGATgaaTTTGCAAGAGTTTCTGTTGTAGGAATTGAAATTTTAACGATTGAAGCGCGAgtggagagacccatcagtacgagg	gvpB	1	1
Mega-B-A28W	ggcgggcggtctcacatatgTCTATTCAAAAAAGTACTAATAGTTCAAGTTTAGCAGAAGTCATTGACCGTATTTTAGATAAAGGAATTGTTATTGATtggTTTGCAAGAGTTTCTGTTGTAGGAATTGAAATTTTAACGATTGAAGCGCGAgtggagagacccatcagtacgagg	gvpB	1	1
Mega-B-A28R	ggcgggcggtctcacatatgTCTATTCAAAAAAGTACTAATAGTTCAAGTTTAGCAGAAGTCATTGACCGTATTTTAGATAAAGGAATTGTTATTGATcgcTTTGCAAGAGTTTCTGTTGTAGGAATTGAAATTTTAACGATTGAAGCGCGAgtggagagacccatcagtacgagg	gvpB	1	1
Mega-B-A28C	ggcgggcggtctcacatatgTCTATTCAAAAAAGTACTAATAGTTCAAGTTTAGCAGAAGTCATTGACCGTATTTTAGATAAAGGAATTGTTATTGATtgcTTTGCAAGAGTTTCTGTTGTAGGAATTGAAATTTTAACGATTGAAGCGCGAgtggagagacccatcagtacgagg	gvpB	1	1
Mega-B-A28Y	ggcgggcggtctcacatatgTCTATTCAAAAAAGTACTAATAGTTCAAGTTTAGCAGAAGTCATTGACCGTATTTTAGATAAAGGAATTGTTATTGATtatTTTGCAAGAGTTTCTGTTGTAGGAATTGAAATTTTAACGATTGAAGCGCGAgtggagagacccatcagtacgagg	gvpB	1	1
Mega-B-A28H	ggcgggcggtctcacatatgTCTATTCAAAAAAGTACTAATAGTTCAAGTTTAGCAGAAGTCATTGACCGTATTTTAGATAAAGGAATTGTTATTGATcatTTTGCAAGAGTTTCTGTTGTAGGAATTGAAATTTTAACGATTGAAGCGCGAgtggagagacccatcagtacgagg	gvpB	1	1
Mega-B-A28S	ggcgggcggtctcacatatgTCTATTCAAAAAAGTACTAATAGTTCAAGTTTAGCAGAAGTCATTGACCGTATTTTAGATAAAGGAATTGTTATTGATagcTTTGCAAGAGTTTCTGTTGTAGGAATTGAAATTTTAACGATTGAAGCGCGAgtggagagacccatcagtacgagg	gvpB	1	1
Mega-B-A28G	ggcgggcggtctcacatatgTCTATTCAAAAAAGTACTAATAGTTCAAGTTTAGCAGAAGTCATTGACCGTATTTTAGATAAAGGAATTGTTATTGATggcTTTGCAAGAGTTTCTGTTGTAGGAATTGAAATTTTAACGATTGAAGCGCGAgtggagagacccatcagtacgagg	gvpB	1	1
Mega-B-A28*	ggcgggcggtctcacatatgTCTATTCAAAAAAGTACTAATAGTTCAAGTTTAGCAGAAGTCATTGACCGTATTTTAGATAAAGGAATTGTTATTGATtaaTTTGCAAGAGTTTCTGTTGTAGGAATTGAAATTTTAACGATTGAAGCGCGAgtggagagacccatcagtacgagg	gvpB	1	1
Mega-B-F29L	ggcgggcggtctcacatatgTCTATTCAAAAAAGTACTAATAGTTCAAGTTTAGCAGAAGTCATTGACCGTATTTTAGATAAAGGAATTGTTATTGATGCTctgGCAAGAGTTTCTGTTGTAGGAATTGAAATTTTAACGATTGAAGCGCGAgtggagagacccatcagtacgagg	gvpB	1	1
Mega-B-F29I	ggcgggcggtctcacatatgTCTATTCAAAAAAGTACTAATAGTTCAAGTTTAGCAGAAGTCATTGACCGTATTTTAGATAAAGGAATTGTTATTGATGCTattGCAAGAGTTTCTGTTGTAGGAATTGAAATTTTAACGATTGAAGCGCGAgtggagagacccatcagtacgagg	gvpB	1	1
Mega-B-F29M	ggcgggcggtctcacatatgTCTATTCAAAAAAGTACTAATAGTTCAAGTTTAGCAGAAGTCATTGACCGTATTTTAGATAAAGGAATTGTTATTGATGCTatgGCAAGAGTTTCTGTTGTAGGAATTGAAATTTTAACGATTGAAGCGCGAgtggagagacccatcagtacgagg	gvpB	1	1
Mega-B-F29P	ggcgggcggtctcacatatgTCTATTCAAAAAAGTACTAATAGTTCAAGTTTAGCAGAAGTCATTGACCGTATTTTAGATAAAGGAATTGTTATTGATGCTccgGCAAGAGTTTCTGTTGTAGGAATTGAAATTTTAACGATTGAAGCGCGAgtggagagacccatcagtacgagg	gvpB	1	1
Mega-B-F29T	ggcgggcggtctcacatatgTCTATTCAAAAAAGTACTAATAGTTCAAGTTTAGCAGAAGTCATTGACCGTATTTTAGATAAAGGAATTGTTATTGATGCTaccGCAAGAGTTTCTGTTGTAGGAATTGAAATTTTAACGATTGAAGCGCGAgtggagagacccatcagtacgagg	gvpB	1	1
Mega-B-F29V	ggcgggcggtctcacatatgTCTATTCAAAAAAGTACTAATAGTTCAAGTTTAGCAGAAGTCATTGACCGTATTTTAGATAAAGGAATTGTTATTGATGCTgtgGCAAGAGTTTCTGTTGTAGGAATTGAAATTTTAACGATTGAAGCGCGAgtggagagacccatcagtacgagg	gvpB	1	1
Mega-B-F29Q	ggcgggcggtctcacatatgTCTATTCAAAAAAGTACTAATAGTTCAAGTTTAGCAGAAGTCATTGACCGTATTTTAGATAAAGGAATTGTTATTGATGCTcagGCAAGAGTTTCTGTTGTAGGAATTGAAATTTTAACGATTGAAGCGCGAgtggagagacccatcagtacgagg	gvpB	1	1
Mega-B-F29N	ggcgggcggtctcacatatgTCTATTCAAAAAAGTACTAATAGTTCAAGTTTAGCAGAAGTCATTGACCGTATTTTAGATAAAGGAATTGTTATTGATGCTaacGCAAGAGTTTCTGTTGTAGGAATTGAAATTTTAACGATTGAAGCGCGAgtggagagacccatcagtacgagg	gvpB	1	1
Mega-B-F29K	ggcgggcggtctcacatatgTCTATTCAAAAAAGTACTAATAGTTCAAGTTTAGCAGAAGTCATTGACCGTATTTTAGATAAAGGAATTGTTATTGATGCTaaaGCAAGAGTTTCTGTTGTAGGAATTGAAATTTTAACGATTGAAGCGCGAgtggagagacccatcagtacgagg	gvpB	1	1
Mega-B-F29D	ggcgggcggtctcacatatgTCTATTCAAAAAAGTACTAATAGTTCAAGTTTAGCAGAAGTCATTGACCGTATTTTAGATAAAGGAATTGTTATTGATGCTgatGCAAGAGTTTCTGTTGTAGGAATTGAAATTTTAACGATTGAAGCGCGAgtggagagacccatcagtacgagg	gvpB	1	1
Mega-B-F29A	ggcgggcggtctcacatatgTCTATTCAAAAAAGTACTAATAGTTCAAGTTTAGCAGAAGTCATTGACCGTATTTTAGATAAAGGAATTGTTATTGATGCTgcgGCAAGAGTTTCTGTTGTAGGAATTGAAATTTTAACGATTGAAGCGCGAgtggagagacccatcagtacgagg	gvpB	1	1
Mega-B-F29E	ggcgggcggtctcacatatgTCTATTCAAAAAAGTACTAATAGTTCAAGTTTAGCAGAAGTCATTGACCGTATTTTAGATAAAGGAATTGTTATTGATGCTgaaGCAAGAGTTTCTGTTGTAGGAATTGAAATTTTAACGATTGAAGCGCGAgtggagagacccatcagtacgagg	gvpB	1	1
Mega-B-F29W	ggcgggcggtctcacatatgTCTATTCAAAAAAGTACTAATAGTTCAAGTTTAGCAGAAGTCATTGACCGTATTTTAGATAAAGGAATTGTTATTGATGCTtggGCAAGAGTTTCTGTTGTAGGAATTGAAATTTTAACGATTGAAGCGCGAgtggagagacccatcagtacgagg	gvpB	1	1
Mega-B-F29R	ggcgggcggtctcacatatgTCTATTCAAAAAAGTACTAATAGTTCAAGTTTAGCAGAAGTCATTGACCGTATTTTAGATAAAGGAATTGTTATTGATGCTcgcGCAAGAGTTTCTGTTGTAGGAATTGAAATTTTAACGATTGAAGCGCGAgtggagagacccatcagtacgagg	gvpB	1	1
Mega-B-F29C	ggcgggcggtctcacatatgTCTATTCAAAAAAGTACTAATAGTTCAAGTTTAGCAGAAGTCATTGACCGTATTTTAGATAAAGGAATTGTTATTGATGCTtgcGCAAGAGTTTCTGTTGTAGGAATTGAAATTTTAACGATTGAAGCGCGAgtggagagacccatcagtacgagg	gvpB	1	1
Mega-B-F29Y	ggcgggcggtctcacatatgTCTATTCAAAAAAGTACTAATAGTTCAAGTTTAGCAGAAGTCATTGACCGTATTTTAGATAAAGGAATTGTTATTGATGCTtatGCAAGAGTTTCTGTTGTAGGAATTGAAATTTTAACGATTGAAGCGCGAgtggagagacccatcagtacgagg	gvpB	1	1
Mega-B-F29H	ggcgggcggtctcacatatgTCTATTCAAAAAAGTACTAATAGTTCAAGTTTAGCAGAAGTCATTGACCGTATTTTAGATAAAGGAATTGTTATTGATGCTcatGCAAGAGTTTCTGTTGTAGGAATTGAAATTTTAACGATTGAAGCGCGAgtggagagacccatcagtacgagg	gvpB	1	1
Mega-B-F29S	ggcgggcggtctcacatatgTCTATTCAAAAAAGTACTAATAGTTCAAGTTTAGCAGAAGTCATTGACCGTATTTTAGATAAAGGAATTGTTATTGATGCTagcGCAAGAGTTTCTGTTGTAGGAATTGAAATTTTAACGATTGAAGCGCGAgtggagagacccatcagtacgagg	gvpB	1	1
Mega-B-F29G	ggcgggcggtctcacatatgTCTATTCAAAAAAGTACTAATAGTTCAAGTTTAGCAGAAGTCATTGACCGTATTTTAGATAAAGGAATTGTTATTGATGCTggcGCAAGAGTTTCTGTTGTAGGAATTGAAATTTTAACGATTGAAGCGCGAgtggagagacccatcagtacgagg	gvpB	1	1
Mega-B-F29*	ggcgggcggtctcacatatgTCTATTCAAAAAAGTACTAATAGTTCAAGTTTAGCAGAAGTCATTGACCGTATTTTAGATAAAGGAATTGTTATTGATGCTtaaGCAAGAGTTTCTGTTGTAGGAATTGAAATTTTAACGATTGAAGCGCGAgtggagagacccatcagtacgagg	gvpB	1	1
Mega-B-A30F	ggcgggcggtctcacatatgTCTATTCAAAAAAGTACTAATAGTTCAAGTTTAGCAGAAGTCATTGACCGTATTTTAGATAAAGGAATTGTTATTGATGCTTTTtttAGAGTTTCTGTTGTAGGAATTGAAATTTTAACGATTGAAGCGCGAgtggagagacccatcagtacgagg	gvpB	1	1
Mega-B-A30L	ggcgggcggtctcacatatgTCTATTCAAAAAAGTACTAATAGTTCAAGTTTAGCAGAAGTCATTGACCGTATTTTAGATAAAGGAATTGTTATTGATGCTTTTctgAGAGTTTCTGTTGTAGGAATTGAAATTTTAACGATTGAAGCGCGAgtggagagacccatcagtacgagg	gvpB	1	1
Mega-B-A30I	ggcgggcggtctcacatatgTCTATTCAAAAAAGTACTAATAGTTCAAGTTTAGCAGAAGTCATTGACCGTATTTTAGATAAAGGAATTGTTATTGATGCTTTTattAGAGTTTCTGTTGTAGGAATTGAAATTTTAACGATTGAAGCGCGAgtggagagacccatcagtacgagg	gvpB	1	1
Mega-B-A30M	ggcgggcggtctcacatatgTCTATTCAAAAAAGTACTAATAGTTCAAGTTTAGCAGAAGTCATTGACCGTATTTTAGATAAAGGAATTGTTATTGATGCTTTTatgAGAGTTTCTGTTGTAGGAATTGAAATTTTAACGATTGAAGCGCGAgtggagagacccatcagtacgagg	gvpB	1	1
Mega-B-A30P	ggcgggcggtctcacatatgTCTATTCAAAAAAGTACTAATAGTTCAAGTTTAGCAGAAGTCATTGACCGTATTTTAGATAAAGGAATTGTTATTGATGCTTTTccgAGAGTTTCTGTTGTAGGAATTGAAATTTTAACGATTGAAGCGCGAgtggagagacccatcagtacgagg	gvpB	1	1
Mega-B-A30T	ggcgggcggtctcacatatgTCTATTCAAAAAAGTACTAATAGTTCAAGTTTAGCAGAAGTCATTGACCGTATTTTAGATAAAGGAATTGTTATTGATGCTTTTaccAGAGTTTCTGTTGTAGGAATTGAAATTTTAACGATTGAAGCGCGAgtggagagacccatcagtacgagg	gvpB	1	1
Mega-B-A30V	ggcgggcggtctcacatatgTCTATTCAAAAAAGTACTAATAGTTCAAGTTTAGCAGAAGTCATTGACCGTATTTTAGATAAAGGAATTGTTATTGATGCTTTTgtgAGAGTTTCTGTTGTAGGAATTGAAATTTTAACGATTGAAGCGCGAgtggagagacccatcagtacgagg	gvpB	1	1
Mega-B-A30Q	ggcgggcggtctcacatatgTCTATTCAAAAAAGTACTAATAGTTCAAGTTTAGCAGAAGTCATTGACCGTATTTTAGATAAAGGAATTGTTATTGATGCTTTTcagAGAGTTTCTGTTGTAGGAATTGAAATTTTAACGATTGAAGCGCGAgtggagagacccatcagtacgagg	gvpB	1	1
Mega-B-A30N	ggcgggcggtctcacatatgTCTATTCAAAAAAGTACTAATAGTTCAAGTTTAGCAGAAGTCATTGACCGTATTTTAGATAAAGGAATTGTTATTGATGCTTTTaacAGAGTTTCTGTTGTAGGAATTGAAATTTTAACGATTGAAGCGCGAgtggagagacccatcagtacgagg	gvpB	1	1
Mega-B-A30K	ggcgggcggtctcacatatgTCTATTCAAAAAAGTACTAATAGTTCAAGTTTAGCAGAAGTCATTGACCGTATTTTAGATAAAGGAATTGTTATTGATGCTTTTaaaAGAGTTTCTGTTGTAGGAATTGAAATTTTAACGATTGAAGCGCGAgtggagagacccatcagtacgagg	gvpB	1	1
Mega-B-A30D	ggcgggcggtctcacatatgTCTATTCAAAAAAGTACTAATAGTTCAAGTTTAGCAGAAGTCATTGACCGTATTTTAGATAAAGGAATTGTTATTGATGCTTTTgatAGAGTTTCTGTTGTAGGAATTGAAATTTTAACGATTGAAGCGCGAgtggagagacccatcagtacgagg	gvpB	1	1
Mega-B-A30E	ggcgggcggtctcacatatgTCTATTCAAAAAAGTACTAATAGTTCAAGTTTAGCAGAAGTCATTGACCGTATTTTAGATAAAGGAATTGTTATTGATGCTTTTgaaAGAGTTTCTGTTGTAGGAATTGAAATTTTAACGATTGAAGCGCGAgtggagagacccatcagtacgagg	gvpB	1	1
Mega-B-A30W	ggcgggcggtctcacatatgTCTATTCAAAAAAGTACTAATAGTTCAAGTTTAGCAGAAGTCATTGACCGTATTTTAGATAAAGGAATTGTTATTGATGCTTTTtggAGAGTTTCTGTTGTAGGAATTGAAATTTTAACGATTGAAGCGCGAgtggagagacccatcagtacgagg	gvpB	1	1
Mega-B-A30R	ggcgggcggtctcacatatgTCTATTCAAAAAAGTACTAATAGTTCAAGTTTAGCAGAAGTCATTGACCGTATTTTAGATAAAGGAATTGTTATTGATGCTTTTcgcAGAGTTTCTGTTGTAGGAATTGAAATTTTAACGATTGAAGCGCGAgtggagagacccatcagtacgagg	gvpB	1	1
Mega-B-A30C	ggcgggcggtctcacatatgTCTATTCAAAAAAGTACTAATAGTTCAAGTTTAGCAGAAGTCATTGACCGTATTTTAGATAAAGGAATTGTTATTGATGCTTTTtgcAGAGTTTCTGTTGTAGGAATTGAAATTTTAACGATTGAAGCGCGAgtggagagacccatcagtacgagg	gvpB	1	1
Mega-B-A30Y	ggcgggcggtctcacatatgTCTATTCAAAAAAGTACTAATAGTTCAAGTTTAGCAGAAGTCATTGACCGTATTTTAGATAAAGGAATTGTTATTGATGCTTTTtatAGAGTTTCTGTTGTAGGAATTGAAATTTTAACGATTGAAGCGCGAgtggagagacccatcagtacgagg	gvpB	1	1
Mega-B-A30H	ggcgggcggtctcacatatgTCTATTCAAAAAAGTACTAATAGTTCAAGTTTAGCAGAAGTCATTGACCGTATTTTAGATAAAGGAATTGTTATTGATGCTTTTcatAGAGTTTCTGTTGTAGGAATTGAAATTTTAACGATTGAAGCGCGAgtggagagacccatcagtacgagg	gvpB	1	1
Mega-B-A30S	ggcgggcggtctcacatatgTCTATTCAAAAAAGTACTAATAGTTCAAGTTTAGCAGAAGTCATTGACCGTATTTTAGATAAAGGAATTGTTATTGATGCTTTTagcAGAGTTTCTGTTGTAGGAATTGAAATTTTAACGATTGAAGCGCGAgtggagagacccatcagtacgagg	gvpB	1	1
Mega-B-A30G	ggcgggcggtctcacatatgTCTATTCAAAAAAGTACTAATAGTTCAAGTTTAGCAGAAGTCATTGACCGTATTTTAGATAAAGGAATTGTTATTGATGCTTTTggcAGAGTTTCTGTTGTAGGAATTGAAATTTTAACGATTGAAGCGCGAgtggagagacccatcagtacgagg	gvpB	1	1
Mega-B-A30*	ggcgggcggtctcacatatgTCTATTCAAAAAAGTACTAATAGTTCAAGTTTAGCAGAAGTCATTGACCGTATTTTAGATAAAGGAATTGTTATTGATGCTTTTtaaAGAGTTTCTGTTGTAGGAATTGAAATTTTAACGATTGAAGCGCGAgtggagagacccatcagtacgagg	gvpB	1	1
Mega-B-R31F	ggcgggcggtctcacatatgTCTATTCAAAAAAGTACTAATAGTTCAAGTTTAGCAGAAGTCATTGACCGTATTTTAGATAAAGGAATTGTTATTGATGCTTTTGCAtttGTTTCTGTTGTAGGAATTGAAATTTTAACGATTGAAGCGCGAgtggagagacccatcagtacgagg	gvpB	1	1
Mega-B-R31L	ggcgggcggtctcacatatgTCTATTCAAAAAAGTACTAATAGTTCAAGTTTAGCAGAAGTCATTGACCGTATTTTAGATAAAGGAATTGTTATTGATGCTTTTGCActgGTTTCTGTTGTAGGAATTGAAATTTTAACGATTGAAGCGCGAgtggagagacccatcagtacgagg	gvpB	1	1
Mega-B-R31I	ggcgggcggtctcacatatgTCTATTCAAAAAAGTACTAATAGTTCAAGTTTAGCAGAAGTCATTGACCGTATTTTAGATAAAGGAATTGTTATTGATGCTTTTGCAattGTTTCTGTTGTAGGAATTGAAATTTTAACGATTGAAGCGCGAgtggagagacccatcagtacgagg	gvpB	1	1
Mega-B-R31M	ggcgggcggtctcacatatgTCTATTCAAAAAAGTACTAATAGTTCAAGTTTAGCAGAAGTCATTGACCGTATTTTAGATAAAGGAATTGTTATTGATGCTTTTGCAatgGTTTCTGTTGTAGGAATTGAAATTTTAACGATTGAAGCGCGAgtggagagacccatcagtacgagg	gvpB	1	1
Mega-B-R31P	ggcgggcggtctcacatatgTCTATTCAAAAAAGTACTAATAGTTCAAGTTTAGCAGAAGTCATTGACCGTATTTTAGATAAAGGAATTGTTATTGATGCTTTTGCAccgGTTTCTGTTGTAGGAATTGAAATTTTAACGATTGAAGCGCGAgtggagagacccatcagtacgagg	gvpB	1	1
Mega-B-R31T	ggcgggcggtctcacatatgTCTATTCAAAAAAGTACTAATAGTTCAAGTTTAGCAGAAGTCATTGACCGTATTTTAGATAAAGGAATTGTTATTGATGCTTTTGCAaccGTTTCTGTTGTAGGAATTGAAATTTTAACGATTGAAGCGCGAgtggagagacccatcagtacgagg	gvpB	1	1
Mega-B-R31V	ggcgggcggtctcacatatgTCTATTCAAAAAAGTACTAATAGTTCAAGTTTAGCAGAAGTCATTGACCGTATTTTAGATAAAGGAATTGTTATTGATGCTTTTGCAgtgGTTTCTGTTGTAGGAATTGAAATTTTAACGATTGAAGCGCGAgtggagagacccatcagtacgagg	gvpB	1	1
Mega-B-R31Q	ggcgggcggtctcacatatgTCTATTCAAAAAAGTACTAATAGTTCAAGTTTAGCAGAAGTCATTGACCGTATTTTAGATAAAGGAATTGTTATTGATGCTTTTGCAcagGTTTCTGTTGTAGGAATTGAAATTTTAACGATTGAAGCGCGAgtggagagacccatcagtacgagg	gvpB	1	1
Mega-B-R31N	ggcgggcggtctcacatatgTCTATTCAAAAAAGTACTAATAGTTCAAGTTTAGCAGAAGTCATTGACCGTATTTTAGATAAAGGAATTGTTATTGATGCTTTTGCAaacGTTTCTGTTGTAGGAATTGAAATTTTAACGATTGAAGCGCGAgtggagagacccatcagtacgagg	gvpB	1	1
Mega-B-R31K	ggcgggcggtctcacatatgTCTATTCAAAAAAGTACTAATAGTTCAAGTTTAGCAGAAGTCATTGACCGTATTTTAGATAAAGGAATTGTTATTGATGCTTTTGCAaaaGTTTCTGTTGTAGGAATTGAAATTTTAACGATTGAAGCGCGAgtggagagacccatcagtacgagg	gvpB	1	1
Mega-B-R31D	ggcgggcggtctcacatatgTCTATTCAAAAAAGTACTAATAGTTCAAGTTTAGCAGAAGTCATTGACCGTATTTTAGATAAAGGAATTGTTATTGATGCTTTTGCAgatGTTTCTGTTGTAGGAATTGAAATTTTAACGATTGAAGCGCGAgtggagagacccatcagtacgagg	gvpB	1	1
Mega-B-R31A	ggcgggcggtctcacatatgTCTATTCAAAAAAGTACTAATAGTTCAAGTTTAGCAGAAGTCATTGACCGTATTTTAGATAAAGGAATTGTTATTGATGCTTTTGCAgcgGTTTCTGTTGTAGGAATTGAAATTTTAACGATTGAAGCGCGAgtggagagacccatcagtacgagg	gvpB	1	1
Mega-B-R31E	ggcgggcggtctcacatatgTCTATTCAAAAAAGTACTAATAGTTCAAGTTTAGCAGAAGTCATTGACCGTATTTTAGATAAAGGAATTGTTATTGATGCTTTTGCAgaaGTTTCTGTTGTAGGAATTGAAATTTTAACGATTGAAGCGCGAgtggagagacccatcagtacgagg	gvpB	1	1
Mega-B-R31W	ggcgggcggtctcacatatgTCTATTCAAAAAAGTACTAATAGTTCAAGTTTAGCAGAAGTCATTGACCGTATTTTAGATAAAGGAATTGTTATTGATGCTTTTGCAtggGTTTCTGTTGTAGGAATTGAAATTTTAACGATTGAAGCGCGAgtggagagacccatcagtacgagg	gvpB	1	1
Mega-B-R31C	ggcgggcggtctcacatatgTCTATTCAAAAAAGTACTAATAGTTCAAGTTTAGCAGAAGTCATTGACCGTATTTTAGATAAAGGAATTGTTATTGATGCTTTTGCAtgcGTTTCTGTTGTAGGAATTGAAATTTTAACGATTGAAGCGCGAgtggagagacccatcagtacgagg	gvpB	1	1
Mega-B-R31Y	ggcgggcggtctcacatatgTCTATTCAAAAAAGTACTAATAGTTCAAGTTTAGCAGAAGTCATTGACCGTATTTTAGATAAAGGAATTGTTATTGATGCTTTTGCAtatGTTTCTGTTGTAGGAATTGAAATTTTAACGATTGAAGCGCGAgtggagagacccatcagtacgagg	gvpB	1	1
Mega-B-R31H	ggcgggcggtctcacatatgTCTATTCAAAAAAGTACTAATAGTTCAAGTTTAGCAGAAGTCATTGACCGTATTTTAGATAAAGGAATTGTTATTGATGCTTTTGCAcatGTTTCTGTTGTAGGAATTGAAATTTTAACGATTGAAGCGCGAgtggagagacccatcagtacgagg	gvpB	1	1
Mega-B-R31S	ggcgggcggtctcacatatgTCTATTCAAAAAAGTACTAATAGTTCAAGTTTAGCAGAAGTCATTGACCGTATTTTAGATAAAGGAATTGTTATTGATGCTTTTGCAagcGTTTCTGTTGTAGGAATTGAAATTTTAACGATTGAAGCGCGAgtggagagacccatcagtacgagg	gvpB	1	1
Mega-B-R31G	ggcgggcggtctcacatatgTCTATTCAAAAAAGTACTAATAGTTCAAGTTTAGCAGAAGTCATTGACCGTATTTTAGATAAAGGAATTGTTATTGATGCTTTTGCAggcGTTTCTGTTGTAGGAATTGAAATTTTAACGATTGAAGCGCGAgtggagagacccatcagtacgagg	gvpB	1	1
[truncated: 3,285 more rows]

## Sheet: Table S2 CustomMade MoClo Parts
Part Name	Part Type	Part Sequence	Plasmid Sequence
pMetTU1-A_Sv5K	Backbone	TGAGACCAagtctatggacagttttccctttgatatgtaacggtgaacagttgttctacttttgtttgttagtcttgatgcttcactgatagatacaagagccataagaacctcagatccttccgtatttagccagtatgttctctagtgtgAttcgttgtttttgcgtgagccatgagaacgaaccattgagatcatacttactttgcatgtcactcaaaaattttgcctcaaaactggtgagctgaatttttgcagttaaagcatcgtgtagtgtttttcttagtccgttatgtaggtaggaatctgatgtaatggttgttggtattttgtcaccattcatttttatctggttgttctcaagttcggttacgagatccatttgtctatctagttcaa…	actactttagtcagttccgcagtattacaaaaggatgtcgcaaacgctgtttgctcctctacaaaacagaccttaaaaccctaaaggcttaagtagcaccctcgcaagctcggttgcggccgcaatcgggcaaatcgctgaatattccttttgtctccgaccatcaggcacctgagtcgctgtctttttcgtgacattcagttcgctgcgctcacggctctggcagtgaatgggggtaaatggcactacaggcgccttttatggattcatgcaaggaaactacccataatacaagaaaagcccgtcacgggcttctcagggcgttttatggcgggtctgctatgtggtgctatctgactttttgctgttcagcagttcctgccctctgattttccagtc…
pMetTU1-A_Sv3K	Backbone	TGAGACCAagtctatggacagttttccctttgatatgtaacggtgaacagttgttctacttttgtttgttagtcttgatgcttcactgatagatacaagagccataagaacctcagatccttccgtatttagccagtatgttctctagtgtggttcgttgtttttgcgtgagccatgagaacgaaccattgagatcatacttactttgcatgtcactcaaaaattttgcctcaaaactggtgagctgaatttttgcagttaaagcatcgtgtagtgtttttcttagtccgttatgtaggtaggaatctgatgtaatggttgttggtattttgtcaccattcatttttatctggttgttctcaagttcggttacgagatccatttgtctatctagttcaa…	actactttagtcagttccgcagtattacaaaaggatgtcgcaaacgctgtttgctcctctacaaaacagaccttaaaaccctaaaggcttaagtagcaccctcgcaagctcggttgcggccgcaatcgggcaaatcgctgaatattccttttgtctccgaccatcaggcacctgagtcgctgtctttttcgtgacattcagttcgctgcgctcacggctctggcagtgaatgggggtaaatggcactacaggcgccttttatggattcatgcaaggaaactacccataatacaagaaaagcccgtcacgggcttctcagggcgttttatggcgggtctgctatgtggtgctatctgactttttgctgttcagcagttcctgccctctgattttccagtc…
pMetTU1-A_Sv1K	Backbone	TGAGACCAagtctatggacagttttccctttgatatgtaacggtgaacagttgttctacttttgtttgttagtcttgatgcttcactgatagatacaagagccataagaacctcagatccttccgtatttagccagtatgttctctagtgtggttcgttgtttttgcgtgagccatgagaacgaaccattgagatcatacttactttgcatgtcactcaaaaattttgcctcaaaactggtgagctgaatttttgcagttaaagcatcgtgtagtgtttttcttagtccgttatgtaggtaggaatctgatgtaatggttgttggtattttgtcaccattcatttttatctggttgttctcaagttcggttacgagatccatttgtctatctagttcaa…	actactttagtcagttccgcagtattacaaaaggatgtcgcaaacgctgtttgctcctctacaaaacagaccttaaaaccctaaaggcttaagtagcaccctcgcaagctcggttgcggccgcaatcgggcaaatcgctgaatattccttttgtctccgaccatcaggcacctgagtcgctgtctttttcgtgacattcagttcgctgcgctcacggctctggcagtgaatgggggtaaatggcactacaggcgccttttatggattcatgcaaggaaactacccataatacaagaaaagcccgtcacgggcttctcagggcgttttatggcgggtctgctatgtggtgctatctgactttttgctgttcagcagttcctgccctctgattttccagtc…
araC-PBAD	Promoter	TCCAAAAAAAAAGGCTCCAAAAGGAGCCTTTAATTGTATCatcgcttaatcgctcctctttaatcccgctggaataggatcttatcatgacaacttgacggctacatcattcactttttcttccaaaccggcacggaactcgctcgggctggccccggtgcattttttaaatacccgcgagaaatagagttgatcgtcaaaaccaacattgcgaccgacggtggcgataggcatccgggtggtgctcaaaagcagcttcgcctggctgatacgttggtcctcgcgccagcttaagacgctaatccctaactgctggcggaaaagatgtgacagacgcgacggcgacaagcaaacatgctgtgcgacgctggcgatatcaaaattgctgtctgccaggtg…	gaagatcctttgatcttttctacggggtctgacgctcagtggaacgaaaactcacgttaagggattttggtcatgagattatcaaaaaggatcttcacctagatccttttaaattaaaaatgaagttttaaatcaatctaaagtatatatgagtaaacttggtctgacagctcgaggcttggattctcaccaataaaaaacgcccggcggcaaccgagcgttctgaacaaatccagatggagttctgaggtcattactggatctatcaacaggagtccaagcgagctcgatatcaaattacgccccgccctgccactcatcgcagtactgttgtaattcattaagcattctgccgacatggaagccatcacaaacggcatgatgaacctgaatcgccag…
MCD1	RBS	TCTTAATCATGCACaggagACTTTc	gaagatcctttgatcttttctacggggtctgacgctcagtggaacgaaaactcacgttaagggattttggtcatgagattatcaaaaaggatcttcacctagatccttttaaattaaaaatgaagttttaaatcaatctaaagtatatatgagtaaacttggtctgacagctcgaggcttggattctcaccaataaaaaacgcccggcggcaaccgagcgttctgaacaaatccagatggagttctgaggtcattactggatctatcaacaggagtccaagcgagctcgatatcaaattacgccccgccctgccactcatcgcagtactgttgtaattcattaagcattctgccgacatggaagccatcacaaacggcatgatgaacctgaatcgccag…
gvpA	WT Anabaena flos-aquae gvpA CDS + 3' UTR	ATGGCAGTTGAAAAAACCAATTCTTCCTCCAGCTTGGCAGAAGTTATTGATAGAATCCTCGACAAAGGTATCGTAATTGACGCTTGGGTTCGTGTTTCCTTAGTTGGTATCGAACTACTAGCAATTGAAGCTCGGATCGTTATCGCTTCCGTTGAAACCTACTTGAAGTATGCTGAAGCAGTTGGTTTGACCCAATCAGCAGCAGTACCTGCTTGATTTAATTAAGCAAGTTACCAAGTAGGAGAATAACCTCCATAATATCAGGATTAATTAATCCTGATATTGGTTCTGCTTTTTTTAATTATCTAGATATTTGGAAATCAACGCTTCTCAAAGGATATTACAAAAAAGTACGAATCCTTATAATGTAGTACCTGGAGAAGC	tcttttctacggggtctgacgctcagtggaacgaaaactcacgttaagggattttggtcatgagattatcaaaaaggatcttcacctagatccttttaaattaaaaatgaagttttaaatcaatctaaagtatatatgagtaaacttggtctgacagctcgaggcttggattctcaccaataaaaaacgcccggcggcaaccgagcgttctgaacaaatccagatggagttctgaggtcattactggatctatcaacaggagtccaagcgagctcgatatcaaattacgccccgccctgccactcatcgcagtactgttgtaattcattaagcattctgccgacatggaagccatcacaaacggcatgatgaacctgaatcgccagcggcatcagcacc…
AnaCNJKFGW_Bba-B0015	GV gene cluster + terminator	atttctgttaggtctggGAGCTCCCATGGgatcgtTATCCCGCGGCCAAGCTTGCTAGCGCTAATTTACTATTTTTTGGAGAACTTCATGATTTCTTTAATGgcaaaaatccggcaagaacatcagtcaatagcagagaaagtggctgaactatctcttgaaaccagagaattcttgtccgtcacgacagcgaaaagacaagagcaagctgaaaaacaagctcaagaactgcaagcattctacaaggatcttcaggaaacaagtcagcagtttttatcagaaacagcccaagccagaattgctcaagctgaaaaacaagctcaagaactgttagcattccacaaagaacttcaagaaacaagtcagcagtttttatcagcaacagcccaagccagaatt…	gaagatcctttgatcttttctacggggtctgacgctcagtggaacgaaaactcacgttaagggattttggtcatgagattatcaaaaaggatcttcacctagatccttttaaattaaaaatgaagttttaaatcaatctaaagtatatatgagtaaacttggtctgacagctcgaggcttggattctcaccaataaaaaacgcccggcggcaaccgagcgttctgaacaaatccagatggagttctgaggtcattactggatctatcaacaggagtccaagcgagctcgatatcaaattacgccccgccctgccactcatcgcagtactgttgtaattcattaagcattctgccgacatggaagccatcacaaacggcatgatgaacctgaatcgccag…
gvpB	WT Bacillus megaterium gvpB CDS + 3' UTR	ATGTCTATTCAAAAAAGTACTAATAGTTCAAGTTTAGCAGAAGTCATTGACCGTATTTTAGATAAAGGAATTGTTATTGATGCTTTTGCAAGAGTTTCTGTTGTAGGAATTGAAATTTTAACGATTGAAGCGCGAGTGGTTATTGCCAGTGTTGATACATGGTTACGCTATGCAGAAGCAGTAGGGCTTCTTCGTGACGACGTAGAAGAAAACGGTCTGCCTGAACGTTCAAATTCAAGTGAAGGGCAGCCGCGTTTTAGTATTTAATATGAAGTGGTATGGAACCTTCCTTTTTTGAGGGTGGTTCCAGCTTTTAGATC	gaagatcctttgatcttttctacggggtctgacgctcagtggaacgaaaactcacgttaagggattttggtcatgagattatcaaaaaggatcttcacctagatccttttaaattaaaaatgaagttttaaatcaatctaaagtatatatgagtaaacttggtctgacagctcgaggcttggattctcaccaataaaaaacgcccggcggcaaccgagcgttctgaacaaatccagatggagttctgaggtcattactggatctatcaacaggagtccaagcgagctcgatatcaaattacgccccgccctgccactcatcgcagtactgttgtaattcattaagcattctgccgacatggaagccatcacaaacggcatgatgaacctgaatcgccag…
MegaRNFGLSKJTU_Bba-B0015	GV gene cluster + terminator	ACTATTGGAGGCTACTAAAAATGGAAATTAAAAAAATTATGCAAGCCGTGAACGACTTTTTCGGTGAACACGTAGCTCCTCCTCATAAAATTACCTCGGTGGAAGCTACTGAAGATGAAGGTTGGAGAGTTATTGTTGAAGTCATTGAAGAACGAGAATATATGAAAAAATACGCCAAAGATGAAATGCTCGGAACGTACGAGTGCTTTGTAAATAAAGAAAAAGAAGTCATTTCATTCAAACGACTCGACGTCAGATATAGAAGCGCCATTGGCATTGAAGCATAAACGATAAGATGGCAGGAGGAACGTAAAAATGACCGTCTTAACAGACAAAAGGAAAAAAGGCAGTGGAGCTTTTATACAAGATGACGAGACAAAAGAGGTTCTTTCAAGAGCG…	gaagatcctttgatcttttctacggggtctgacgctcagtggaacgaaaactcacgttaagggattttggtcatgagattatcaaaaaggatcttcacctagatccttttaaattaaaaatgaagttttaaatcaatctaaagtatatatgagtaaacttggtctgacagctcgaggcttggattctcaccaataaaaaacgcccggcggcaaccgagcgttctgaacaaatccagatggagttctgaggtcattactggatctatcaacaggagtccaagcgagctcgatatcaaattacgccccgccctgccactcatcgcagtactgttgtaattcattaagcattctgccgacatggaagccatcacaaacggcatgatgaacctgaatcgccag…
pMetTU1-A_Sv5K_araC-PBAD_MCD1_AnaA_lib-acceptor-1_AnaCNJKFGW	Library acceptor vector
pMetTU1-A_Sv5K_araC-PBAD_MCD1_AnaA_lib-acceptor-2_AnaCNJKFGW	Library acceptor vector
pMetTU1-A_Sv5K_araC-PBAD_MCD1_AnaA-T6A_lib-acceptor-2_AnaCNJKFGW	Library acceptor vector
pMetTU1-A_Sv5K_araC-PBAD_MCD1_AnaA-K22R_lib-acceptor-2_AnaCNJKFGW	Library acceptor vector
pMetTU1-A_Sv5K_araC-PBAD_MCD1_MegaB_lib-acceptor-1_MegaRNFGLSKJTU_Bba-B0015	Library acceptor vector
pMetTU1-A_Sv5K_araC-PBAD_MCD1_MegaB_lib-acceptor-2_MegaRNFGLSKJTU_Bba-B0015	Library acceptor vector
pMetTU1-A_Sv5K_araC-PBAD_MCD2_amilCP_MegaRNFGLSKJTU_Bba-B0015	Library acceptor vector
pMetBP-P_cRed_BsaI	Entry vector for promoter parts	N/A	tcttttctacggggtctgacgctcagtggaacgaaaactcacgttaagggattttggtcatgagattatcaaaaaggatcttcacctagatccttttaaattaaaaatgaagttttaaatcaatctaaagtatatatgagtaaacttggtctgacagctcgaggcttggattctcaccaataaaaaacgcccggcggcaaccgagcgttctgaacaaatccagatggagttctgaggtcattactggatctatcaacaggagtccaagcgagctcgatatcaaattacgccccgccctgccactcatcgcagtactgttgtaattcattaagcattctgccgacatggaagccatcacaaacggcatgatgaacctgaatcgccagcggcatcagcacc…
pMetBP-R_cRed_BsaI	Entry vector for RBS parts	N/A	tcttttctacggggtctgacgctcagtggaacgaaaactcacgttaagggattttggtcatgagattatcaaaaaggatcttcacctagatccttttaaattaaaaatgaagttttaaatcaatctaaagtatatatgagtaaacttggtctgacagctcgaggcttggattctcaccaataaaaaacgcccggcggcaaccgagcgttctgaacaaatccagatggagttctgaggtcattactggatctatcaacaggagtccaagcgagctcgatatcaaattacgccccgccctgccactcatcgcagtactgttgtaattcattaagcattctgccgacatggaagccatcacaaacggcatgatgaacctgaatcgccagcggcatcagcacc…
pMetBP-C_cRed_BsaI	Entry vector for CDS parts	N/A	tcttttctacggggtctgacgctcagtggaacgaaaactcacgttaagggattttggtcatgagattatcaaaaaggatcttcacctagatccttttaaattaaaaatgaagttttaaatcaatctaaagtatatatgagtaaacttggtctgacagctcgaggcttggattctcaccaataaaaaacgcccggcggcaaccgagcgttctgaacaaatccagatggagttctgaggtcattactggatctatcaacaggagtccaagcgagctcgatatcaaattacgccccgccctgccactcatcgcagtactgttgtaattcattaagcattctgccgacatggaagccatcacaaacggcatgatgaacctgaatcgccagcggcatcagcacc…
pMetBP-T_cRed_BsaI	Entry vector for terminator parts	N/A	tcttttctacggggtctgacgctcagtggaacgaaaactcacgttaagggattttggtcatgagattatcaaaaaggatcttcacctagatccttttaaattaaaaatgaagttttaaatcaatctaaagtatatatgagtaaacttggtctgacagctcgaggcttggattctcaccaataaaaaacgcccggcggcaaccgagcgttctgaacaaatccagatggagttctgaggtcattactggatctatcaacaggagtccaagcgagctcgatatcaaattacgccccgccctgccactcatcgcagtactgttgtaattcattaagcattctgccgacatggaagccatcacaaacggcatgatgaacctgaatcgccagcggcatcagcacc…

## Sheet: Table S3 Ultrasound Pulse Seque
Figure	Transducer	Beam Type	Number of Equilibration Frames	Scan Type	Pre-Collapse Voltage (V)	Start Voltage (V)	Final Voltage (V)	Step (V)	Collapse Voltage (V)	Post-Collapse Voltage (V)	Imaging Voltage (V)
2C	L22-14vX	xAM	5	Pre-/Post-Collapse	25	N/A	N/A	N/A	30	25	N/A
2D	L22-14vX	xAM	5	Pre-/Post-Collapse	25	N/A	N/A	N/A	30	25	N/A
2G	L22-14vX	xAM	5	Pre-/Post-Collapse	25	N/A	N/A	N/A	30	25	N/A
2H	L22-14vX	xAM	5	Pre-/Post-Collapse	25	N/A	N/A	N/A	30	25	N/A
2C	L22-14vX	xAM	5	Pre-/Post-Collapse	25	N/A	N/A	N/A	30	25	N/A
2D	L22-14vX	xAM	5	Pre-/Post-Collapse	25	N/A	N/A	N/A	30	25	N/A
2E	L22-14vX	xAM	5	Pre-/Post-Collapse	25	N/A	N/A	N/A	30	25	N/A
2F	L22-14vX	xAM	5	Pre-/Post-Collapse	25	N/A	N/A	N/A	30	25	N/A
3C	L22-14vX	xAM	5	Voltage Ramp	N/A	12	30	2	30	N/A	N/A
3D	L22-14vX	xAM	5	Voltage Ramp	N/A	12	30	2	30	N/A	N/A
3E	L22-14vX	xAM	5	Voltage Ramp	N/A	12	30	2	30	N/A	N/A
3F	L22-14vX	xAM	5	Voltage Ramp	N/A	12	30	2	30	N/A	N/A
4C	L22-14vX	xAM	5	Voltage Ramp	N/A	12	30	2	30	N/A	N/A
4D	L22-14vX	xAM	5	Voltage Ramp	N/A	12	30	2	30	N/A	N/A
4E	L22-14vX	xAM	5	Voltage Ramp	N/A	12	30	2	30	N/A	N/A
4F	L22-14vX	xAM	5	Voltage Ramp	N/A	12	30	2	30	N/A	N/A
5A/5B	L22-14vX	xAM	5	Voltage Ramp	N/A	12	30	2	30	N/A	N/A
	L22-14vX	pBmode	5	Collapse Ramp	N/A	2	26	2	N/A	N/A	3

## Sheet: Table S4 PCR Primers
Name	Sequence	Annealing Temperature	Product Length (bp)	Template	Golden Gate Assembly With:	GG Enzyme Used	Purpose
GvpA-lib-1_F	CACCCAAGACCACTCTCCGGGGCGgGCggtctcaCATATG	67°C	188	Library gvpA_1-1 or gvpA_2-1	pMetTU1-A_Sv5K_araC-PBAD_MCD1_AnaA_lib-acceptor-1_AnaCNJKFGW	BsaI	Amplifying library before assembly
GvpA-lib-1_R	GvpA-lib-1_R	67°C	188	Library gvpA_1-1 or gvpA_2-1	pMetTU1-A_Sv5K_araC-PBAD_MCD1_AnaA_lib-acceptor-1_AnaCNJKFGW	BsaI	Amplifying library before assembly
GvpB-lib-1_F	CACCCAAGACCACTCTCCGGGGCGgGCggtctcaCATATG	67°C	215 or 339	Library gvpB_1-1 or gvpB_2-1	pMetTU1-A_Sv5K_araC-PBAD_MCD1_MegaB_lib-acceptor-1_MegaRNFGLSKJTU_Bba-B0015	BsaI	Amplifying library before assembly
GvpB-lib-1_R	CGGTGTGCGAAGTAGGTGCcctcgtactgatgggtctctCCAC	67°C	215	Library gvpB_1-1	pMetTU1-A_Sv5K_araC-PBAD_MCD1_MegaB_lib-acceptor-1_MegaRNFGLSKJTU_Bba-B0015	BsaI	Amplifying library before assembly
GvpA-lib-2_F	CACCCAAGACCACTCTCCGGgcgatcagtacgactggtctcaTGG	67°C	189	Library gvpA_1-2 or gvpA_2-2	pMetTU1-A_Sv5K_araC-PBAD_MCD1_AnaA_lib-acceptor-2_AnaCNJKFGW or pMetTU1-A_Sv5K_araC-PBAD_MCD1_AnaA-T6A_lib-acceptor-2_AnaCNJKFGW or pMetTU1-A_Sv5K_araC-PBAD_MCD1_AnaA-K22R_lib-acceptor-2_AnaCNJKFGW	BsaI	Amplifying library before assembly
GvpA-lib-2_R	CGGTGTGCGAAGTAGGTGCcggcgggcggtctctatc	67°C	189	Library gvpA_1-2 or gvpA_2-2	pMetTU1-A_Sv5K_araC-PBAD_MCD1_AnaA_lib-acceptor-2_AnaCNJKFGW or pMetTU1-A_Sv5K_araC-PBAD_MCD1_AnaA-T6A_lib-acceptor-2_AnaCNJKFGW or pMetTU1-A_Sv5K_araC-PBAD_MCD1_AnaA-K22R_lib-acceptor-2_AnaCNJKFGW	BsaI	Amplifying library before assembly
GvpB-lib-2_F	CACCCAAGACCACTCTCCGGgctgcgctaggtctcaGCG	67°C	207	Library gvpB_1-2	pMetTU1-A_Sv5K_araC-PBAD_MCD1_MegaB_lib-acceptor-2_MegaRNFGLSKJTU_Bba-B0015	BsaI	Amplifying library before assembly
GvpB-lib-2_R	CGGTGTGCGAAGTAGGTGCcggcgggcggtctctATc	67°C	207 or 339	Library gvpB_1-2 or gvpB_2-1	pMetTU1-A_Sv5K_araC-PBAD_MCD1_MegaB_lib-acceptor-2_MegaRNFGLSKJTU_Bba-B0015 or pMetTU1-A_Sv5K_araC-PBAD_MCD2_amilCP_MegaRNFGLSKJTU_Bba-B0015	BsaI	Amplifying library before assembly
pBP-GvpA-lib-to-part_F	TGCGAGggtctcCCATATGGCAGTTGAAAAAACCAATTCTTCCTCC	60°C	300	Any gvpA library member with mutation after S10	pMetBP-C_cRed_BsaI	BsaI	Re-cloning best gvpA mutants
pBP-GvpA-lib-to-part_R	TGCGAGggtctcCtcgaccagacctaacagaaattgcttctcc	60°C	300	Any gvpA library member	pMetBP-C_cRed_BsaI	BsaI	Re-cloning best gvpA mutants
pBP-GvpA-T6A-to-part_F	TGCGAGggtctcCCATATGGCAGTTGAAAAAGCGAATTCTTCCTCC	60°C	300	Any gvpA library member with T6A mutation	pMetBP-C_cRed_BsaI	BsaI	Re-cloning best gvpA mutants
pBP-GvpA-T6P-to-part_F	TGCGAGggtctcCCATATGGCAGTTGAAAAACCGAATTCTTCCTCC	60°C	300	Any gvpA library member with T6P mutation	pMetBP-C_cRed_BsaI	BsaI	Re-cloning best gvpA mutants
pBP-GvpA-S8G-to-part_F	TGCGAGggtctcCCATATGGCAGTTGAAAAAACCAATGGCTCCTCC	60°C	300	Any gvpA library member with S8G mutation	pMetBP-C_cRed_BsaI	BsaI	Re-cloning best gvpA mutants
pBP-GvpA-S8A-to-part_F	TGCGAGggtctcCCATATGGCAGTTGAAAAAACCAATgcgTCCTCC	60°C	300	Any gvpA library member with S8A mutation	pMetBP-C_cRed_BsaI	BsaI	Re-cloning best gvpA mutants
pBP-GvpA-K5M-T6A-to-part_F	TGCGAGggtctcCCATATGGCAGTTGAAAtgGCGAATTCTTCCTCC	60°C	300	Any gvpA library member with K5M and T6A mutations	pMetBP-C_cRed_BsaI	BsaI	Re-cloning best gvpA mutants
pBP-GvpA-A2S-T6A-to-part_F	TGCGAGggtctcCCATATGagcGTTGAAAAAGCGAATTCTTCCTCC	60°C	300	Any gvpA library member with A2S and T6A mutations	pMetBP-C_cRed_BsaI	BsaI	Re-cloning best gvpA mutants
pBP-GvpB-lib-to-part_F	TGCGAGggtctcCCATATGTCTATTCAAAAAAGTACTAATAGTTCAAGTTTAGCAG	60°C	353	Any gvpB library member with mutation after E14	pMetBP-C_cRed_BsaI	BsaI	Re-cloning best gvpB mutants
pBP-GvpB-lib-to-part_R	TGCGAGggtctcCtcgaGATCTAAAAGCTGGAACCACCCTC	60°C	353	Any gvpB library member	pMetBP-C_cRed_BsaI	BsaI	Re-cloning best gvpB mutants
pBP-GvpB-N8D-to-part_F	TGCGAGggtctcCCATATGTCTATTCAAAAAAGTACTgATAGTTCAAGTTTAGCAG	60°C	353	Any gvpB library member with N8D mutation	pMetBP-C_cRed_BsaI	BsaI	Re-cloning best gvpB mutants
pBP-GvpB-S9G-to-part_F	TGCGAGggtctcCCATATGTCTATTCAAAAAAGTACTAATggcTCAAGTTTAGCAG	60°C	353	Any gvpB library member with S9G mutation	pMetBP-C_cRed_BsaI	BsaI	Re-cloning best gvpB mutants
pBP-GvpB-K5L-to-part_F	TGCGAGggtctcCCATATGTCTATTCAActgAGTACTAATAGTTCAAGTTTAGCAG	60°C	353	Any gvpB library member with K5L mutation	pMetBP-C_cRed_BsaI	BsaI	Re-cloning best gvpB mutants
pBP-GvpB-A13S-R31I-to-part_F	TGCGAGggtctcCCATATGTCTATTCAAAAAAGTACTAATAGTTCAAGTTTAagcG	60°C	353	Any gvpB library member with A13S and R31I mutations	pMetBP-C_cRed_BsaI	BsaI	Re-cloning best gvpB mutants
