# Supplementary material for: Directed Evolution of Acoustic Reporter Genes Using High-Throughput Acoustic Screening
Source: ACS Synth Biol. 2024 Jul 9;13(7):2215–26. doi: 10.1021/acssynbio.4c00283 (PMC11264329; doi:10.1021/acssynbio.4c00283)
Supplement: Supplementary file 4 — sb4c00283_si_004.zip [file sb4c00283_si_004.zip]

Archive with 10 entries (9 files):
- Code S1/
- __MACOSX/._Code S1
- Code S1/Site_Saturation_Library.m
- __MACOSX/Code S1/._Site_Saturation_Library.m
- Code S1/.DS_Store
- __MACOSX/Code S1/._.DS_Store
- Code S1/E_coli_Codons.csv
- __MACOSX/Code S1/._E_coli_Codons.csv
- Code S1/SS_library.xlsx
- __MACOSX/Code S1/._SS_library.xlsx
