# Supplementary material for: Directed Evolution of Acoustic Reporter Genes Using High-Throughput Acoustic Screening
Source: ACS Synth Biol. 2024 Jul 9;13(7):2215–26. doi: 10.1021/acssynbio.4c00283 (PMC11264329; doi:10.1021/acssynbio.4c00283)
Supplement: Supplementary file 4 — sb4c00283_si_004.zip [file sb4c00283_si_004.zip › Code S1/Site_Saturation_Library.m]

clear all;

%% Edit this section only
% Path to e_coli_codons.csv or equivalent
codons_path = '/Volumes/GoogleDrive-118305181097921812507/My Drive/Shapiro Lab/GV Evolution Project/GV Evolution Paper/Scripts/Site Saturation Library/E_coli_Codons.csv';

% naming convention for each mutant
parent_name = "Ana-A-K22R";

% Enter the nucleotide sequence of the parent (omit the start
% and stop codons unless you want to saturate them too)
parent_nt = "GCAGTTGAAAAAACCAATTCTTCCTCCAGCTTGGCAGAAGTTATTGATAGAATCCTCGACcgcGGTATCGTAATTGACGCTTGGGTTCGTGTTTCCTTAGTTGGT";

% Enter the nucleotide sequences of the flanking regions (usually where
% your primers will bind + overhangs for Gibson or Golden Gate;
% remember to add start and stop codons if necessary if you omitted them from the parent)
upstream_flanking = "GGCGgGCggtctcaCATATG";
downstream_flanking = "ATCGAgagaccacgtcagcatgtc";

% Number of codons before the first codon in the parent string, if not
% starting with the first codon of the protein (for naming purposes only)
sequence_offset = 1;

% Restriction sites to avoid
sites = ["GGTCTC", "CGTCTC", "GAAGAC"];
sites = [sites arrayfun(@(x) seqrcomplement(x), sites, 'UniformOutput', false)]; % add reverse complements of provided sites

%%
% Read in table of codon mappings
AAs = readtable(codons_path, 'TextType', 'string');

% Clean parent nt sequence and translate
parent_nt = upper(parent_nt);
parent_nt{:}(isspace(parent_nt)) = [];
parent_AA = string(nt2aa(parent_nt));
parent_nt = table(string(reshape(parent_nt{:},3,[])'), 'VariableNames', "Codons");
parent_AA = table(string(reshape(parent_AA{:},1,[])'), 'VariableNames', "AAs");

% Generate scanning site saturation library
names = strings(height(AAs), height(parent_nt));
nucleotide_sequences = strings(height(AAs), height(parent_nt));
protein_sequences = strings(height(AAs), height(parent_nt));

for i = 1:height(parent_nt)
    for j = 1:height(AAs)
        names(j,i) = strcat(parent_name, "-", parent_AA.AAs{i}, num2str(i+sequence_offset), AAs{j,1});
        if i == 1
            nucleotide_sequences(j,i) = strcat(lower(upstream_flanking), lower(AAs.Codon{j}), strjoin(parent_nt.Codons(2:height(parent_nt)),""), lower(downstream_flanking));
            protein_sequences(j,i) = strcat(lower(AAs.Residue{j}), strjoin(parent_AA.AAs(2:height(parent_AA)), ""));
        else
            nucleotide_sequences(j,i) = strcat(lower(upstream_flanking), parent_nt.Codons{1:(i-1)}, lower(AAs.Codon{j}), strjoin(parent_nt.Codons(i+1:height(parent_nt)),""), lower(downstream_flanking));
            protein_sequences(j,i) = strcat(parent_AA.AAs{1:(i-1)}, lower(AAs.Residue{j}), strjoin(parent_AA.AAs(i+1:height(parent_AA)),""));
        end
    end
end

SS_library = table(names(:), nucleotide_sequences(:), protein_sequences(:));
SS_library.Properties.VariableNames = ["Name", "Nucleotide_Sequence", "Protein_Sequence"];

% Remove WT seuqences
WTs = strcmpi(SS_library.Protein_Sequence, strjoin(parent_AA.AAs, ''));
SS_library(WTs,:) = [];

% Check for restriction sites
% sited = contains(SS_library.Nucleotide_Sequence, sites, 'IgnoreCase',true);
% disp('CAUTION. Sites found in members:')
% find(sited)

% Write table to file
writetable(SS_library, 'SS_library.xlsx');
