# Supplementary material for: Directed Evolution of Acoustic Reporter Genes Using High-Throughput Acoustic Screening
Source: ACS Synth Biol. 2024 Jul 9;13(7):2215–26. doi: 10.1021/acssynbio.4c00283 (PMC11264329; doi:10.1021/acssynbio.4c00283)
Supplement: Supplementary file 4 — sb4c00283_si_004.zip [file sb4c00283_si_004.zip › Code S1/E_coli_Codons.csv]

Residue	Codon
F	TTT
L	CTG
I	ATT
M	ATG
P	CCG
T	ACC
V	GTG
Q	CAG
N	AAC
K	AAA
D	GAT
A	GCG
E	GAA
W	TGG
R	CGC
C	TGC
Y	TAT
H	CAT
S	AGC
G	GGC
*	TAA
