# Supplementary material for: Directed Evolution of Acoustic Reporter Genes Using High-Throughput Acoustic Screening
Source: ACS Synth Biol. 2024 Jul 9;13(7):2215–26. doi: 10.1021/acssynbio.4c00283 (PMC11264329; doi:10.1021/acssynbio.4c00283)
Supplement: Supplementary file 4 — sb4c00283_si_004.zip [file sb4c00283_si_004.zip › Code S1/SS_library.xlsx]

## Sheet: Sheet1
Name	Nucleotide_Sequence	Protein_Sequence
Ana-A-K22R-A2F	ggcgggcggtctcacatatgtttGTTGAAAAAACCAATTCTTCCTCCAGCTTGGCAGAAGTTATTGATAGAATCCTCGACCGCGGTATCGTAATTGACGCTTGGGTTCGTGTTTCCTTAGTTGGTatcgagagaccacgtcagcatgtc	fVEKTNSSSSLAEVIDRILDRGIVIDAWVRVSLVG
Ana-A-K22R-A2L	ggcgggcggtctcacatatgctgGTTGAAAAAACCAATTCTTCCTCCAGCTTGGCAGAAGTTATTGATAGAATCCTCGACCGCGGTATCGTAATTGACGCTTGGGTTCGTGTTTCCTTAGTTGGTatcgagagaccacgtcagcatgtc	lVEKTNSSSSLAEVIDRILDRGIVIDAWVRVSLVG
Ana-A-K22R-A2I	ggcgggcggtctcacatatgattGTTGAAAAAACCAATTCTTCCTCCAGCTTGGCAGAAGTTATTGATAGAATCCTCGACCGCGGTATCGTAATTGACGCTTGGGTTCGTGTTTCCTTAGTTGGTatcgagagaccacgtcagcatgtc	iVEKTNSSSSLAEVIDRILDRGIVIDAWVRVSLVG
Ana-A-K22R-A2M	ggcgggcggtctcacatatgatgGTTGAAAAAACCAATTCTTCCTCCAGCTTGGCAGAAGTTATTGATAGAATCCTCGACCGCGGTATCGTAATTGACGCTTGGGTTCGTGTTTCCTTAGTTGGTatcgagagaccacgtcagcatgtc	mVEKTNSSSSLAEVIDRILDRGIVIDAWVRVSLVG
Ana-A-K22R-A2P	ggcgggcggtctcacatatgccgGTTGAAAAAACCAATTCTTCCTCCAGCTTGGCAGAAGTTATTGATAGAATCCTCGACCGCGGTATCGTAATTGACGCTTGGGTTCGTGTTTCCTTAGTTGGTatcgagagaccacgtcagcatgtc	pVEKTNSSSSLAEVIDRILDRGIVIDAWVRVSLVG
Ana-A-K22R-A2T	ggcgggcggtctcacatatgaccGTTGAAAAAACCAATTCTTCCTCCAGCTTGGCAGAAGTTATTGATAGAATCCTCGACCGCGGTATCGTAATTGACGCTTGGGTTCGTGTTTCCTTAGTTGGTatcgagagaccacgtcagcatgtc	tVEKTNSSSSLAEVIDRILDRGIVIDAWVRVSLVG
Ana-A-K22R-A2V	ggcgggcggtctcacatatggtgGTTGAAAAAACCAATTCTTCCTCCAGCTTGGCAGAAGTTATTGATAGAATCCTCGACCGCGGTATCGTAATTGACGCTTGGGTTCGTGTTTCCTTAGTTGGTatcgagagaccacgtcagcatgtc	vVEKTNSSSSLAEVIDRILDRGIVIDAWVRVSLVG
Ana-A-K22R-A2Q	ggcgggcggtctcacatatgcagGTTGAAAAAACCAATTCTTCCTCCAGCTTGGCAGAAGTTATTGATAGAATCCTCGACCGCGGTATCGTAATTGACGCTTGGGTTCGTGTTTCCTTAGTTGGTatcgagagaccacgtcagcatgtc	qVEKTNSSSSLAEVIDRILDRGIVIDAWVRVSLVG
Ana-A-K22R-A2N	ggcgggcggtctcacatatgaacGTTGAAAAAACCAATTCTTCCTCCAGCTTGGCAGAAGTTATTGATAGAATCCTCGACCGCGGTATCGTAATTGACGCTTGGGTTCGTGTTTCCTTAGTTGGTatcgagagaccacgtcagcatgtc	nVEKTNSSSSLAEVIDRILDRGIVIDAWVRVSLVG
Ana-A-K22R-A2K	ggcgggcggtctcacatatgaaaGTTGAAAAAACCAATTCTTCCTCCAGCTTGGCAGAAGTTATTGATAGAATCCTCGACCGCGGTATCGTAATTGACGCTTGGGTTCGTGTTTCCTTAGTTGGTatcgagagaccacgtcagcatgtc	kVEKTNSSSSLAEVIDRILDRGIVIDAWVRVSLVG
Ana-A-K22R-A2D	ggcgggcggtctcacatatggatGTTGAAAAAACCAATTCTTCCTCCAGCTTGGCAGAAGTTATTGATAGAATCCTCGACCGCGGTATCGTAATTGACGCTTGGGTTCGTGTTTCCTTAGTTGGTatcgagagaccacgtcagcatgtc	dVEKTNSSSSLAEVIDRILDRGIVIDAWVRVSLVG
Ana-A-K22R-A2E	ggcgggcggtctcacatatggaaGTTGAAAAAACCAATTCTTCCTCCAGCTTGGCAGAAGTTATTGATAGAATCCTCGACCGCGGTATCGTAATTGACGCTTGGGTTCGTGTTTCCTTAGTTGGTatcgagagaccacgtcagcatgtc	eVEKTNSSSSLAEVIDRILDRGIVIDAWVRVSLVG
Ana-A-K22R-A2W	ggcgggcggtctcacatatgtggGTTGAAAAAACCAATTCTTCCTCCAGCTTGGCAGAAGTTATTGATAGAATCCTCGACCGCGGTATCGTAATTGACGCTTGGGTTCGTGTTTCCTTAGTTGGTatcgagagaccacgtcagcatgtc	wVEKTNSSSSLAEVIDRILDRGIVIDAWVRVSLVG
Ana-A-K22R-A2R	ggcgggcggtctcacatatgcgcGTTGAAAAAACCAATTCTTCCTCCAGCTTGGCAGAAGTTATTGATAGAATCCTCGACCGCGGTATCGTAATTGACGCTTGGGTTCGTGTTTCCTTAGTTGGTatcgagagaccacgtcagcatgtc	rVEKTNSSSSLAEVIDRILDRGIVIDAWVRVSLVG
Ana-A-K22R-A2C	ggcgggcggtctcacatatgtgcGTTGAAAAAACCAATTCTTCCTCCAGCTTGGCAGAAGTTATTGATAGAATCCTCGACCGCGGTATCGTAATTGACGCTTGGGTTCGTGTTTCCTTAGTTGGTatcgagagaccacgtcagcatgtc	cVEKTNSSSSLAEVIDRILDRGIVIDAWVRVSLVG
Ana-A-K22R-A2Y	ggcgggcggtctcacatatgtatGTTGAAAAAACCAATTCTTCCTCCAGCTTGGCAGAAGTTATTGATAGAATCCTCGACCGCGGTATCGTAATTGACGCTTGGGTTCGTGTTTCCTTAGTTGGTatcgagagaccacgtcagcatgtc	yVEKTNSSSSLAEVIDRILDRGIVIDAWVRVSLVG
Ana-A-K22R-A2H	ggcgggcggtctcacatatgcatGTTGAAAAAACCAATTCTTCCTCCAGCTTGGCAGAAGTTATTGATAGAATCCTCGACCGCGGTATCGTAATTGACGCTTGGGTTCGTGTTTCCTTAGTTGGTatcgagagaccacgtcagcatgtc	hVEKTNSSSSLAEVIDRILDRGIVIDAWVRVSLVG
Ana-A-K22R-A2S	ggcgggcggtctcacatatgagcGTTGAAAAAACCAATTCTTCCTCCAGCTTGGCAGAAGTTATTGATAGAATCCTCGACCGCGGTATCGTAATTGACGCTTGGGTTCGTGTTTCCTTAGTTGGTatcgagagaccacgtcagcatgtc	sVEKTNSSSSLAEVIDRILDRGIVIDAWVRVSLVG
Ana-A-K22R-A2G	ggcgggcggtctcacatatgggcGTTGAAAAAACCAATTCTTCCTCCAGCTTGGCAGAAGTTATTGATAGAATCCTCGACCGCGGTATCGTAATTGACGCTTGGGTTCGTGTTTCCTTAGTTGGTatcgagagaccacgtcagcatgtc	gVEKTNSSSSLAEVIDRILDRGIVIDAWVRVSLVG
Ana-A-K22R-A2*	ggcgggcggtctcacatatgtaaGTTGAAAAAACCAATTCTTCCTCCAGCTTGGCAGAAGTTATTGATAGAATCCTCGACCGCGGTATCGTAATTGACGCTTGGGTTCGTGTTTCCTTAGTTGGTatcgagagaccacgtcagcatgtc	*VEKTNSSSSLAEVIDRILDRGIVIDAWVRVSLVG
Ana-A-K22R-V3F	ggcgggcggtctcacatatgGCAtttGAAAAAACCAATTCTTCCTCCAGCTTGGCAGAAGTTATTGATAGAATCCTCGACCGCGGTATCGTAATTGACGCTTGGGTTCGTGTTTCCTTAGTTGGTatcgagagaccacgtcagcatgtc	AfEKTNSSSSLAEVIDRILDRGIVIDAWVRVSLVG
Ana-A-K22R-V3L	ggcgggcggtctcacatatgGCActgGAAAAAACCAATTCTTCCTCCAGCTTGGCAGAAGTTATTGATAGAATCCTCGACCGCGGTATCGTAATTGACGCTTGGGTTCGTGTTTCCTTAGTTGGTatcgagagaccacgtcagcatgtc	AlEKTNSSSSLAEVIDRILDRGIVIDAWVRVSLVG
Ana-A-K22R-V3I	ggcgggcggtctcacatatgGCAattGAAAAAACCAATTCTTCCTCCAGCTTGGCAGAAGTTATTGATAGAATCCTCGACCGCGGTATCGTAATTGACGCTTGGGTTCGTGTTTCCTTAGTTGGTatcgagagaccacgtcagcatgtc	AiEKTNSSSSLAEVIDRILDRGIVIDAWVRVSLVG
Ana-A-K22R-V3M	ggcgggcggtctcacatatgGCAatgGAAAAAACCAATTCTTCCTCCAGCTTGGCAGAAGTTATTGATAGAATCCTCGACCGCGGTATCGTAATTGACGCTTGGGTTCGTGTTTCCTTAGTTGGTatcgagagaccacgtcagcatgtc	AmEKTNSSSSLAEVIDRILDRGIVIDAWVRVSLVG
Ana-A-K22R-V3P	ggcgggcggtctcacatatgGCAccgGAAAAAACCAATTCTTCCTCCAGCTTGGCAGAAGTTATTGATAGAATCCTCGACCGCGGTATCGTAATTGACGCTTGGGTTCGTGTTTCCTTAGTTGGTatcgagagaccacgtcagcatgtc	ApEKTNSSSSLAEVIDRILDRGIVIDAWVRVSLVG
Ana-A-K22R-V3T	ggcgggcggtctcacatatgGCAaccGAAAAAACCAATTCTTCCTCCAGCTTGGCAGAAGTTATTGATAGAATCCTCGACCGCGGTATCGTAATTGACGCTTGGGTTCGTGTTTCCTTAGTTGGTatcgagagaccacgtcagcatgtc	AtEKTNSSSSLAEVIDRILDRGIVIDAWVRVSLVG
Ana-A-K22R-V3Q	ggcgggcggtctcacatatgGCAcagGAAAAAACCAATTCTTCCTCCAGCTTGGCAGAAGTTATTGATAGAATCCTCGACCGCGGTATCGTAATTGACGCTTGGGTTCGTGTTTCCTTAGTTGGTatcgagagaccacgtcagcatgtc	AqEKTNSSSSLAEVIDRILDRGIVIDAWVRVSLVG
Ana-A-K22R-V3N	ggcgggcggtctcacatatgGCAaacGAAAAAACCAATTCTTCCTCCAGCTTGGCAGAAGTTATTGATAGAATCCTCGACCGCGGTATCGTAATTGACGCTTGGGTTCGTGTTTCCTTAGTTGGTatcgagagaccacgtcagcatgtc	AnEKTNSSSSLAEVIDRILDRGIVIDAWVRVSLVG
Ana-A-K22R-V3K	ggcgggcggtctcacatatgGCAaaaGAAAAAACCAATTCTTCCTCCAGCTTGGCAGAAGTTATTGATAGAATCCTCGACCGCGGTATCGTAATTGACGCTTGGGTTCGTGTTTCCTTAGTTGGTatcgagagaccacgtcagcatgtc	AkEKTNSSSSLAEVIDRILDRGIVIDAWVRVSLVG
Ana-A-K22R-V3D	ggcgggcggtctcacatatgGCAgatGAAAAAACCAATTCTTCCTCCAGCTTGGCAGAAGTTATTGATAGAATCCTCGACCGCGGTATCGTAATTGACGCTTGGGTTCGTGTTTCCTTAGTTGGTatcgagagaccacgtcagcatgtc	AdEKTNSSSSLAEVIDRILDRGIVIDAWVRVSLVG
Ana-A-K22R-V3A	ggcgggcggtctcacatatgGCAgcgGAAAAAACCAATTCTTCCTCCAGCTTGGCAGAAGTTATTGATAGAATCCTCGACCGCGGTATCGTAATTGACGCTTGGGTTCGTGTTTCCTTAGTTGGTatcgagagaccacgtcagcatgtc	AaEKTNSSSSLAEVIDRILDRGIVIDAWVRVSLVG
Ana-A-K22R-V3E	ggcgggcggtctcacatatgGCAgaaGAAAAAACCAATTCTTCCTCCAGCTTGGCAGAAGTTATTGATAGAATCCTCGACCGCGGTATCGTAATTGACGCTTGGGTTCGTGTTTCCTTAGTTGGTatcgagagaccacgtcagcatgtc	AeEKTNSSSSLAEVIDRILDRGIVIDAWVRVSLVG
Ana-A-K22R-V3W	ggcgggcggtctcacatatgGCAtggGAAAAAACCAATTCTTCCTCCAGCTTGGCAGAAGTTATTGATAGAATCCTCGACCGCGGTATCGTAATTGACGCTTGGGTTCGTGTTTCCTTAGTTGGTatcgagagaccacgtcagcatgtc	AwEKTNSSSSLAEVIDRILDRGIVIDAWVRVSLVG
Ana-A-K22R-V3R	ggcgggcggtctcacatatgGCAcgcGAAAAAACCAATTCTTCCTCCAGCTTGGCAGAAGTTATTGATAGAATCCTCGACCGCGGTATCGTAATTGACGCTTGGGTTCGTGTTTCCTTAGTTGGTatcgagagaccacgtcagcatgtc	ArEKTNSSSSLAEVIDRILDRGIVIDAWVRVSLVG
Ana-A-K22R-V3C	ggcgggcggtctcacatatgGCAtgcGAAAAAACCAATTCTTCCTCCAGCTTGGCAGAAGTTATTGATAGAATCCTCGACCGCGGTATCGTAATTGACGCTTGGGTTCGTGTTTCCTTAGTTGGTatcgagagaccacgtcagcatgtc	AcEKTNSSSSLAEVIDRILDRGIVIDAWVRVSLVG
Ana-A-K22R-V3Y	ggcgggcggtctcacatatgGCAtatGAAAAAACCAATTCTTCCTCCAGCTTGGCAGAAGTTATTGATAGAATCCTCGACCGCGGTATCGTAATTGACGCTTGGGTTCGTGTTTCCTTAGTTGGTatcgagagaccacgtcagcatgtc	AyEKTNSSSSLAEVIDRILDRGIVIDAWVRVSLVG
Ana-A-K22R-V3H	ggcgggcggtctcacatatgGCAcatGAAAAAACCAATTCTTCCTCCAGCTTGGCAGAAGTTATTGATAGAATCCTCGACCGCGGTATCGTAATTGACGCTTGGGTTCGTGTTTCCTTAGTTGGTatcgagagaccacgtcagcatgtc	AhEKTNSSSSLAEVIDRILDRGIVIDAWVRVSLVG
Ana-A-K22R-V3S	ggcgggcggtctcacatatgGCAagcGAAAAAACCAATTCTTCCTCCAGCTTGGCAGAAGTTATTGATAGAATCCTCGACCGCGGTATCGTAATTGACGCTTGGGTTCGTGTTTCCTTAGTTGGTatcgagagaccacgtcagcatgtc	AsEKTNSSSSLAEVIDRILDRGIVIDAWVRVSLVG
Ana-A-K22R-V3G	ggcgggcggtctcacatatgGCAggcGAAAAAACCAATTCTTCCTCCAGCTTGGCAGAAGTTATTGATAGAATCCTCGACCGCGGTATCGTAATTGACGCTTGGGTTCGTGTTTCCTTAGTTGGTatcgagagaccacgtcagcatgtc	AgEKTNSSSSLAEVIDRILDRGIVIDAWVRVSLVG
Ana-A-K22R-V3*	ggcgggcggtctcacatatgGCAtaaGAAAAAACCAATTCTTCCTCCAGCTTGGCAGAAGTTATTGATAGAATCCTCGACCGCGGTATCGTAATTGACGCTTGGGTTCGTGTTTCCTTAGTTGGTatcgagagaccacgtcagcatgtc	A*EKTNSSSSLAEVIDRILDRGIVIDAWVRVSLVG
Ana-A-K22R-E4F	ggcgggcggtctcacatatgGCAGTTtttAAAACCAATTCTTCCTCCAGCTTGGCAGAAGTTATTGATAGAATCCTCGACCGCGGTATCGTAATTGACGCTTGGGTTCGTGTTTCCTTAGTTGGTatcgagagaccacgtcagcatgtc	AVfKTNSSSSLAEVIDRILDRGIVIDAWVRVSLVG
Ana-A-K22R-E4L	ggcgggcggtctcacatatgGCAGTTctgAAAACCAATTCTTCCTCCAGCTTGGCAGAAGTTATTGATAGAATCCTCGACCGCGGTATCGTAATTGACGCTTGGGTTCGTGTTTCCTTAGTTGGTatcgagagaccacgtcagcatgtc	AVlKTNSSSSLAEVIDRILDRGIVIDAWVRVSLVG
Ana-A-K22R-E4I	ggcgggcggtctcacatatgGCAGTTattAAAACCAATTCTTCCTCCAGCTTGGCAGAAGTTATTGATAGAATCCTCGACCGCGGTATCGTAATTGACGCTTGGGTTCGTGTTTCCTTAGTTGGTatcgagagaccacgtcagcatgtc	AViKTNSSSSLAEVIDRILDRGIVIDAWVRVSLVG
Ana-A-K22R-E4M	ggcgggcggtctcacatatgGCAGTTatgAAAACCAATTCTTCCTCCAGCTTGGCAGAAGTTATTGATAGAATCCTCGACCGCGGTATCGTAATTGACGCTTGGGTTCGTGTTTCCTTAGTTGGTatcgagagaccacgtcagcatgtc	AVmKTNSSSSLAEVIDRILDRGIVIDAWVRVSLVG
Ana-A-K22R-E4P	ggcgggcggtctcacatatgGCAGTTccgAAAACCAATTCTTCCTCCAGCTTGGCAGAAGTTATTGATAGAATCCTCGACCGCGGTATCGTAATTGACGCTTGGGTTCGTGTTTCCTTAGTTGGTatcgagagaccacgtcagcatgtc	AVpKTNSSSSLAEVIDRILDRGIVIDAWVRVSLVG
Ana-A-K22R-E4T	ggcgggcggtctcacatatgGCAGTTaccAAAACCAATTCTTCCTCCAGCTTGGCAGAAGTTATTGATAGAATCCTCGACCGCGGTATCGTAATTGACGCTTGGGTTCGTGTTTCCTTAGTTGGTatcgagagaccacgtcagcatgtc	AVtKTNSSSSLAEVIDRILDRGIVIDAWVRVSLVG
Ana-A-K22R-E4V	ggcgggcggtctcacatatgGCAGTTgtgAAAACCAATTCTTCCTCCAGCTTGGCAGAAGTTATTGATAGAATCCTCGACCGCGGTATCGTAATTGACGCTTGGGTTCGTGTTTCCTTAGTTGGTatcgagagaccacgtcagcatgtc	AVvKTNSSSSLAEVIDRILDRGIVIDAWVRVSLVG
Ana-A-K22R-E4Q	ggcgggcggtctcacatatgGCAGTTcagAAAACCAATTCTTCCTCCAGCTTGGCAGAAGTTATTGATAGAATCCTCGACCGCGGTATCGTAATTGACGCTTGGGTTCGTGTTTCCTTAGTTGGTatcgagagaccacgtcagcatgtc	AVqKTNSSSSLAEVIDRILDRGIVIDAWVRVSLVG
Ana-A-K22R-E4N	ggcgggcggtctcacatatgGCAGTTaacAAAACCAATTCTTCCTCCAGCTTGGCAGAAGTTATTGATAGAATCCTCGACCGCGGTATCGTAATTGACGCTTGGGTTCGTGTTTCCTTAGTTGGTatcgagagaccacgtcagcatgtc	AVnKTNSSSSLAEVIDRILDRGIVIDAWVRVSLVG
Ana-A-K22R-E4K	ggcgggcggtctcacatatgGCAGTTaaaAAAACCAATTCTTCCTCCAGCTTGGCAGAAGTTATTGATAGAATCCTCGACCGCGGTATCGTAATTGACGCTTGGGTTCGTGTTTCCTTAGTTGGTatcgagagaccacgtcagcatgtc	AVkKTNSSSSLAEVIDRILDRGIVIDAWVRVSLVG
Ana-A-K22R-E4D	ggcgggcggtctcacatatgGCAGTTgatAAAACCAATTCTTCCTCCAGCTTGGCAGAAGTTATTGATAGAATCCTCGACCGCGGTATCGTAATTGACGCTTGGGTTCGTGTTTCCTTAGTTGGTatcgagagaccacgtcagcatgtc	AVdKTNSSSSLAEVIDRILDRGIVIDAWVRVSLVG
Ana-A-K22R-E4A	ggcgggcggtctcacatatgGCAGTTgcgAAAACCAATTCTTCCTCCAGCTTGGCAGAAGTTATTGATAGAATCCTCGACCGCGGTATCGTAATTGACGCTTGGGTTCGTGTTTCCTTAGTTGGTatcgagagaccacgtcagcatgtc	AVaKTNSSSSLAEVIDRILDRGIVIDAWVRVSLVG
Ana-A-K22R-E4W	ggcgggcggtctcacatatgGCAGTTtggAAAACCAATTCTTCCTCCAGCTTGGCAGAAGTTATTGATAGAATCCTCGACCGCGGTATCGTAATTGACGCTTGGGTTCGTGTTTCCTTAGTTGGTatcgagagaccacgtcagcatgtc	AVwKTNSSSSLAEVIDRILDRGIVIDAWVRVSLVG
Ana-A-K22R-E4R	ggcgggcggtctcacatatgGCAGTTcgcAAAACCAATTCTTCCTCCAGCTTGGCAGAAGTTATTGATAGAATCCTCGACCGCGGTATCGTAATTGACGCTTGGGTTCGTGTTTCCTTAGTTGGTatcgagagaccacgtcagcatgtc	AVrKTNSSSSLAEVIDRILDRGIVIDAWVRVSLVG
Ana-A-K22R-E4C	ggcgggcggtctcacatatgGCAGTTtgcAAAACCAATTCTTCCTCCAGCTTGGCAGAAGTTATTGATAGAATCCTCGACCGCGGTATCGTAATTGACGCTTGGGTTCGTGTTTCCTTAGTTGGTatcgagagaccacgtcagcatgtc	AVcKTNSSSSLAEVIDRILDRGIVIDAWVRVSLVG
Ana-A-K22R-E4Y	ggcgggcggtctcacatatgGCAGTTtatAAAACCAATTCTTCCTCCAGCTTGGCAGAAGTTATTGATAGAATCCTCGACCGCGGTATCGTAATTGACGCTTGGGTTCGTGTTTCCTTAGTTGGTatcgagagaccacgtcagcatgtc	AVyKTNSSSSLAEVIDRILDRGIVIDAWVRVSLVG
Ana-A-K22R-E4H	ggcgggcggtctcacatatgGCAGTTcatAAAACCAATTCTTCCTCCAGCTTGGCAGAAGTTATTGATAGAATCCTCGACCGCGGTATCGTAATTGACGCTTGGGTTCGTGTTTCCTTAGTTGGTatcgagagaccacgtcagcatgtc	AVhKTNSSSSLAEVIDRILDRGIVIDAWVRVSLVG
Ana-A-K22R-E4S	ggcgggcggtctcacatatgGCAGTTagcAAAACCAATTCTTCCTCCAGCTTGGCAGAAGTTATTGATAGAATCCTCGACCGCGGTATCGTAATTGACGCTTGGGTTCGTGTTTCCTTAGTTGGTatcgagagaccacgtcagcatgtc	AVsKTNSSSSLAEVIDRILDRGIVIDAWVRVSLVG
Ana-A-K22R-E4G	ggcgggcggtctcacatatgGCAGTTggcAAAACCAATTCTTCCTCCAGCTTGGCAGAAGTTATTGATAGAATCCTCGACCGCGGTATCGTAATTGACGCTTGGGTTCGTGTTTCCTTAGTTGGTatcgagagaccacgtcagcatgtc	AVgKTNSSSSLAEVIDRILDRGIVIDAWVRVSLVG
Ana-A-K22R-E4*	ggcgggcggtctcacatatgGCAGTTtaaAAAACCAATTCTTCCTCCAGCTTGGCAGAAGTTATTGATAGAATCCTCGACCGCGGTATCGTAATTGACGCTTGGGTTCGTGTTTCCTTAGTTGGTatcgagagaccacgtcagcatgtc	AV*KTNSSSSLAEVIDRILDRGIVIDAWVRVSLVG
Ana-A-K22R-K5F	ggcgggcggtctcacatatgGCAGTTGAAtttACCAATTCTTCCTCCAGCTTGGCAGAAGTTATTGATAGAATCCTCGACCGCGGTATCGTAATTGACGCTTGGGTTCGTGTTTCCTTAGTTGGTatcgagagaccacgtcagcatgtc	AVEfTNSSSSLAEVIDRILDRGIVIDAWVRVSLVG
Ana-A-K22R-K5L	ggcgggcggtctcacatatgGCAGTTGAActgACCAATTCTTCCTCCAGCTTGGCAGAAGTTATTGATAGAATCCTCGACCGCGGTATCGTAATTGACGCTTGGGTTCGTGTTTCCTTAGTTGGTatcgagagaccacgtcagcatgtc	AVElTNSSSSLAEVIDRILDRGIVIDAWVRVSLVG
Ana-A-K22R-K5I	ggcgggcggtctcacatatgGCAGTTGAAattACCAATTCTTCCTCCAGCTTGGCAGAAGTTATTGATAGAATCCTCGACCGCGGTATCGTAATTGACGCTTGGGTTCGTGTTTCCTTAGTTGGTatcgagagaccacgtcagcatgtc	AVEiTNSSSSLAEVIDRILDRGIVIDAWVRVSLVG
Ana-A-K22R-K5M	ggcgggcggtctcacatatgGCAGTTGAAatgACCAATTCTTCCTCCAGCTTGGCAGAAGTTATTGATAGAATCCTCGACCGCGGTATCGTAATTGACGCTTGGGTTCGTGTTTCCTTAGTTGGTatcgagagaccacgtcagcatgtc	AVEmTNSSSSLAEVIDRILDRGIVIDAWVRVSLVG
Ana-A-K22R-K5P	ggcgggcggtctcacatatgGCAGTTGAAccgACCAATTCTTCCTCCAGCTTGGCAGAAGTTATTGATAGAATCCTCGACCGCGGTATCGTAATTGACGCTTGGGTTCGTGTTTCCTTAGTTGGTatcgagagaccacgtcagcatgtc	AVEpTNSSSSLAEVIDRILDRGIVIDAWVRVSLVG
Ana-A-K22R-K5T	ggcgggcggtctcacatatgGCAGTTGAAaccACCAATTCTTCCTCCAGCTTGGCAGAAGTTATTGATAGAATCCTCGACCGCGGTATCGTAATTGACGCTTGGGTTCGTGTTTCCTTAGTTGGTatcgagagaccacgtcagcatgtc	AVEtTNSSSSLAEVIDRILDRGIVIDAWVRVSLVG
Ana-A-K22R-K5V	ggcgggcggtctcacatatgGCAGTTGAAgtgACCAATTCTTCCTCCAGCTTGGCAGAAGTTATTGATAGAATCCTCGACCGCGGTATCGTAATTGACGCTTGGGTTCGTGTTTCCTTAGTTGGTatcgagagaccacgtcagcatgtc	AVEvTNSSSSLAEVIDRILDRGIVIDAWVRVSLVG
Ana-A-K22R-K5Q	ggcgggcggtctcacatatgGCAGTTGAAcagACCAATTCTTCCTCCAGCTTGGCAGAAGTTATTGATAGAATCCTCGACCGCGGTATCGTAATTGACGCTTGGGTTCGTGTTTCCTTAGTTGGTatcgagagaccacgtcagcatgtc	AVEqTNSSSSLAEVIDRILDRGIVIDAWVRVSLVG
Ana-A-K22R-K5N	ggcgggcggtctcacatatgGCAGTTGAAaacACCAATTCTTCCTCCAGCTTGGCAGAAGTTATTGATAGAATCCTCGACCGCGGTATCGTAATTGACGCTTGGGTTCGTGTTTCCTTAGTTGGTatcgagagaccacgtcagcatgtc	AVEnTNSSSSLAEVIDRILDRGIVIDAWVRVSLVG
Ana-A-K22R-K5D	ggcgggcggtctcacatatgGCAGTTGAAgatACCAATTCTTCCTCCAGCTTGGCAGAAGTTATTGATAGAATCCTCGACCGCGGTATCGTAATTGACGCTTGGGTTCGTGTTTCCTTAGTTGGTatcgagagaccacgtcagcatgtc	AVEdTNSSSSLAEVIDRILDRGIVIDAWVRVSLVG
Ana-A-K22R-K5A	ggcgggcggtctcacatatgGCAGTTGAAgcgACCAATTCTTCCTCCAGCTTGGCAGAAGTTATTGATAGAATCCTCGACCGCGGTATCGTAATTGACGCTTGGGTTCGTGTTTCCTTAGTTGGTatcgagagaccacgtcagcatgtc	AVEaTNSSSSLAEVIDRILDRGIVIDAWVRVSLVG
Ana-A-K22R-K5E	ggcgggcggtctcacatatgGCAGTTGAAgaaACCAATTCTTCCTCCAGCTTGGCAGAAGTTATTGATAGAATCCTCGACCGCGGTATCGTAATTGACGCTTGGGTTCGTGTTTCCTTAGTTGGTatcgagagaccacgtcagcatgtc	AVEeTNSSSSLAEVIDRILDRGIVIDAWVRVSLVG
Ana-A-K22R-K5W	ggcgggcggtctcacatatgGCAGTTGAAtggACCAATTCTTCCTCCAGCTTGGCAGAAGTTATTGATAGAATCCTCGACCGCGGTATCGTAATTGACGCTTGGGTTCGTGTTTCCTTAGTTGGTatcgagagaccacgtcagcatgtc	AVEwTNSSSSLAEVIDRILDRGIVIDAWVRVSLVG
Ana-A-K22R-K5R	ggcgggcggtctcacatatgGCAGTTGAAcgcACCAATTCTTCCTCCAGCTTGGCAGAAGTTATTGATAGAATCCTCGACCGCGGTATCGTAATTGACGCTTGGGTTCGTGTTTCCTTAGTTGGTatcgagagaccacgtcagcatgtc	AVErTNSSSSLAEVIDRILDRGIVIDAWVRVSLVG
Ana-A-K22R-K5C	ggcgggcggtctcacatatgGCAGTTGAAtgcACCAATTCTTCCTCCAGCTTGGCAGAAGTTATTGATAGAATCCTCGACCGCGGTATCGTAATTGACGCTTGGGTTCGTGTTTCCTTAGTTGGTatcgagagaccacgtcagcatgtc	AVEcTNSSSSLAEVIDRILDRGIVIDAWVRVSLVG
Ana-A-K22R-K5Y	ggcgggcggtctcacatatgGCAGTTGAAtatACCAATTCTTCCTCCAGCTTGGCAGAAGTTATTGATAGAATCCTCGACCGCGGTATCGTAATTGACGCTTGGGTTCGTGTTTCCTTAGTTGGTatcgagagaccacgtcagcatgtc	AVEyTNSSSSLAEVIDRILDRGIVIDAWVRVSLVG
Ana-A-K22R-K5H	ggcgggcggtctcacatatgGCAGTTGAAcatACCAATTCTTCCTCCAGCTTGGCAGAAGTTATTGATAGAATCCTCGACCGCGGTATCGTAATTGACGCTTGGGTTCGTGTTTCCTTAGTTGGTatcgagagaccacgtcagcatgtc	AVEhTNSSSSLAEVIDRILDRGIVIDAWVRVSLVG
Ana-A-K22R-K5S	ggcgggcggtctcacatatgGCAGTTGAAagcACCAATTCTTCCTCCAGCTTGGCAGAAGTTATTGATAGAATCCTCGACCGCGGTATCGTAATTGACGCTTGGGTTCGTGTTTCCTTAGTTGGTatcgagagaccacgtcagcatgtc	AVEsTNSSSSLAEVIDRILDRGIVIDAWVRVSLVG
Ana-A-K22R-K5G	ggcgggcggtctcacatatgGCAGTTGAAggcACCAATTCTTCCTCCAGCTTGGCAGAAGTTATTGATAGAATCCTCGACCGCGGTATCGTAATTGACGCTTGGGTTCGTGTTTCCTTAGTTGGTatcgagagaccacgtcagcatgtc	AVEgTNSSSSLAEVIDRILDRGIVIDAWVRVSLVG
Ana-A-K22R-K5*	ggcgggcggtctcacatatgGCAGTTGAAtaaACCAATTCTTCCTCCAGCTTGGCAGAAGTTATTGATAGAATCCTCGACCGCGGTATCGTAATTGACGCTTGGGTTCGTGTTTCCTTAGTTGGTatcgagagaccacgtcagcatgtc	AVE*TNSSSSLAEVIDRILDRGIVIDAWVRVSLVG
Ana-A-K22R-T6F	ggcgggcggtctcacatatgGCAGTTGAAAAAtttAATTCTTCCTCCAGCTTGGCAGAAGTTATTGATAGAATCCTCGACCGCGGTATCGTAATTGACGCTTGGGTTCGTGTTTCCTTAGTTGGTatcgagagaccacgtcagcatgtc	AVEKfNSSSSLAEVIDRILDRGIVIDAWVRVSLVG
Ana-A-K22R-T6L	ggcgggcggtctcacatatgGCAGTTGAAAAActgAATTCTTCCTCCAGCTTGGCAGAAGTTATTGATAGAATCCTCGACCGCGGTATCGTAATTGACGCTTGGGTTCGTGTTTCCTTAGTTGGTatcgagagaccacgtcagcatgtc	AVEKlNSSSSLAEVIDRILDRGIVIDAWVRVSLVG
Ana-A-K22R-T6I	ggcgggcggtctcacatatgGCAGTTGAAAAAattAATTCTTCCTCCAGCTTGGCAGAAGTTATTGATAGAATCCTCGACCGCGGTATCGTAATTGACGCTTGGGTTCGTGTTTCCTTAGTTGGTatcgagagaccacgtcagcatgtc	AVEKiNSSSSLAEVIDRILDRGIVIDAWVRVSLVG
Ana-A-K22R-T6M	ggcgggcggtctcacatatgGCAGTTGAAAAAatgAATTCTTCCTCCAGCTTGGCAGAAGTTATTGATAGAATCCTCGACCGCGGTATCGTAATTGACGCTTGGGTTCGTGTTTCCTTAGTTGGTatcgagagaccacgtcagcatgtc	AVEKmNSSSSLAEVIDRILDRGIVIDAWVRVSLVG
Ana-A-K22R-T6P	ggcgggcggtctcacatatgGCAGTTGAAAAAccgAATTCTTCCTCCAGCTTGGCAGAAGTTATTGATAGAATCCTCGACCGCGGTATCGTAATTGACGCTTGGGTTCGTGTTTCCTTAGTTGGTatcgagagaccacgtcagcatgtc	AVEKpNSSSSLAEVIDRILDRGIVIDAWVRVSLVG
Ana-A-K22R-T6V	ggcgggcggtctcacatatgGCAGTTGAAAAAgtgAATTCTTCCTCCAGCTTGGCAGAAGTTATTGATAGAATCCTCGACCGCGGTATCGTAATTGACGCTTGGGTTCGTGTTTCCTTAGTTGGTatcgagagaccacgtcagcatgtc	AVEKvNSSSSLAEVIDRILDRGIVIDAWVRVSLVG
Ana-A-K22R-T6Q	ggcgggcggtctcacatatgGCAGTTGAAAAAcagAATTCTTCCTCCAGCTTGGCAGAAGTTATTGATAGAATCCTCGACCGCGGTATCGTAATTGACGCTTGGGTTCGTGTTTCCTTAGTTGGTatcgagagaccacgtcagcatgtc	AVEKqNSSSSLAEVIDRILDRGIVIDAWVRVSLVG
Ana-A-K22R-T6N	ggcgggcggtctcacatatgGCAGTTGAAAAAaacAATTCTTCCTCCAGCTTGGCAGAAGTTATTGATAGAATCCTCGACCGCGGTATCGTAATTGACGCTTGGGTTCGTGTTTCCTTAGTTGGTatcgagagaccacgtcagcatgtc	AVEKnNSSSSLAEVIDRILDRGIVIDAWVRVSLVG
Ana-A-K22R-T6K	ggcgggcggtctcacatatgGCAGTTGAAAAAaaaAATTCTTCCTCCAGCTTGGCAGAAGTTATTGATAGAATCCTCGACCGCGGTATCGTAATTGACGCTTGGGTTCGTGTTTCCTTAGTTGGTatcgagagaccacgtcagcatgtc	AVEKkNSSSSLAEVIDRILDRGIVIDAWVRVSLVG
Ana-A-K22R-T6D	ggcgggcggtctcacatatgGCAGTTGAAAAAgatAATTCTTCCTCCAGCTTGGCAGAAGTTATTGATAGAATCCTCGACCGCGGTATCGTAATTGACGCTTGGGTTCGTGTTTCCTTAGTTGGTatcgagagaccacgtcagcatgtc	AVEKdNSSSSLAEVIDRILDRGIVIDAWVRVSLVG
Ana-A-K22R-T6A	ggcgggcggtctcacatatgGCAGTTGAAAAAgcgAATTCTTCCTCCAGCTTGGCAGAAGTTATTGATAGAATCCTCGACCGCGGTATCGTAATTGACGCTTGGGTTCGTGTTTCCTTAGTTGGTatcgagagaccacgtcagcatgtc	AVEKaNSSSSLAEVIDRILDRGIVIDAWVRVSLVG
Ana-A-K22R-T6E	ggcgggcggtctcacatatgGCAGTTGAAAAAgaaAATTCTTCCTCCAGCTTGGCAGAAGTTATTGATAGAATCCTCGACCGCGGTATCGTAATTGACGCTTGGGTTCGTGTTTCCTTAGTTGGTatcgagagaccacgtcagcatgtc	AVEKeNSSSSLAEVIDRILDRGIVIDAWVRVSLVG
Ana-A-K22R-T6W	ggcgggcggtctcacatatgGCAGTTGAAAAAtggAATTCTTCCTCCAGCTTGGCAGAAGTTATTGATAGAATCCTCGACCGCGGTATCGTAATTGACGCTTGGGTTCGTGTTTCCTTAGTTGGTatcgagagaccacgtcagcatgtc	AVEKwNSSSSLAEVIDRILDRGIVIDAWVRVSLVG
Ana-A-K22R-T6R	ggcgggcggtctcacatatgGCAGTTGAAAAAcgcAATTCTTCCTCCAGCTTGGCAGAAGTTATTGATAGAATCCTCGACCGCGGTATCGTAATTGACGCTTGGGTTCGTGTTTCCTTAGTTGGTatcgagagaccacgtcagcatgtc	AVEKrNSSSSLAEVIDRILDRGIVIDAWVRVSLVG
Ana-A-K22R-T6C	ggcgggcggtctcacatatgGCAGTTGAAAAAtgcAATTCTTCCTCCAGCTTGGCAGAAGTTATTGATAGAATCCTCGACCGCGGTATCGTAATTGACGCTTGGGTTCGTGTTTCCTTAGTTGGTatcgagagaccacgtcagcatgtc	AVEKcNSSSSLAEVIDRILDRGIVIDAWVRVSLVG
Ana-A-K22R-T6Y	ggcgggcggtctcacatatgGCAGTTGAAAAAtatAATTCTTCCTCCAGCTTGGCAGAAGTTATTGATAGAATCCTCGACCGCGGTATCGTAATTGACGCTTGGGTTCGTGTTTCCTTAGTTGGTatcgagagaccacgtcagcatgtc	AVEKyNSSSSLAEVIDRILDRGIVIDAWVRVSLVG
Ana-A-K22R-T6H	ggcgggcggtctcacatatgGCAGTTGAAAAAcatAATTCTTCCTCCAGCTTGGCAGAAGTTATTGATAGAATCCTCGACCGCGGTATCGTAATTGACGCTTGGGTTCGTGTTTCCTTAGTTGGTatcgagagaccacgtcagcatgtc	AVEKhNSSSSLAEVIDRILDRGIVIDAWVRVSLVG
Ana-A-K22R-T6S	ggcgggcggtctcacatatgGCAGTTGAAAAAagcAATTCTTCCTCCAGCTTGGCAGAAGTTATTGATAGAATCCTCGACCGCGGTATCGTAATTGACGCTTGGGTTCGTGTTTCCTTAGTTGGTatcgagagaccacgtcagcatgtc	AVEKsNSSSSLAEVIDRILDRGIVIDAWVRVSLVG
Ana-A-K22R-T6G	ggcgggcggtctcacatatgGCAGTTGAAAAAggcAATTCTTCCTCCAGCTTGGCAGAAGTTATTGATAGAATCCTCGACCGCGGTATCGTAATTGACGCTTGGGTTCGTGTTTCCTTAGTTGGTatcgagagaccacgtcagcatgtc	AVEKgNSSSSLAEVIDRILDRGIVIDAWVRVSLVG
Ana-A-K22R-T6*	ggcgggcggtctcacatatgGCAGTTGAAAAAtaaAATTCTTCCTCCAGCTTGGCAGAAGTTATTGATAGAATCCTCGACCGCGGTATCGTAATTGACGCTTGGGTTCGTGTTTCCTTAGTTGGTatcgagagaccacgtcagcatgtc	AVEK*NSSSSLAEVIDRILDRGIVIDAWVRVSLVG
Ana-A-K22R-N7F	ggcgggcggtctcacatatgGCAGTTGAAAAAACCtttTCTTCCTCCAGCTTGGCAGAAGTTATTGATAGAATCCTCGACCGCGGTATCGTAATTGACGCTTGGGTTCGTGTTTCCTTAGTTGGTatcgagagaccacgtcagcatgtc	AVEKTfSSSSLAEVIDRILDRGIVIDAWVRVSLVG
Ana-A-K22R-N7L	ggcgggcggtctcacatatgGCAGTTGAAAAAACCctgTCTTCCTCCAGCTTGGCAGAAGTTATTGATAGAATCCTCGACCGCGGTATCGTAATTGACGCTTGGGTTCGTGTTTCCTTAGTTGGTatcgagagaccacgtcagcatgtc	AVEKTlSSSSLAEVIDRILDRGIVIDAWVRVSLVG
Ana-A-K22R-N7I	ggcgggcggtctcacatatgGCAGTTGAAAAAACCattTCTTCCTCCAGCTTGGCAGAAGTTATTGATAGAATCCTCGACCGCGGTATCGTAATTGACGCTTGGGTTCGTGTTTCCTTAGTTGGTatcgagagaccacgtcagcatgtc	AVEKTiSSSSLAEVIDRILDRGIVIDAWVRVSLVG
Ana-A-K22R-N7M	ggcgggcggtctcacatatgGCAGTTGAAAAAACCatgTCTTCCTCCAGCTTGGCAGAAGTTATTGATAGAATCCTCGACCGCGGTATCGTAATTGACGCTTGGGTTCGTGTTTCCTTAGTTGGTatcgagagaccacgtcagcatgtc	AVEKTmSSSSLAEVIDRILDRGIVIDAWVRVSLVG
Ana-A-K22R-N7P	ggcgggcggtctcacatatgGCAGTTGAAAAAACCccgTCTTCCTCCAGCTTGGCAGAAGTTATTGATAGAATCCTCGACCGCGGTATCGTAATTGACGCTTGGGTTCGTGTTTCCTTAGTTGGTatcgagagaccacgtcagcatgtc	AVEKTpSSSSLAEVIDRILDRGIVIDAWVRVSLVG
Ana-A-K22R-N7T	ggcgggcggtctcacatatgGCAGTTGAAAAAACCaccTCTTCCTCCAGCTTGGCAGAAGTTATTGATAGAATCCTCGACCGCGGTATCGTAATTGACGCTTGGGTTCGTGTTTCCTTAGTTGGTatcgagagaccacgtcagcatgtc	AVEKTtSSSSLAEVIDRILDRGIVIDAWVRVSLVG
Ana-A-K22R-N7V	ggcgggcggtctcacatatgGCAGTTGAAAAAACCgtgTCTTCCTCCAGCTTGGCAGAAGTTATTGATAGAATCCTCGACCGCGGTATCGTAATTGACGCTTGGGTTCGTGTTTCCTTAGTTGGTatcgagagaccacgtcagcatgtc	AVEKTvSSSSLAEVIDRILDRGIVIDAWVRVSLVG
Ana-A-K22R-N7Q	ggcgggcggtctcacatatgGCAGTTGAAAAAACCcagTCTTCCTCCAGCTTGGCAGAAGTTATTGATAGAATCCTCGACCGCGGTATCGTAATTGACGCTTGGGTTCGTGTTTCCTTAGTTGGTatcgagagaccacgtcagcatgtc	AVEKTqSSSSLAEVIDRILDRGIVIDAWVRVSLVG
Ana-A-K22R-N7K	ggcgggcggtctcacatatgGCAGTTGAAAAAACCaaaTCTTCCTCCAGCTTGGCAGAAGTTATTGATAGAATCCTCGACCGCGGTATCGTAATTGACGCTTGGGTTCGTGTTTCCTTAGTTGGTatcgagagaccacgtcagcatgtc	AVEKTkSSSSLAEVIDRILDRGIVIDAWVRVSLVG
Ana-A-K22R-N7D	ggcgggcggtctcacatatgGCAGTTGAAAAAACCgatTCTTCCTCCAGCTTGGCAGAAGTTATTGATAGAATCCTCGACCGCGGTATCGTAATTGACGCTTGGGTTCGTGTTTCCTTAGTTGGTatcgagagaccacgtcagcatgtc	AVEKTdSSSSLAEVIDRILDRGIVIDAWVRVSLVG
Ana-A-K22R-N7A	ggcgggcggtctcacatatgGCAGTTGAAAAAACCgcgTCTTCCTCCAGCTTGGCAGAAGTTATTGATAGAATCCTCGACCGCGGTATCGTAATTGACGCTTGGGTTCGTGTTTCCTTAGTTGGTatcgagagaccacgtcagcatgtc	AVEKTaSSSSLAEVIDRILDRGIVIDAWVRVSLVG
Ana-A-K22R-N7E	ggcgggcggtctcacatatgGCAGTTGAAAAAACCgaaTCTTCCTCCAGCTTGGCAGAAGTTATTGATAGAATCCTCGACCGCGGTATCGTAATTGACGCTTGGGTTCGTGTTTCCTTAGTTGGTatcgagagaccacgtcagcatgtc	AVEKTeSSSSLAEVIDRILDRGIVIDAWVRVSLVG
Ana-A-K22R-N7W	ggcgggcggtctcacatatgGCAGTTGAAAAAACCtggTCTTCCTCCAGCTTGGCAGAAGTTATTGATAGAATCCTCGACCGCGGTATCGTAATTGACGCTTGGGTTCGTGTTTCCTTAGTTGGTatcgagagaccacgtcagcatgtc	AVEKTwSSSSLAEVIDRILDRGIVIDAWVRVSLVG
Ana-A-K22R-N7R	ggcgggcggtctcacatatgGCAGTTGAAAAAACCcgcTCTTCCTCCAGCTTGGCAGAAGTTATTGATAGAATCCTCGACCGCGGTATCGTAATTGACGCTTGGGTTCGTGTTTCCTTAGTTGGTatcgagagaccacgtcagcatgtc	AVEKTrSSSSLAEVIDRILDRGIVIDAWVRVSLVG
Ana-A-K22R-N7C	ggcgggcggtctcacatatgGCAGTTGAAAAAACCtgcTCTTCCTCCAGCTTGGCAGAAGTTATTGATAGAATCCTCGACCGCGGTATCGTAATTGACGCTTGGGTTCGTGTTTCCTTAGTTGGTatcgagagaccacgtcagcatgtc	AVEKTcSSSSLAEVIDRILDRGIVIDAWVRVSLVG
Ana-A-K22R-N7Y	ggcgggcggtctcacatatgGCAGTTGAAAAAACCtatTCTTCCTCCAGCTTGGCAGAAGTTATTGATAGAATCCTCGACCGCGGTATCGTAATTGACGCTTGGGTTCGTGTTTCCTTAGTTGGTatcgagagaccacgtcagcatgtc	AVEKTySSSSLAEVIDRILDRGIVIDAWVRVSLVG
Ana-A-K22R-N7H	ggcgggcggtctcacatatgGCAGTTGAAAAAACCcatTCTTCCTCCAGCTTGGCAGAAGTTATTGATAGAATCCTCGACCGCGGTATCGTAATTGACGCTTGGGTTCGTGTTTCCTTAGTTGGTatcgagagaccacgtcagcatgtc	AVEKThSSSSLAEVIDRILDRGIVIDAWVRVSLVG
Ana-A-K22R-N7S	ggcgggcggtctcacatatgGCAGTTGAAAAAACCagcTCTTCCTCCAGCTTGGCAGAAGTTATTGATAGAATCCTCGACCGCGGTATCGTAATTGACGCTTGGGTTCGTGTTTCCTTAGTTGGTatcgagagaccacgtcagcatgtc	AVEKTsSSSSLAEVIDRILDRGIVIDAWVRVSLVG
Ana-A-K22R-N7G	ggcgggcggtctcacatatgGCAGTTGAAAAAACCggcTCTTCCTCCAGCTTGGCAGAAGTTATTGATAGAATCCTCGACCGCGGTATCGTAATTGACGCTTGGGTTCGTGTTTCCTTAGTTGGTatcgagagaccacgtcagcatgtc	AVEKTgSSSSLAEVIDRILDRGIVIDAWVRVSLVG
Ana-A-K22R-N7*	ggcgggcggtctcacatatgGCAGTTGAAAAAACCtaaTCTTCCTCCAGCTTGGCAGAAGTTATTGATAGAATCCTCGACCGCGGTATCGTAATTGACGCTTGGGTTCGTGTTTCCTTAGTTGGTatcgagagaccacgtcagcatgtc	AVEKT*SSSSLAEVIDRILDRGIVIDAWVRVSLVG
Ana-A-K22R-S8F	ggcgggcggtctcacatatgGCAGTTGAAAAAACCAATtttTCCTCCAGCTTGGCAGAAGTTATTGATAGAATCCTCGACCGCGGTATCGTAATTGACGCTTGGGTTCGTGTTTCCTTAGTTGGTatcgagagaccacgtcagcatgtc	AVEKTNfSSSLAEVIDRILDRGIVIDAWVRVSLVG
Ana-A-K22R-S8L	ggcgggcggtctcacatatgGCAGTTGAAAAAACCAATctgTCCTCCAGCTTGGCAGAAGTTATTGATAGAATCCTCGACCGCGGTATCGTAATTGACGCTTGGGTTCGTGTTTCCTTAGTTGGTatcgagagaccacgtcagcatgtc	AVEKTNlSSSLAEVIDRILDRGIVIDAWVRVSLVG
Ana-A-K22R-S8I	ggcgggcggtctcacatatgGCAGTTGAAAAAACCAATattTCCTCCAGCTTGGCAGAAGTTATTGATAGAATCCTCGACCGCGGTATCGTAATTGACGCTTGGGTTCGTGTTTCCTTAGTTGGTatcgagagaccacgtcagcatgtc	AVEKTNiSSSLAEVIDRILDRGIVIDAWVRVSLVG
Ana-A-K22R-S8M	ggcgggcggtctcacatatgGCAGTTGAAAAAACCAATatgTCCTCCAGCTTGGCAGAAGTTATTGATAGAATCCTCGACCGCGGTATCGTAATTGACGCTTGGGTTCGTGTTTCCTTAGTTGGTatcgagagaccacgtcagcatgtc	AVEKTNmSSSLAEVIDRILDRGIVIDAWVRVSLVG
Ana-A-K22R-S8P	ggcgggcggtctcacatatgGCAGTTGAAAAAACCAATccgTCCTCCAGCTTGGCAGAAGTTATTGATAGAATCCTCGACCGCGGTATCGTAATTGACGCTTGGGTTCGTGTTTCCTTAGTTGGTatcgagagaccacgtcagcatgtc	AVEKTNpSSSLAEVIDRILDRGIVIDAWVRVSLVG
Ana-A-K22R-S8T	ggcgggcggtctcacatatgGCAGTTGAAAAAACCAATaccTCCTCCAGCTTGGCAGAAGTTATTGATAGAATCCTCGACCGCGGTATCGTAATTGACGCTTGGGTTCGTGTTTCCTTAGTTGGTatcgagagaccacgtcagcatgtc	AVEKTNtSSSLAEVIDRILDRGIVIDAWVRVSLVG
Ana-A-K22R-S8V	ggcgggcggtctcacatatgGCAGTTGAAAAAACCAATgtgTCCTCCAGCTTGGCAGAAGTTATTGATAGAATCCTCGACCGCGGTATCGTAATTGACGCTTGGGTTCGTGTTTCCTTAGTTGGTatcgagagaccacgtcagcatgtc	AVEKTNvSSSLAEVIDRILDRGIVIDAWVRVSLVG
Ana-A-K22R-S8Q	ggcgggcggtctcacatatgGCAGTTGAAAAAACCAATcagTCCTCCAGCTTGGCAGAAGTTATTGATAGAATCCTCGACCGCGGTATCGTAATTGACGCTTGGGTTCGTGTTTCCTTAGTTGGTatcgagagaccacgtcagcatgtc	AVEKTNqSSSLAEVIDRILDRGIVIDAWVRVSLVG
Ana-A-K22R-S8N	ggcgggcggtctcacatatgGCAGTTGAAAAAACCAATaacTCCTCCAGCTTGGCAGAAGTTATTGATAGAATCCTCGACCGCGGTATCGTAATTGACGCTTGGGTTCGTGTTTCCTTAGTTGGTatcgagagaccacgtcagcatgtc	AVEKTNnSSSLAEVIDRILDRGIVIDAWVRVSLVG
Ana-A-K22R-S8K	ggcgggcggtctcacatatgGCAGTTGAAAAAACCAATaaaTCCTCCAGCTTGGCAGAAGTTATTGATAGAATCCTCGACCGCGGTATCGTAATTGACGCTTGGGTTCGTGTTTCCTTAGTTGGTatcgagagaccacgtcagcatgtc	AVEKTNkSSSLAEVIDRILDRGIVIDAWVRVSLVG
Ana-A-K22R-S8D	ggcgggcggtctcacatatgGCAGTTGAAAAAACCAATgatTCCTCCAGCTTGGCAGAAGTTATTGATAGAATCCTCGACCGCGGTATCGTAATTGACGCTTGGGTTCGTGTTTCCTTAGTTGGTatcgagagaccacgtcagcatgtc	AVEKTNdSSSLAEVIDRILDRGIVIDAWVRVSLVG
Ana-A-K22R-S8A	ggcgggcggtctcacatatgGCAGTTGAAAAAACCAATgcgTCCTCCAGCTTGGCAGAAGTTATTGATAGAATCCTCGACCGCGGTATCGTAATTGACGCTTGGGTTCGTGTTTCCTTAGTTGGTatcgagagaccacgtcagcatgtc	AVEKTNaSSSLAEVIDRILDRGIVIDAWVRVSLVG
Ana-A-K22R-S8E	ggcgggcggtctcacatatgGCAGTTGAAAAAACCAATgaaTCCTCCAGCTTGGCAGAAGTTATTGATAGAATCCTCGACCGCGGTATCGTAATTGACGCTTGGGTTCGTGTTTCCTTAGTTGGTatcgagagaccacgtcagcatgtc	AVEKTNeSSSLAEVIDRILDRGIVIDAWVRVSLVG
Ana-A-K22R-S8W	ggcgggcggtctcacatatgGCAGTTGAAAAAACCAATtggTCCTCCAGCTTGGCAGAAGTTATTGATAGAATCCTCGACCGCGGTATCGTAATTGACGCTTGGGTTCGTGTTTCCTTAGTTGGTatcgagagaccacgtcagcatgtc	AVEKTNwSSSLAEVIDRILDRGIVIDAWVRVSLVG
Ana-A-K22R-S8R	ggcgggcggtctcacatatgGCAGTTGAAAAAACCAATcgcTCCTCCAGCTTGGCAGAAGTTATTGATAGAATCCTCGACCGCGGTATCGTAATTGACGCTTGGGTTCGTGTTTCCTTAGTTGGTatcgagagaccacgtcagcatgtc	AVEKTNrSSSLAEVIDRILDRGIVIDAWVRVSLVG
Ana-A-K22R-S8C	ggcgggcggtctcacatatgGCAGTTGAAAAAACCAATtgcTCCTCCAGCTTGGCAGAAGTTATTGATAGAATCCTCGACCGCGGTATCGTAATTGACGCTTGGGTTCGTGTTTCCTTAGTTGGTatcgagagaccacgtcagcatgtc	AVEKTNcSSSLAEVIDRILDRGIVIDAWVRVSLVG
Ana-A-K22R-S8Y	ggcgggcggtctcacatatgGCAGTTGAAAAAACCAATtatTCCTCCAGCTTGGCAGAAGTTATTGATAGAATCCTCGACCGCGGTATCGTAATTGACGCTTGGGTTCGTGTTTCCTTAGTTGGTatcgagagaccacgtcagcatgtc	AVEKTNySSSLAEVIDRILDRGIVIDAWVRVSLVG
Ana-A-K22R-S8H	ggcgggcggtctcacatatgGCAGTTGAAAAAACCAATcatTCCTCCAGCTTGGCAGAAGTTATTGATAGAATCCTCGACCGCGGTATCGTAATTGACGCTTGGGTTCGTGTTTCCTTAGTTGGTatcgagagaccacgtcagcatgtc	AVEKTNhSSSLAEVIDRILDRGIVIDAWVRVSLVG
Ana-A-K22R-S8G	ggcgggcggtctcacatatgGCAGTTGAAAAAACCAATggcTCCTCCAGCTTGGCAGAAGTTATTGATAGAATCCTCGACCGCGGTATCGTAATTGACGCTTGGGTTCGTGTTTCCTTAGTTGGTatcgagagaccacgtcagcatgtc	AVEKTNgSSSLAEVIDRILDRGIVIDAWVRVSLVG
Ana-A-K22R-S8*	ggcgggcggtctcacatatgGCAGTTGAAAAAACCAATtaaTCCTCCAGCTTGGCAGAAGTTATTGATAGAATCCTCGACCGCGGTATCGTAATTGACGCTTGGGTTCGTGTTTCCTTAGTTGGTatcgagagaccacgtcagcatgtc	AVEKTN*SSSLAEVIDRILDRGIVIDAWVRVSLVG
Ana-A-K22R-S9F	ggcgggcggtctcacatatgGCAGTTGAAAAAACCAATTCTtttTCCAGCTTGGCAGAAGTTATTGATAGAATCCTCGACCGCGGTATCGTAATTGACGCTTGGGTTCGTGTTTCCTTAGTTGGTatcgagagaccacgtcagcatgtc	AVEKTNSfSSLAEVIDRILDRGIVIDAWVRVSLVG
Ana-A-K22R-S9L	ggcgggcggtctcacatatgGCAGTTGAAAAAACCAATTCTctgTCCAGCTTGGCAGAAGTTATTGATAGAATCCTCGACCGCGGTATCGTAATTGACGCTTGGGTTCGTGTTTCCTTAGTTGGTatcgagagaccacgtcagcatgtc	AVEKTNSlSSLAEVIDRILDRGIVIDAWVRVSLVG
Ana-A-K22R-S9I	ggcgggcggtctcacatatgGCAGTTGAAAAAACCAATTCTattTCCAGCTTGGCAGAAGTTATTGATAGAATCCTCGACCGCGGTATCGTAATTGACGCTTGGGTTCGTGTTTCCTTAGTTGGTatcgagagaccacgtcagcatgtc	AVEKTNSiSSLAEVIDRILDRGIVIDAWVRVSLVG
Ana-A-K22R-S9M	ggcgggcggtctcacatatgGCAGTTGAAAAAACCAATTCTatgTCCAGCTTGGCAGAAGTTATTGATAGAATCCTCGACCGCGGTATCGTAATTGACGCTTGGGTTCGTGTTTCCTTAGTTGGTatcgagagaccacgtcagcatgtc	AVEKTNSmSSLAEVIDRILDRGIVIDAWVRVSLVG
Ana-A-K22R-S9P	ggcgggcggtctcacatatgGCAGTTGAAAAAACCAATTCTccgTCCAGCTTGGCAGAAGTTATTGATAGAATCCTCGACCGCGGTATCGTAATTGACGCTTGGGTTCGTGTTTCCTTAGTTGGTatcgagagaccacgtcagcatgtc	AVEKTNSpSSLAEVIDRILDRGIVIDAWVRVSLVG
Ana-A-K22R-S9T	ggcgggcggtctcacatatgGCAGTTGAAAAAACCAATTCTaccTCCAGCTTGGCAGAAGTTATTGATAGAATCCTCGACCGCGGTATCGTAATTGACGCTTGGGTTCGTGTTTCCTTAGTTGGTatcgagagaccacgtcagcatgtc	AVEKTNStSSLAEVIDRILDRGIVIDAWVRVSLVG
Ana-A-K22R-S9V	ggcgggcggtctcacatatgGCAGTTGAAAAAACCAATTCTgtgTCCAGCTTGGCAGAAGTTATTGATAGAATCCTCGACCGCGGTATCGTAATTGACGCTTGGGTTCGTGTTTCCTTAGTTGGTatcgagagaccacgtcagcatgtc	AVEKTNSvSSLAEVIDRILDRGIVIDAWVRVSLVG
Ana-A-K22R-S9Q	ggcgggcggtctcacatatgGCAGTTGAAAAAACCAATTCTcagTCCAGCTTGGCAGAAGTTATTGATAGAATCCTCGACCGCGGTATCGTAATTGACGCTTGGGTTCGTGTTTCCTTAGTTGGTatcgagagaccacgtcagcatgtc	AVEKTNSqSSLAEVIDRILDRGIVIDAWVRVSLVG
Ana-A-K22R-S9N	ggcgggcggtctcacatatgGCAGTTGAAAAAACCAATTCTaacTCCAGCTTGGCAGAAGTTATTGATAGAATCCTCGACCGCGGTATCGTAATTGACGCTTGGGTTCGTGTTTCCTTAGTTGGTatcgagagaccacgtcagcatgtc	AVEKTNSnSSLAEVIDRILDRGIVIDAWVRVSLVG
Ana-A-K22R-S9K	ggcgggcggtctcacatatgGCAGTTGAAAAAACCAATTCTaaaTCCAGCTTGGCAGAAGTTATTGATAGAATCCTCGACCGCGGTATCGTAATTGACGCTTGGGTTCGTGTTTCCTTAGTTGGTatcgagagaccacgtcagcatgtc	AVEKTNSkSSLAEVIDRILDRGIVIDAWVRVSLVG
Ana-A-K22R-S9D	ggcgggcggtctcacatatgGCAGTTGAAAAAACCAATTCTgatTCCAGCTTGGCAGAAGTTATTGATAGAATCCTCGACCGCGGTATCGTAATTGACGCTTGGGTTCGTGTTTCCTTAGTTGGTatcgagagaccacgtcagcatgtc	AVEKTNSdSSLAEVIDRILDRGIVIDAWVRVSLVG
Ana-A-K22R-S9A	ggcgggcggtctcacatatgGCAGTTGAAAAAACCAATTCTgcgTCCAGCTTGGCAGAAGTTATTGATAGAATCCTCGACCGCGGTATCGTAATTGACGCTTGGGTTCGTGTTTCCTTAGTTGGTatcgagagaccacgtcagcatgtc	AVEKTNSaSSLAEVIDRILDRGIVIDAWVRVSLVG
Ana-A-K22R-S9E	ggcgggcggtctcacatatgGCAGTTGAAAAAACCAATTCTgaaTCCAGCTTGGCAGAAGTTATTGATAGAATCCTCGACCGCGGTATCGTAATTGACGCTTGGGTTCGTGTTTCCTTAGTTGGTatcgagagaccacgtcagcatgtc	AVEKTNSeSSLAEVIDRILDRGIVIDAWVRVSLVG
Ana-A-K22R-S9W	ggcgggcggtctcacatatgGCAGTTGAAAAAACCAATTCTtggTCCAGCTTGGCAGAAGTTATTGATAGAATCCTCGACCGCGGTATCGTAATTGACGCTTGGGTTCGTGTTTCCTTAGTTGGTatcgagagaccacgtcagcatgtc	AVEKTNSwSSLAEVIDRILDRGIVIDAWVRVSLVG
Ana-A-K22R-S9R	ggcgggcggtctcacatatgGCAGTTGAAAAAACCAATTCTcgcTCCAGCTTGGCAGAAGTTATTGATAGAATCCTCGACCGCGGTATCGTAATTGACGCTTGGGTTCGTGTTTCCTTAGTTGGTatcgagagaccacgtcagcatgtc	AVEKTNSrSSLAEVIDRILDRGIVIDAWVRVSLVG
Ana-A-K22R-S9C	ggcgggcggtctcacatatgGCAGTTGAAAAAACCAATTCTtgcTCCAGCTTGGCAGAAGTTATTGATAGAATCCTCGACCGCGGTATCGTAATTGACGCTTGGGTTCGTGTTTCCTTAGTTGGTatcgagagaccacgtcagcatgtc	AVEKTNScSSLAEVIDRILDRGIVIDAWVRVSLVG
Ana-A-K22R-S9Y	ggcgggcggtctcacatatgGCAGTTGAAAAAACCAATTCTtatTCCAGCTTGGCAGAAGTTATTGATAGAATCCTCGACCGCGGTATCGTAATTGACGCTTGGGTTCGTGTTTCCTTAGTTGGTatcgagagaccacgtcagcatgtc	AVEKTNSySSLAEVIDRILDRGIVIDAWVRVSLVG
Ana-A-K22R-S9H	ggcgggcggtctcacatatgGCAGTTGAAAAAACCAATTCTcatTCCAGCTTGGCAGAAGTTATTGATAGAATCCTCGACCGCGGTATCGTAATTGACGCTTGGGTTCGTGTTTCCTTAGTTGGTatcgagagaccacgtcagcatgtc	AVEKTNShSSLAEVIDRILDRGIVIDAWVRVSLVG
Ana-A-K22R-S9G	ggcgggcggtctcacatatgGCAGTTGAAAAAACCAATTCTggcTCCAGCTTGGCAGAAGTTATTGATAGAATCCTCGACCGCGGTATCGTAATTGACGCTTGGGTTCGTGTTTCCTTAGTTGGTatcgagagaccacgtcagcatgtc	AVEKTNSgSSLAEVIDRILDRGIVIDAWVRVSLVG
Ana-A-K22R-S9*	ggcgggcggtctcacatatgGCAGTTGAAAAAACCAATTCTtaaTCCAGCTTGGCAGAAGTTATTGATAGAATCCTCGACCGCGGTATCGTAATTGACGCTTGGGTTCGTGTTTCCTTAGTTGGTatcgagagaccacgtcagcatgtc	AVEKTNS*SSLAEVIDRILDRGIVIDAWVRVSLVG
Ana-A-K22R-S10F	ggcgggcggtctcacatatgGCAGTTGAAAAAACCAATTCTTCCtttAGCTTGGCAGAAGTTATTGATAGAATCCTCGACCGCGGTATCGTAATTGACGCTTGGGTTCGTGTTTCCTTAGTTGGTatcgagagaccacgtcagcatgtc	AVEKTNSSfSLAEVIDRILDRGIVIDAWVRVSLVG
Ana-A-K22R-S10L	ggcgggcggtctcacatatgGCAGTTGAAAAAACCAATTCTTCCctgAGCTTGGCAGAAGTTATTGATAGAATCCTCGACCGCGGTATCGTAATTGACGCTTGGGTTCGTGTTTCCTTAGTTGGTatcgagagaccacgtcagcatgtc	AVEKTNSSlSLAEVIDRILDRGIVIDAWVRVSLVG
Ana-A-K22R-S10I	ggcgggcggtctcacatatgGCAGTTGAAAAAACCAATTCTTCCattAGCTTGGCAGAAGTTATTGATAGAATCCTCGACCGCGGTATCGTAATTGACGCTTGGGTTCGTGTTTCCTTAGTTGGTatcgagagaccacgtcagcatgtc	AVEKTNSSiSLAEVIDRILDRGIVIDAWVRVSLVG
Ana-A-K22R-S10M	ggcgggcggtctcacatatgGCAGTTGAAAAAACCAATTCTTCCatgAGCTTGGCAGAAGTTATTGATAGAATCCTCGACCGCGGTATCGTAATTGACGCTTGGGTTCGTGTTTCCTTAGTTGGTatcgagagaccacgtcagcatgtc	AVEKTNSSmSLAEVIDRILDRGIVIDAWVRVSLVG
Ana-A-K22R-S10P	ggcgggcggtctcacatatgGCAGTTGAAAAAACCAATTCTTCCccgAGCTTGGCAGAAGTTATTGATAGAATCCTCGACCGCGGTATCGTAATTGACGCTTGGGTTCGTGTTTCCTTAGTTGGTatcgagagaccacgtcagcatgtc	AVEKTNSSpSLAEVIDRILDRGIVIDAWVRVSLVG
Ana-A-K22R-S10T	ggcgggcggtctcacatatgGCAGTTGAAAAAACCAATTCTTCCaccAGCTTGGCAGAAGTTATTGATAGAATCCTCGACCGCGGTATCGTAATTGACGCTTGGGTTCGTGTTTCCTTAGTTGGTatcgagagaccacgtcagcatgtc	AVEKTNSStSLAEVIDRILDRGIVIDAWVRVSLVG
Ana-A-K22R-S10V	ggcgggcggtctcacatatgGCAGTTGAAAAAACCAATTCTTCCgtgAGCTTGGCAGAAGTTATTGATAGAATCCTCGACCGCGGTATCGTAATTGACGCTTGGGTTCGTGTTTCCTTAGTTGGTatcgagagaccacgtcagcatgtc	AVEKTNSSvSLAEVIDRILDRGIVIDAWVRVSLVG
Ana-A-K22R-S10Q	ggcgggcggtctcacatatgGCAGTTGAAAAAACCAATTCTTCCcagAGCTTGGCAGAAGTTATTGATAGAATCCTCGACCGCGGTATCGTAATTGACGCTTGGGTTCGTGTTTCCTTAGTTGGTatcgagagaccacgtcagcatgtc	AVEKTNSSqSLAEVIDRILDRGIVIDAWVRVSLVG
Ana-A-K22R-S10N	ggcgggcggtctcacatatgGCAGTTGAAAAAACCAATTCTTCCaacAGCTTGGCAGAAGTTATTGATAGAATCCTCGACCGCGGTATCGTAATTGACGCTTGGGTTCGTGTTTCCTTAGTTGGTatcgagagaccacgtcagcatgtc	AVEKTNSSnSLAEVIDRILDRGIVIDAWVRVSLVG
Ana-A-K22R-S10K	ggcgggcggtctcacatatgGCAGTTGAAAAAACCAATTCTTCCaaaAGCTTGGCAGAAGTTATTGATAGAATCCTCGACCGCGGTATCGTAATTGACGCTTGGGTTCGTGTTTCCTTAGTTGGTatcgagagaccacgtcagcatgtc	AVEKTNSSkSLAEVIDRILDRGIVIDAWVRVSLVG
Ana-A-K22R-S10D	ggcgggcggtctcacatatgGCAGTTGAAAAAACCAATTCTTCCgatAGCTTGGCAGAAGTTATTGATAGAATCCTCGACCGCGGTATCGTAATTGACGCTTGGGTTCGTGTTTCCTTAGTTGGTatcgagagaccacgtcagcatgtc	AVEKTNSSdSLAEVIDRILDRGIVIDAWVRVSLVG
Ana-A-K22R-S10A	ggcgggcggtctcacatatgGCAGTTGAAAAAACCAATTCTTCCgcgAGCTTGGCAGAAGTTATTGATAGAATCCTCGACCGCGGTATCGTAATTGACGCTTGGGTTCGTGTTTCCTTAGTTGGTatcgagagaccacgtcagcatgtc	AVEKTNSSaSLAEVIDRILDRGIVIDAWVRVSLVG
Ana-A-K22R-S10E	ggcgggcggtctcacatatgGCAGTTGAAAAAACCAATTCTTCCgaaAGCTTGGCAGAAGTTATTGATAGAATCCTCGACCGCGGTATCGTAATTGACGCTTGGGTTCGTGTTTCCTTAGTTGGTatcgagagaccacgtcagcatgtc	AVEKTNSSeSLAEVIDRILDRGIVIDAWVRVSLVG
Ana-A-K22R-S10W	ggcgggcggtctcacatatgGCAGTTGAAAAAACCAATTCTTCCtggAGCTTGGCAGAAGTTATTGATAGAATCCTCGACCGCGGTATCGTAATTGACGCTTGGGTTCGTGTTTCCTTAGTTGGTatcgagagaccacgtcagcatgtc	AVEKTNSSwSLAEVIDRILDRGIVIDAWVRVSLVG
Ana-A-K22R-S10R	ggcgggcggtctcacatatgGCAGTTGAAAAAACCAATTCTTCCcgcAGCTTGGCAGAAGTTATTGATAGAATCCTCGACCGCGGTATCGTAATTGACGCTTGGGTTCGTGTTTCCTTAGTTGGTatcgagagaccacgtcagcatgtc	AVEKTNSSrSLAEVIDRILDRGIVIDAWVRVSLVG
Ana-A-K22R-S10C	ggcgggcggtctcacatatgGCAGTTGAAAAAACCAATTCTTCCtgcAGCTTGGCAGAAGTTATTGATAGAATCCTCGACCGCGGTATCGTAATTGACGCTTGGGTTCGTGTTTCCTTAGTTGGTatcgagagaccacgtcagcatgtc	AVEKTNSScSLAEVIDRILDRGIVIDAWVRVSLVG
Ana-A-K22R-S10Y	ggcgggcggtctcacatatgGCAGTTGAAAAAACCAATTCTTCCtatAGCTTGGCAGAAGTTATTGATAGAATCCTCGACCGCGGTATCGTAATTGACGCTTGGGTTCGTGTTTCCTTAGTTGGTatcgagagaccacgtcagcatgtc	AVEKTNSSySLAEVIDRILDRGIVIDAWVRVSLVG
Ana-A-K22R-S10H	ggcgggcggtctcacatatgGCAGTTGAAAAAACCAATTCTTCCcatAGCTTGGCAGAAGTTATTGATAGAATCCTCGACCGCGGTATCGTAATTGACGCTTGGGTTCGTGTTTCCTTAGTTGGTatcgagagaccacgtcagcatgtc	AVEKTNSShSLAEVIDRILDRGIVIDAWVRVSLVG
Ana-A-K22R-S10G	ggcgggcggtctcacatatgGCAGTTGAAAAAACCAATTCTTCCggcAGCTTGGCAGAAGTTATTGATAGAATCCTCGACCGCGGTATCGTAATTGACGCTTGGGTTCGTGTTTCCTTAGTTGGTatcgagagaccacgtcagcatgtc	AVEKTNSSgSLAEVIDRILDRGIVIDAWVRVSLVG
Ana-A-K22R-S10*	ggcgggcggtctcacatatgGCAGTTGAAAAAACCAATTCTTCCtaaAGCTTGGCAGAAGTTATTGATAGAATCCTCGACCGCGGTATCGTAATTGACGCTTGGGTTCGTGTTTCCTTAGTTGGTatcgagagaccacgtcagcatgtc	AVEKTNSS*SLAEVIDRILDRGIVIDAWVRVSLVG
Ana-A-K22R-S11F	ggcgggcggtctcacatatgGCAGTTGAAAAAACCAATTCTTCCTCCtttTTGGCAGAAGTTATTGATAGAATCCTCGACCGCGGTATCGTAATTGACGCTTGGGTTCGTGTTTCCTTAGTTGGTatcgagagaccacgtcagcatgtc	AVEKTNSSSfLAEVIDRILDRGIVIDAWVRVSLVG
Ana-A-K22R-S11L	ggcgggcggtctcacatatgGCAGTTGAAAAAACCAATTCTTCCTCCctgTTGGCAGAAGTTATTGATAGAATCCTCGACCGCGGTATCGTAATTGACGCTTGGGTTCGTGTTTCCTTAGTTGGTatcgagagaccacgtcagcatgtc	AVEKTNSSSlLAEVIDRILDRGIVIDAWVRVSLVG
Ana-A-K22R-S11I	ggcgggcggtctcacatatgGCAGTTGAAAAAACCAATTCTTCCTCCattTTGGCAGAAGTTATTGATAGAATCCTCGACCGCGGTATCGTAATTGACGCTTGGGTTCGTGTTTCCTTAGTTGGTatcgagagaccacgtcagcatgtc	AVEKTNSSSiLAEVIDRILDRGIVIDAWVRVSLVG
Ana-A-K22R-S11M	ggcgggcggtctcacatatgGCAGTTGAAAAAACCAATTCTTCCTCCatgTTGGCAGAAGTTATTGATAGAATCCTCGACCGCGGTATCGTAATTGACGCTTGGGTTCGTGTTTCCTTAGTTGGTatcgagagaccacgtcagcatgtc	AVEKTNSSSmLAEVIDRILDRGIVIDAWVRVSLVG
Ana-A-K22R-S11P	ggcgggcggtctcacatatgGCAGTTGAAAAAACCAATTCTTCCTCCccgTTGGCAGAAGTTATTGATAGAATCCTCGACCGCGGTATCGTAATTGACGCTTGGGTTCGTGTTTCCTTAGTTGGTatcgagagaccacgtcagcatgtc	AVEKTNSSSpLAEVIDRILDRGIVIDAWVRVSLVG
Ana-A-K22R-S11T	ggcgggcggtctcacatatgGCAGTTGAAAAAACCAATTCTTCCTCCaccTTGGCAGAAGTTATTGATAGAATCCTCGACCGCGGTATCGTAATTGACGCTTGGGTTCGTGTTTCCTTAGTTGGTatcgagagaccacgtcagcatgtc	AVEKTNSSStLAEVIDRILDRGIVIDAWVRVSLVG
Ana-A-K22R-S11V	ggcgggcggtctcacatatgGCAGTTGAAAAAACCAATTCTTCCTCCgtgTTGGCAGAAGTTATTGATAGAATCCTCGACCGCGGTATCGTAATTGACGCTTGGGTTCGTGTTTCCTTAGTTGGTatcgagagaccacgtcagcatgtc	AVEKTNSSSvLAEVIDRILDRGIVIDAWVRVSLVG
Ana-A-K22R-S11Q	ggcgggcggtctcacatatgGCAGTTGAAAAAACCAATTCTTCCTCCcagTTGGCAGAAGTTATTGATAGAATCCTCGACCGCGGTATCGTAATTGACGCTTGGGTTCGTGTTTCCTTAGTTGGTatcgagagaccacgtcagcatgtc	AVEKTNSSSqLAEVIDRILDRGIVIDAWVRVSLVG
Ana-A-K22R-S11N	ggcgggcggtctcacatatgGCAGTTGAAAAAACCAATTCTTCCTCCaacTTGGCAGAAGTTATTGATAGAATCCTCGACCGCGGTATCGTAATTGACGCTTGGGTTCGTGTTTCCTTAGTTGGTatcgagagaccacgtcagcatgtc	AVEKTNSSSnLAEVIDRILDRGIVIDAWVRVSLVG
Ana-A-K22R-S11K	ggcgggcggtctcacatatgGCAGTTGAAAAAACCAATTCTTCCTCCaaaTTGGCAGAAGTTATTGATAGAATCCTCGACCGCGGTATCGTAATTGACGCTTGGGTTCGTGTTTCCTTAGTTGGTatcgagagaccacgtcagcatgtc	AVEKTNSSSkLAEVIDRILDRGIVIDAWVRVSLVG
Ana-A-K22R-S11D	ggcgggcggtctcacatatgGCAGTTGAAAAAACCAATTCTTCCTCCgatTTGGCAGAAGTTATTGATAGAATCCTCGACCGCGGTATCGTAATTGACGCTTGGGTTCGTGTTTCCTTAGTTGGTatcgagagaccacgtcagcatgtc	AVEKTNSSSdLAEVIDRILDRGIVIDAWVRVSLVG
Ana-A-K22R-S11A	ggcgggcggtctcacatatgGCAGTTGAAAAAACCAATTCTTCCTCCgcgTTGGCAGAAGTTATTGATAGAATCCTCGACCGCGGTATCGTAATTGACGCTTGGGTTCGTGTTTCCTTAGTTGGTatcgagagaccacgtcagcatgtc	AVEKTNSSSaLAEVIDRILDRGIVIDAWVRVSLVG
Ana-A-K22R-S11E	ggcgggcggtctcacatatgGCAGTTGAAAAAACCAATTCTTCCTCCgaaTTGGCAGAAGTTATTGATAGAATCCTCGACCGCGGTATCGTAATTGACGCTTGGGTTCGTGTTTCCTTAGTTGGTatcgagagaccacgtcagcatgtc	AVEKTNSSSeLAEVIDRILDRGIVIDAWVRVSLVG
Ana-A-K22R-S11W	ggcgggcggtctcacatatgGCAGTTGAAAAAACCAATTCTTCCTCCtggTTGGCAGAAGTTATTGATAGAATCCTCGACCGCGGTATCGTAATTGACGCTTGGGTTCGTGTTTCCTTAGTTGGTatcgagagaccacgtcagcatgtc	AVEKTNSSSwLAEVIDRILDRGIVIDAWVRVSLVG
Ana-A-K22R-S11R	ggcgggcggtctcacatatgGCAGTTGAAAAAACCAATTCTTCCTCCcgcTTGGCAGAAGTTATTGATAGAATCCTCGACCGCGGTATCGTAATTGACGCTTGGGTTCGTGTTTCCTTAGTTGGTatcgagagaccacgtcagcatgtc	AVEKTNSSSrLAEVIDRILDRGIVIDAWVRVSLVG
Ana-A-K22R-S11C	ggcgggcggtctcacatatgGCAGTTGAAAAAACCAATTCTTCCTCCtgcTTGGCAGAAGTTATTGATAGAATCCTCGACCGCGGTATCGTAATTGACGCTTGGGTTCGTGTTTCCTTAGTTGGTatcgagagaccacgtcagcatgtc	AVEKTNSSScLAEVIDRILDRGIVIDAWVRVSLVG
Ana-A-K22R-S11Y	ggcgggcggtctcacatatgGCAGTTGAAAAAACCAATTCTTCCTCCtatTTGGCAGAAGTTATTGATAGAATCCTCGACCGCGGTATCGTAATTGACGCTTGGGTTCGTGTTTCCTTAGTTGGTatcgagagaccacgtcagcatgtc	AVEKTNSSSyLAEVIDRILDRGIVIDAWVRVSLVG
Ana-A-K22R-S11H	ggcgggcggtctcacatatgGCAGTTGAAAAAACCAATTCTTCCTCCcatTTGGCAGAAGTTATTGATAGAATCCTCGACCGCGGTATCGTAATTGACGCTTGGGTTCGTGTTTCCTTAGTTGGTatcgagagaccacgtcagcatgtc	AVEKTNSSShLAEVIDRILDRGIVIDAWVRVSLVG
Ana-A-K22R-S11G	ggcgggcggtctcacatatgGCAGTTGAAAAAACCAATTCTTCCTCCggcTTGGCAGAAGTTATTGATAGAATCCTCGACCGCGGTATCGTAATTGACGCTTGGGTTCGTGTTTCCTTAGTTGGTatcgagagaccacgtcagcatgtc	AVEKTNSSSgLAEVIDRILDRGIVIDAWVRVSLVG
Ana-A-K22R-S11*	ggcgggcggtctcacatatgGCAGTTGAAAAAACCAATTCTTCCTCCtaaTTGGCAGAAGTTATTGATAGAATCCTCGACCGCGGTATCGTAATTGACGCTTGGGTTCGTGTTTCCTTAGTTGGTatcgagagaccacgtcagcatgtc	AVEKTNSSS*LAEVIDRILDRGIVIDAWVRVSLVG
Ana-A-K22R-L12F	ggcgggcggtctcacatatgGCAGTTGAAAAAACCAATTCTTCCTCCAGCtttGCAGAAGTTATTGATAGAATCCTCGACCGCGGTATCGTAATTGACGCTTGGGTTCGTGTTTCCTTAGTTGGTatcgagagaccacgtcagcatgtc	AVEKTNSSSSfAEVIDRILDRGIVIDAWVRVSLVG
Ana-A-K22R-L12I	ggcgggcggtctcacatatgGCAGTTGAAAAAACCAATTCTTCCTCCAGCattGCAGAAGTTATTGATAGAATCCTCGACCGCGGTATCGTAATTGACGCTTGGGTTCGTGTTTCCTTAGTTGGTatcgagagaccacgtcagcatgtc	AVEKTNSSSSiAEVIDRILDRGIVIDAWVRVSLVG
Ana-A-K22R-L12M	ggcgggcggtctcacatatgGCAGTTGAAAAAACCAATTCTTCCTCCAGCatgGCAGAAGTTATTGATAGAATCCTCGACCGCGGTATCGTAATTGACGCTTGGGTTCGTGTTTCCTTAGTTGGTatcgagagaccacgtcagcatgtc	AVEKTNSSSSmAEVIDRILDRGIVIDAWVRVSLVG
Ana-A-K22R-L12P	ggcgggcggtctcacatatgGCAGTTGAAAAAACCAATTCTTCCTCCAGCccgGCAGAAGTTATTGATAGAATCCTCGACCGCGGTATCGTAATTGACGCTTGGGTTCGTGTTTCCTTAGTTGGTatcgagagaccacgtcagcatgtc	AVEKTNSSSSpAEVIDRILDRGIVIDAWVRVSLVG
Ana-A-K22R-L12T	ggcgggcggtctcacatatgGCAGTTGAAAAAACCAATTCTTCCTCCAGCaccGCAGAAGTTATTGATAGAATCCTCGACCGCGGTATCGTAATTGACGCTTGGGTTCGTGTTTCCTTAGTTGGTatcgagagaccacgtcagcatgtc	AVEKTNSSSStAEVIDRILDRGIVIDAWVRVSLVG
Ana-A-K22R-L12V	ggcgggcggtctcacatatgGCAGTTGAAAAAACCAATTCTTCCTCCAGCgtgGCAGAAGTTATTGATAGAATCCTCGACCGCGGTATCGTAATTGACGCTTGGGTTCGTGTTTCCTTAGTTGGTatcgagagaccacgtcagcatgtc	AVEKTNSSSSvAEVIDRILDRGIVIDAWVRVSLVG
Ana-A-K22R-L12Q	ggcgggcggtctcacatatgGCAGTTGAAAAAACCAATTCTTCCTCCAGCcagGCAGAAGTTATTGATAGAATCCTCGACCGCGGTATCGTAATTGACGCTTGGGTTCGTGTTTCCTTAGTTGGTatcgagagaccacgtcagcatgtc	AVEKTNSSSSqAEVIDRILDRGIVIDAWVRVSLVG
Ana-A-K22R-L12N	ggcgggcggtctcacatatgGCAGTTGAAAAAACCAATTCTTCCTCCAGCaacGCAGAAGTTATTGATAGAATCCTCGACCGCGGTATCGTAATTGACGCTTGGGTTCGTGTTTCCTTAGTTGGTatcgagagaccacgtcagcatgtc	AVEKTNSSSSnAEVIDRILDRGIVIDAWVRVSLVG
Ana-A-K22R-L12K	ggcgggcggtctcacatatgGCAGTTGAAAAAACCAATTCTTCCTCCAGCaaaGCAGAAGTTATTGATAGAATCCTCGACCGCGGTATCGTAATTGACGCTTGGGTTCGTGTTTCCTTAGTTGGTatcgagagaccacgtcagcatgtc	AVEKTNSSSSkAEVIDRILDRGIVIDAWVRVSLVG
Ana-A-K22R-L12D	ggcgggcggtctcacatatgGCAGTTGAAAAAACCAATTCTTCCTCCAGCgatGCAGAAGTTATTGATAGAATCCTCGACCGCGGTATCGTAATTGACGCTTGGGTTCGTGTTTCCTTAGTTGGTatcgagagaccacgtcagcatgtc	AVEKTNSSSSdAEVIDRILDRGIVIDAWVRVSLVG
Ana-A-K22R-L12A	ggcgggcggtctcacatatgGCAGTTGAAAAAACCAATTCTTCCTCCAGCgcgGCAGAAGTTATTGATAGAATCCTCGACCGCGGTATCGTAATTGACGCTTGGGTTCGTGTTTCCTTAGTTGGTatcgagagaccacgtcagcatgtc	AVEKTNSSSSaAEVIDRILDRGIVIDAWVRVSLVG
Ana-A-K22R-L12E	ggcgggcggtctcacatatgGCAGTTGAAAAAACCAATTCTTCCTCCAGCgaaGCAGAAGTTATTGATAGAATCCTCGACCGCGGTATCGTAATTGACGCTTGGGTTCGTGTTTCCTTAGTTGGTatcgagagaccacgtcagcatgtc	AVEKTNSSSSeAEVIDRILDRGIVIDAWVRVSLVG
Ana-A-K22R-L12W	ggcgggcggtctcacatatgGCAGTTGAAAAAACCAATTCTTCCTCCAGCtggGCAGAAGTTATTGATAGAATCCTCGACCGCGGTATCGTAATTGACGCTTGGGTTCGTGTTTCCTTAGTTGGTatcgagagaccacgtcagcatgtc	AVEKTNSSSSwAEVIDRILDRGIVIDAWVRVSLVG
Ana-A-K22R-L12R	ggcgggcggtctcacatatgGCAGTTGAAAAAACCAATTCTTCCTCCAGCcgcGCAGAAGTTATTGATAGAATCCTCGACCGCGGTATCGTAATTGACGCTTGGGTTCGTGTTTCCTTAGTTGGTatcgagagaccacgtcagcatgtc	AVEKTNSSSSrAEVIDRILDRGIVIDAWVRVSLVG
Ana-A-K22R-L12C	ggcgggcggtctcacatatgGCAGTTGAAAAAACCAATTCTTCCTCCAGCtgcGCAGAAGTTATTGATAGAATCCTCGACCGCGGTATCGTAATTGACGCTTGGGTTCGTGTTTCCTTAGTTGGTatcgagagaccacgtcagcatgtc	AVEKTNSSSScAEVIDRILDRGIVIDAWVRVSLVG
Ana-A-K22R-L12Y	ggcgggcggtctcacatatgGCAGTTGAAAAAACCAATTCTTCCTCCAGCtatGCAGAAGTTATTGATAGAATCCTCGACCGCGGTATCGTAATTGACGCTTGGGTTCGTGTTTCCTTAGTTGGTatcgagagaccacgtcagcatgtc	AVEKTNSSSSyAEVIDRILDRGIVIDAWVRVSLVG
Ana-A-K22R-L12H	ggcgggcggtctcacatatgGCAGTTGAAAAAACCAATTCTTCCTCCAGCcatGCAGAAGTTATTGATAGAATCCTCGACCGCGGTATCGTAATTGACGCTTGGGTTCGTGTTTCCTTAGTTGGTatcgagagaccacgtcagcatgtc	AVEKTNSSSShAEVIDRILDRGIVIDAWVRVSLVG
Ana-A-K22R-L12S	ggcgggcggtctcacatatgGCAGTTGAAAAAACCAATTCTTCCTCCAGCagcGCAGAAGTTATTGATAGAATCCTCGACCGCGGTATCGTAATTGACGCTTGGGTTCGTGTTTCCTTAGTTGGTatcgagagaccacgtcagcatgtc	AVEKTNSSSSsAEVIDRILDRGIVIDAWVRVSLVG
Ana-A-K22R-L12G	ggcgggcggtctcacatatgGCAGTTGAAAAAACCAATTCTTCCTCCAGCggcGCAGAAGTTATTGATAGAATCCTCGACCGCGGTATCGTAATTGACGCTTGGGTTCGTGTTTCCTTAGTTGGTatcgagagaccacgtcagcatgtc	AVEKTNSSSSgAEVIDRILDRGIVIDAWVRVSLVG
Ana-A-K22R-L12*	ggcgggcggtctcacatatgGCAGTTGAAAAAACCAATTCTTCCTCCAGCtaaGCAGAAGTTATTGATAGAATCCTCGACCGCGGTATCGTAATTGACGCTTGGGTTCGTGTTTCCTTAGTTGGTatcgagagaccacgtcagcatgtc	AVEKTNSSSS*AEVIDRILDRGIVIDAWVRVSLVG
Ana-A-K22R-A13F	ggcgggcggtctcacatatgGCAGTTGAAAAAACCAATTCTTCCTCCAGCTTGtttGAAGTTATTGATAGAATCCTCGACCGCGGTATCGTAATTGACGCTTGGGTTCGTGTTTCCTTAGTTGGTatcgagagaccacgtcagcatgtc	AVEKTNSSSSLfEVIDRILDRGIVIDAWVRVSLVG
Ana-A-K22R-A13L	ggcgggcggtctcacatatgGCAGTTGAAAAAACCAATTCTTCCTCCAGCTTGctgGAAGTTATTGATAGAATCCTCGACCGCGGTATCGTAATTGACGCTTGGGTTCGTGTTTCCTTAGTTGGTatcgagagaccacgtcagcatgtc	AVEKTNSSSSLlEVIDRILDRGIVIDAWVRVSLVG
Ana-A-K22R-A13I	ggcgggcggtctcacatatgGCAGTTGAAAAAACCAATTCTTCCTCCAGCTTGattGAAGTTATTGATAGAATCCTCGACCGCGGTATCGTAATTGACGCTTGGGTTCGTGTTTCCTTAGTTGGTatcgagagaccacgtcagcatgtc	AVEKTNSSSSLiEVIDRILDRGIVIDAWVRVSLVG
Ana-A-K22R-A13M	ggcgggcggtctcacatatgGCAGTTGAAAAAACCAATTCTTCCTCCAGCTTGatgGAAGTTATTGATAGAATCCTCGACCGCGGTATCGTAATTGACGCTTGGGTTCGTGTTTCCTTAGTTGGTatcgagagaccacgtcagcatgtc	AVEKTNSSSSLmEVIDRILDRGIVIDAWVRVSLVG
Ana-A-K22R-A13P	ggcgggcggtctcacatatgGCAGTTGAAAAAACCAATTCTTCCTCCAGCTTGccgGAAGTTATTGATAGAATCCTCGACCGCGGTATCGTAATTGACGCTTGGGTTCGTGTTTCCTTAGTTGGTatcgagagaccacgtcagcatgtc	AVEKTNSSSSLpEVIDRILDRGIVIDAWVRVSLVG
Ana-A-K22R-A13T	ggcgggcggtctcacatatgGCAGTTGAAAAAACCAATTCTTCCTCCAGCTTGaccGAAGTTATTGATAGAATCCTCGACCGCGGTATCGTAATTGACGCTTGGGTTCGTGTTTCCTTAGTTGGTatcgagagaccacgtcagcatgtc	AVEKTNSSSSLtEVIDRILDRGIVIDAWVRVSLVG
Ana-A-K22R-A13V	ggcgggcggtctcacatatgGCAGTTGAAAAAACCAATTCTTCCTCCAGCTTGgtgGAAGTTATTGATAGAATCCTCGACCGCGGTATCGTAATTGACGCTTGGGTTCGTGTTTCCTTAGTTGGTatcgagagaccacgtcagcatgtc	AVEKTNSSSSLvEVIDRILDRGIVIDAWVRVSLVG
Ana-A-K22R-A13Q	ggcgggcggtctcacatatgGCAGTTGAAAAAACCAATTCTTCCTCCAGCTTGcagGAAGTTATTGATAGAATCCTCGACCGCGGTATCGTAATTGACGCTTGGGTTCGTGTTTCCTTAGTTGGTatcgagagaccacgtcagcatgtc	AVEKTNSSSSLqEVIDRILDRGIVIDAWVRVSLVG
Ana-A-K22R-A13N	ggcgggcggtctcacatatgGCAGTTGAAAAAACCAATTCTTCCTCCAGCTTGaacGAAGTTATTGATAGAATCCTCGACCGCGGTATCGTAATTGACGCTTGGGTTCGTGTTTCCTTAGTTGGTatcgagagaccacgtcagcatgtc	AVEKTNSSSSLnEVIDRILDRGIVIDAWVRVSLVG
Ana-A-K22R-A13K	ggcgggcggtctcacatatgGCAGTTGAAAAAACCAATTCTTCCTCCAGCTTGaaaGAAGTTATTGATAGAATCCTCGACCGCGGTATCGTAATTGACGCTTGGGTTCGTGTTTCCTTAGTTGGTatcgagagaccacgtcagcatgtc	AVEKTNSSSSLkEVIDRILDRGIVIDAWVRVSLVG
Ana-A-K22R-A13D	ggcgggcggtctcacatatgGCAGTTGAAAAAACCAATTCTTCCTCCAGCTTGgatGAAGTTATTGATAGAATCCTCGACCGCGGTATCGTAATTGACGCTTGGGTTCGTGTTTCCTTAGTTGGTatcgagagaccacgtcagcatgtc	AVEKTNSSSSLdEVIDRILDRGIVIDAWVRVSLVG
Ana-A-K22R-A13E	ggcgggcggtctcacatatgGCAGTTGAAAAAACCAATTCTTCCTCCAGCTTGgaaGAAGTTATTGATAGAATCCTCGACCGCGGTATCGTAATTGACGCTTGGGTTCGTGTTTCCTTAGTTGGTatcgagagaccacgtcagcatgtc	AVEKTNSSSSLeEVIDRILDRGIVIDAWVRVSLVG
Ana-A-K22R-A13W	ggcgggcggtctcacatatgGCAGTTGAAAAAACCAATTCTTCCTCCAGCTTGtggGAAGTTATTGATAGAATCCTCGACCGCGGTATCGTAATTGACGCTTGGGTTCGTGTTTCCTTAGTTGGTatcgagagaccacgtcagcatgtc	AVEKTNSSSSLwEVIDRILDRGIVIDAWVRVSLVG
Ana-A-K22R-A13R	ggcgggcggtctcacatatgGCAGTTGAAAAAACCAATTCTTCCTCCAGCTTGcgcGAAGTTATTGATAGAATCCTCGACCGCGGTATCGTAATTGACGCTTGGGTTCGTGTTTCCTTAGTTGGTatcgagagaccacgtcagcatgtc	AVEKTNSSSSLrEVIDRILDRGIVIDAWVRVSLVG
Ana-A-K22R-A13C	ggcgggcggtctcacatatgGCAGTTGAAAAAACCAATTCTTCCTCCAGCTTGtgcGAAGTTATTGATAGAATCCTCGACCGCGGTATCGTAATTGACGCTTGGGTTCGTGTTTCCTTAGTTGGTatcgagagaccacgtcagcatgtc	AVEKTNSSSSLcEVIDRILDRGIVIDAWVRVSLVG
Ana-A-K22R-A13Y	ggcgggcggtctcacatatgGCAGTTGAAAAAACCAATTCTTCCTCCAGCTTGtatGAAGTTATTGATAGAATCCTCGACCGCGGTATCGTAATTGACGCTTGGGTTCGTGTTTCCTTAGTTGGTatcgagagaccacgtcagcatgtc	AVEKTNSSSSLyEVIDRILDRGIVIDAWVRVSLVG
Ana-A-K22R-A13H	ggcgggcggtctcacatatgGCAGTTGAAAAAACCAATTCTTCCTCCAGCTTGcatGAAGTTATTGATAGAATCCTCGACCGCGGTATCGTAATTGACGCTTGGGTTCGTGTTTCCTTAGTTGGTatcgagagaccacgtcagcatgtc	AVEKTNSSSSLhEVIDRILDRGIVIDAWVRVSLVG
Ana-A-K22R-A13S	ggcgggcggtctcacatatgGCAGTTGAAAAAACCAATTCTTCCTCCAGCTTGagcGAAGTTATTGATAGAATCCTCGACCGCGGTATCGTAATTGACGCTTGGGTTCGTGTTTCCTTAGTTGGTatcgagagaccacgtcagcatgtc	AVEKTNSSSSLsEVIDRILDRGIVIDAWVRVSLVG
Ana-A-K22R-A13G	ggcgggcggtctcacatatgGCAGTTGAAAAAACCAATTCTTCCTCCAGCTTGggcGAAGTTATTGATAGAATCCTCGACCGCGGTATCGTAATTGACGCTTGGGTTCGTGTTTCCTTAGTTGGTatcgagagaccacgtcagcatgtc	AVEKTNSSSSLgEVIDRILDRGIVIDAWVRVSLVG
Ana-A-K22R-A13*	ggcgggcggtctcacatatgGCAGTTGAAAAAACCAATTCTTCCTCCAGCTTGtaaGAAGTTATTGATAGAATCCTCGACCGCGGTATCGTAATTGACGCTTGGGTTCGTGTTTCCTTAGTTGGTatcgagagaccacgtcagcatgtc	AVEKTNSSSSL*EVIDRILDRGIVIDAWVRVSLVG
Ana-A-K22R-E14F	ggcgggcggtctcacatatgGCAGTTGAAAAAACCAATTCTTCCTCCAGCTTGGCAtttGTTATTGATAGAATCCTCGACCGCGGTATCGTAATTGACGCTTGGGTTCGTGTTTCCTTAGTTGGTatcgagagaccacgtcagcatgtc	AVEKTNSSSSLAfVIDRILDRGIVIDAWVRVSLVG
Ana-A-K22R-E14L	ggcgggcggtctcacatatgGCAGTTGAAAAAACCAATTCTTCCTCCAGCTTGGCActgGTTATTGATAGAATCCTCGACCGCGGTATCGTAATTGACGCTTGGGTTCGTGTTTCCTTAGTTGGTatcgagagaccacgtcagcatgtc	AVEKTNSSSSLAlVIDRILDRGIVIDAWVRVSLVG
Ana-A-K22R-E14I	ggcgggcggtctcacatatgGCAGTTGAAAAAACCAATTCTTCCTCCAGCTTGGCAattGTTATTGATAGAATCCTCGACCGCGGTATCGTAATTGACGCTTGGGTTCGTGTTTCCTTAGTTGGTatcgagagaccacgtcagcatgtc	AVEKTNSSSSLAiVIDRILDRGIVIDAWVRVSLVG
Ana-A-K22R-E14M	ggcgggcggtctcacatatgGCAGTTGAAAAAACCAATTCTTCCTCCAGCTTGGCAatgGTTATTGATAGAATCCTCGACCGCGGTATCGTAATTGACGCTTGGGTTCGTGTTTCCTTAGTTGGTatcgagagaccacgtcagcatgtc	AVEKTNSSSSLAmVIDRILDRGIVIDAWVRVSLVG
Ana-A-K22R-E14P	ggcgggcggtctcacatatgGCAGTTGAAAAAACCAATTCTTCCTCCAGCTTGGCAccgGTTATTGATAGAATCCTCGACCGCGGTATCGTAATTGACGCTTGGGTTCGTGTTTCCTTAGTTGGTatcgagagaccacgtcagcatgtc	AVEKTNSSSSLApVIDRILDRGIVIDAWVRVSLVG
Ana-A-K22R-E14T	ggcgggcggtctcacatatgGCAGTTGAAAAAACCAATTCTTCCTCCAGCTTGGCAaccGTTATTGATAGAATCCTCGACCGCGGTATCGTAATTGACGCTTGGGTTCGTGTTTCCTTAGTTGGTatcgagagaccacgtcagcatgtc	AVEKTNSSSSLAtVIDRILDRGIVIDAWVRVSLVG
Ana-A-K22R-E14V	ggcgggcggtctcacatatgGCAGTTGAAAAAACCAATTCTTCCTCCAGCTTGGCAgtgGTTATTGATAGAATCCTCGACCGCGGTATCGTAATTGACGCTTGGGTTCGTGTTTCCTTAGTTGGTatcgagagaccacgtcagcatgtc	AVEKTNSSSSLAvVIDRILDRGIVIDAWVRVSLVG
Ana-A-K22R-E14Q	ggcgggcggtctcacatatgGCAGTTGAAAAAACCAATTCTTCCTCCAGCTTGGCAcagGTTATTGATAGAATCCTCGACCGCGGTATCGTAATTGACGCTTGGGTTCGTGTTTCCTTAGTTGGTatcgagagaccacgtcagcatgtc	AVEKTNSSSSLAqVIDRILDRGIVIDAWVRVSLVG
Ana-A-K22R-E14N	ggcgggcggtctcacatatgGCAGTTGAAAAAACCAATTCTTCCTCCAGCTTGGCAaacGTTATTGATAGAATCCTCGACCGCGGTATCGTAATTGACGCTTGGGTTCGTGTTTCCTTAGTTGGTatcgagagaccacgtcagcatgtc	AVEKTNSSSSLAnVIDRILDRGIVIDAWVRVSLVG
Ana-A-K22R-E14K	ggcgggcggtctcacatatgGCAGTTGAAAAAACCAATTCTTCCTCCAGCTTGGCAaaaGTTATTGATAGAATCCTCGACCGCGGTATCGTAATTGACGCTTGGGTTCGTGTTTCCTTAGTTGGTatcgagagaccacgtcagcatgtc	AVEKTNSSSSLAkVIDRILDRGIVIDAWVRVSLVG
Ana-A-K22R-E14D	ggcgggcggtctcacatatgGCAGTTGAAAAAACCAATTCTTCCTCCAGCTTGGCAgatGTTATTGATAGAATCCTCGACCGCGGTATCGTAATTGACGCTTGGGTTCGTGTTTCCTTAGTTGGTatcgagagaccacgtcagcatgtc	AVEKTNSSSSLAdVIDRILDRGIVIDAWVRVSLVG
Ana-A-K22R-E14A	ggcgggcggtctcacatatgGCAGTTGAAAAAACCAATTCTTCCTCCAGCTTGGCAgcgGTTATTGATAGAATCCTCGACCGCGGTATCGTAATTGACGCTTGGGTTCGTGTTTCCTTAGTTGGTatcgagagaccacgtcagcatgtc	AVEKTNSSSSLAaVIDRILDRGIVIDAWVRVSLVG
Ana-A-K22R-E14W	ggcgggcggtctcacatatgGCAGTTGAAAAAACCAATTCTTCCTCCAGCTTGGCAtggGTTATTGATAGAATCCTCGACCGCGGTATCGTAATTGACGCTTGGGTTCGTGTTTCCTTAGTTGGTatcgagagaccacgtcagcatgtc	AVEKTNSSSSLAwVIDRILDRGIVIDAWVRVSLVG
Ana-A-K22R-E14R	ggcgggcggtctcacatatgGCAGTTGAAAAAACCAATTCTTCCTCCAGCTTGGCAcgcGTTATTGATAGAATCCTCGACCGCGGTATCGTAATTGACGCTTGGGTTCGTGTTTCCTTAGTTGGTatcgagagaccacgtcagcatgtc	AVEKTNSSSSLArVIDRILDRGIVIDAWVRVSLVG
Ana-A-K22R-E14C	ggcgggcggtctcacatatgGCAGTTGAAAAAACCAATTCTTCCTCCAGCTTGGCAtgcGTTATTGATAGAATCCTCGACCGCGGTATCGTAATTGACGCTTGGGTTCGTGTTTCCTTAGTTGGTatcgagagaccacgtcagcatgtc	AVEKTNSSSSLAcVIDRILDRGIVIDAWVRVSLVG
Ana-A-K22R-E14Y	ggcgggcggtctcacatatgGCAGTTGAAAAAACCAATTCTTCCTCCAGCTTGGCAtatGTTATTGATAGAATCCTCGACCGCGGTATCGTAATTGACGCTTGGGTTCGTGTTTCCTTAGTTGGTatcgagagaccacgtcagcatgtc	AVEKTNSSSSLAyVIDRILDRGIVIDAWVRVSLVG
Ana-A-K22R-E14H	ggcgggcggtctcacatatgGCAGTTGAAAAAACCAATTCTTCCTCCAGCTTGGCAcatGTTATTGATAGAATCCTCGACCGCGGTATCGTAATTGACGCTTGGGTTCGTGTTTCCTTAGTTGGTatcgagagaccacgtcagcatgtc	AVEKTNSSSSLAhVIDRILDRGIVIDAWVRVSLVG
Ana-A-K22R-E14S	ggcgggcggtctcacatatgGCAGTTGAAAAAACCAATTCTTCCTCCAGCTTGGCAagcGTTATTGATAGAATCCTCGACCGCGGTATCGTAATTGACGCTTGGGTTCGTGTTTCCTTAGTTGGTatcgagagaccacgtcagcatgtc	AVEKTNSSSSLAsVIDRILDRGIVIDAWVRVSLVG
Ana-A-K22R-E14G	ggcgggcggtctcacatatgGCAGTTGAAAAAACCAATTCTTCCTCCAGCTTGGCAggcGTTATTGATAGAATCCTCGACCGCGGTATCGTAATTGACGCTTGGGTTCGTGTTTCCTTAGTTGGTatcgagagaccacgtcagcatgtc	AVEKTNSSSSLAgVIDRILDRGIVIDAWVRVSLVG
Ana-A-K22R-E14*	ggcgggcggtctcacatatgGCAGTTGAAAAAACCAATTCTTCCTCCAGCTTGGCAtaaGTTATTGATAGAATCCTCGACCGCGGTATCGTAATTGACGCTTGGGTTCGTGTTTCCTTAGTTGGTatcgagagaccacgtcagcatgtc	AVEKTNSSSSLA*VIDRILDRGIVIDAWVRVSLVG
Ana-A-K22R-V15F	ggcgggcggtctcacatatgGCAGTTGAAAAAACCAATTCTTCCTCCAGCTTGGCAGAAtttATTGATAGAATCCTCGACCGCGGTATCGTAATTGACGCTTGGGTTCGTGTTTCCTTAGTTGGTatcgagagaccacgtcagcatgtc	AVEKTNSSSSLAEfIDRILDRGIVIDAWVRVSLVG
Ana-A-K22R-V15L	ggcgggcggtctcacatatgGCAGTTGAAAAAACCAATTCTTCCTCCAGCTTGGCAGAActgATTGATAGAATCCTCGACCGCGGTATCGTAATTGACGCTTGGGTTCGTGTTTCCTTAGTTGGTatcgagagaccacgtcagcatgtc	AVEKTNSSSSLAElIDRILDRGIVIDAWVRVSLVG
Ana-A-K22R-V15I	ggcgggcggtctcacatatgGCAGTTGAAAAAACCAATTCTTCCTCCAGCTTGGCAGAAattATTGATAGAATCCTCGACCGCGGTATCGTAATTGACGCTTGGGTTCGTGTTTCCTTAGTTGGTatcgagagaccacgtcagcatgtc	AVEKTNSSSSLAEiIDRILDRGIVIDAWVRVSLVG
Ana-A-K22R-V15M	ggcgggcggtctcacatatgGCAGTTGAAAAAACCAATTCTTCCTCCAGCTTGGCAGAAatgATTGATAGAATCCTCGACCGCGGTATCGTAATTGACGCTTGGGTTCGTGTTTCCTTAGTTGGTatcgagagaccacgtcagcatgtc	AVEKTNSSSSLAEmIDRILDRGIVIDAWVRVSLVG
Ana-A-K22R-V15P	ggcgggcggtctcacatatgGCAGTTGAAAAAACCAATTCTTCCTCCAGCTTGGCAGAAccgATTGATAGAATCCTCGACCGCGGTATCGTAATTGACGCTTGGGTTCGTGTTTCCTTAGTTGGTatcgagagaccacgtcagcatgtc	AVEKTNSSSSLAEpIDRILDRGIVIDAWVRVSLVG
Ana-A-K22R-V15T	ggcgggcggtctcacatatgGCAGTTGAAAAAACCAATTCTTCCTCCAGCTTGGCAGAAaccATTGATAGAATCCTCGACCGCGGTATCGTAATTGACGCTTGGGTTCGTGTTTCCTTAGTTGGTatcgagagaccacgtcagcatgtc	AVEKTNSSSSLAEtIDRILDRGIVIDAWVRVSLVG
Ana-A-K22R-V15Q	ggcgggcggtctcacatatgGCAGTTGAAAAAACCAATTCTTCCTCCAGCTTGGCAGAAcagATTGATAGAATCCTCGACCGCGGTATCGTAATTGACGCTTGGGTTCGTGTTTCCTTAGTTGGTatcgagagaccacgtcagcatgtc	AVEKTNSSSSLAEqIDRILDRGIVIDAWVRVSLVG
Ana-A-K22R-V15N	ggcgggcggtctcacatatgGCAGTTGAAAAAACCAATTCTTCCTCCAGCTTGGCAGAAaacATTGATAGAATCCTCGACCGCGGTATCGTAATTGACGCTTGGGTTCGTGTTTCCTTAGTTGGTatcgagagaccacgtcagcatgtc	AVEKTNSSSSLAEnIDRILDRGIVIDAWVRVSLVG
Ana-A-K22R-V15K	ggcgggcggtctcacatatgGCAGTTGAAAAAACCAATTCTTCCTCCAGCTTGGCAGAAaaaATTGATAGAATCCTCGACCGCGGTATCGTAATTGACGCTTGGGTTCGTGTTTCCTTAGTTGGTatcgagagaccacgtcagcatgtc	AVEKTNSSSSLAEkIDRILDRGIVIDAWVRVSLVG
Ana-A-K22R-V15D	ggcgggcggtctcacatatgGCAGTTGAAAAAACCAATTCTTCCTCCAGCTTGGCAGAAgatATTGATAGAATCCTCGACCGCGGTATCGTAATTGACGCTTGGGTTCGTGTTTCCTTAGTTGGTatcgagagaccacgtcagcatgtc	AVEKTNSSSSLAEdIDRILDRGIVIDAWVRVSLVG
Ana-A-K22R-V15A	ggcgggcggtctcacatatgGCAGTTGAAAAAACCAATTCTTCCTCCAGCTTGGCAGAAgcgATTGATAGAATCCTCGACCGCGGTATCGTAATTGACGCTTGGGTTCGTGTTTCCTTAGTTGGTatcgagagaccacgtcagcatgtc	AVEKTNSSSSLAEaIDRILDRGIVIDAWVRVSLVG
Ana-A-K22R-V15E	ggcgggcggtctcacatatgGCAGTTGAAAAAACCAATTCTTCCTCCAGCTTGGCAGAAgaaATTGATAGAATCCTCGACCGCGGTATCGTAATTGACGCTTGGGTTCGTGTTTCCTTAGTTGGTatcgagagaccacgtcagcatgtc	AVEKTNSSSSLAEeIDRILDRGIVIDAWVRVSLVG
Ana-A-K22R-V15W	ggcgggcggtctcacatatgGCAGTTGAAAAAACCAATTCTTCCTCCAGCTTGGCAGAAtggATTGATAGAATCCTCGACCGCGGTATCGTAATTGACGCTTGGGTTCGTGTTTCCTTAGTTGGTatcgagagaccacgtcagcatgtc	AVEKTNSSSSLAEwIDRILDRGIVIDAWVRVSLVG
Ana-A-K22R-V15R	ggcgggcggtctcacatatgGCAGTTGAAAAAACCAATTCTTCCTCCAGCTTGGCAGAAcgcATTGATAGAATCCTCGACCGCGGTATCGTAATTGACGCTTGGGTTCGTGTTTCCTTAGTTGGTatcgagagaccacgtcagcatgtc	AVEKTNSSSSLAErIDRILDRGIVIDAWVRVSLVG
Ana-A-K22R-V15C	ggcgggcggtctcacatatgGCAGTTGAAAAAACCAATTCTTCCTCCAGCTTGGCAGAAtgcATTGATAGAATCCTCGACCGCGGTATCGTAATTGACGCTTGGGTTCGTGTTTCCTTAGTTGGTatcgagagaccacgtcagcatgtc	AVEKTNSSSSLAEcIDRILDRGIVIDAWVRVSLVG
Ana-A-K22R-V15Y	ggcgggcggtctcacatatgGCAGTTGAAAAAACCAATTCTTCCTCCAGCTTGGCAGAAtatATTGATAGAATCCTCGACCGCGGTATCGTAATTGACGCTTGGGTTCGTGTTTCCTTAGTTGGTatcgagagaccacgtcagcatgtc	AVEKTNSSSSLAEyIDRILDRGIVIDAWVRVSLVG
Ana-A-K22R-V15H	ggcgggcggtctcacatatgGCAGTTGAAAAAACCAATTCTTCCTCCAGCTTGGCAGAAcatATTGATAGAATCCTCGACCGCGGTATCGTAATTGACGCTTGGGTTCGTGTTTCCTTAGTTGGTatcgagagaccacgtcagcatgtc	AVEKTNSSSSLAEhIDRILDRGIVIDAWVRVSLVG
Ana-A-K22R-V15S	ggcgggcggtctcacatatgGCAGTTGAAAAAACCAATTCTTCCTCCAGCTTGGCAGAAagcATTGATAGAATCCTCGACCGCGGTATCGTAATTGACGCTTGGGTTCGTGTTTCCTTAGTTGGTatcgagagaccacgtcagcatgtc	AVEKTNSSSSLAEsIDRILDRGIVIDAWVRVSLVG
Ana-A-K22R-V15G	ggcgggcggtctcacatatgGCAGTTGAAAAAACCAATTCTTCCTCCAGCTTGGCAGAAggcATTGATAGAATCCTCGACCGCGGTATCGTAATTGACGCTTGGGTTCGTGTTTCCTTAGTTGGTatcgagagaccacgtcagcatgtc	AVEKTNSSSSLAEgIDRILDRGIVIDAWVRVSLVG
Ana-A-K22R-V15*	ggcgggcggtctcacatatgGCAGTTGAAAAAACCAATTCTTCCTCCAGCTTGGCAGAAtaaATTGATAGAATCCTCGACCGCGGTATCGTAATTGACGCTTGGGTTCGTGTTTCCTTAGTTGGTatcgagagaccacgtcagcatgtc	AVEKTNSSSSLAE*IDRILDRGIVIDAWVRVSLVG
Ana-A-K22R-I16F	ggcgggcggtctcacatatgGCAGTTGAAAAAACCAATTCTTCCTCCAGCTTGGCAGAAGTTtttGATAGAATCCTCGACCGCGGTATCGTAATTGACGCTTGGGTTCGTGTTTCCTTAGTTGGTatcgagagaccacgtcagcatgtc	AVEKTNSSSSLAEVfDRILDRGIVIDAWVRVSLVG
Ana-A-K22R-I16L	ggcgggcggtctcacatatgGCAGTTGAAAAAACCAATTCTTCCTCCAGCTTGGCAGAAGTTctgGATAGAATCCTCGACCGCGGTATCGTAATTGACGCTTGGGTTCGTGTTTCCTTAGTTGGTatcgagagaccacgtcagcatgtc	AVEKTNSSSSLAEVlDRILDRGIVIDAWVRVSLVG
Ana-A-K22R-I16M	ggcgggcggtctcacatatgGCAGTTGAAAAAACCAATTCTTCCTCCAGCTTGGCAGAAGTTatgGATAGAATCCTCGACCGCGGTATCGTAATTGACGCTTGGGTTCGTGTTTCCTTAGTTGGTatcgagagaccacgtcagcatgtc	AVEKTNSSSSLAEVmDRILDRGIVIDAWVRVSLVG
Ana-A-K22R-I16P	ggcgggcggtctcacatatgGCAGTTGAAAAAACCAATTCTTCCTCCAGCTTGGCAGAAGTTccgGATAGAATCCTCGACCGCGGTATCGTAATTGACGCTTGGGTTCGTGTTTCCTTAGTTGGTatcgagagaccacgtcagcatgtc	AVEKTNSSSSLAEVpDRILDRGIVIDAWVRVSLVG
Ana-A-K22R-I16T	ggcgggcggtctcacatatgGCAGTTGAAAAAACCAATTCTTCCTCCAGCTTGGCAGAAGTTaccGATAGAATCCTCGACCGCGGTATCGTAATTGACGCTTGGGTTCGTGTTTCCTTAGTTGGTatcgagagaccacgtcagcatgtc	AVEKTNSSSSLAEVtDRILDRGIVIDAWVRVSLVG
Ana-A-K22R-I16V	ggcgggcggtctcacatatgGCAGTTGAAAAAACCAATTCTTCCTCCAGCTTGGCAGAAGTTgtgGATAGAATCCTCGACCGCGGTATCGTAATTGACGCTTGGGTTCGTGTTTCCTTAGTTGGTatcgagagaccacgtcagcatgtc	AVEKTNSSSSLAEVvDRILDRGIVIDAWVRVSLVG
Ana-A-K22R-I16Q	ggcgggcggtctcacatatgGCAGTTGAAAAAACCAATTCTTCCTCCAGCTTGGCAGAAGTTcagGATAGAATCCTCGACCGCGGTATCGTAATTGACGCTTGGGTTCGTGTTTCCTTAGTTGGTatcgagagaccacgtcagcatgtc	AVEKTNSSSSLAEVqDRILDRGIVIDAWVRVSLVG
Ana-A-K22R-I16N	ggcgggcggtctcacatatgGCAGTTGAAAAAACCAATTCTTCCTCCAGCTTGGCAGAAGTTaacGATAGAATCCTCGACCGCGGTATCGTAATTGACGCTTGGGTTCGTGTTTCCTTAGTTGGTatcgagagaccacgtcagcatgtc	AVEKTNSSSSLAEVnDRILDRGIVIDAWVRVSLVG
Ana-A-K22R-I16K	ggcgggcggtctcacatatgGCAGTTGAAAAAACCAATTCTTCCTCCAGCTTGGCAGAAGTTaaaGATAGAATCCTCGACCGCGGTATCGTAATTGACGCTTGGGTTCGTGTTTCCTTAGTTGGTatcgagagaccacgtcagcatgtc	AVEKTNSSSSLAEVkDRILDRGIVIDAWVRVSLVG
Ana-A-K22R-I16D	ggcgggcggtctcacatatgGCAGTTGAAAAAACCAATTCTTCCTCCAGCTTGGCAGAAGTTgatGATAGAATCCTCGACCGCGGTATCGTAATTGACGCTTGGGTTCGTGTTTCCTTAGTTGGTatcgagagaccacgtcagcatgtc	AVEKTNSSSSLAEVdDRILDRGIVIDAWVRVSLVG
Ana-A-K22R-I16A	ggcgggcggtctcacatatgGCAGTTGAAAAAACCAATTCTTCCTCCAGCTTGGCAGAAGTTgcgGATAGAATCCTCGACCGCGGTATCGTAATTGACGCTTGGGTTCGTGTTTCCTTAGTTGGTatcgagagaccacgtcagcatgtc	AVEKTNSSSSLAEVaDRILDRGIVIDAWVRVSLVG
Ana-A-K22R-I16E	ggcgggcggtctcacatatgGCAGTTGAAAAAACCAATTCTTCCTCCAGCTTGGCAGAAGTTgaaGATAGAATCCTCGACCGCGGTATCGTAATTGACGCTTGGGTTCGTGTTTCCTTAGTTGGTatcgagagaccacgtcagcatgtc	AVEKTNSSSSLAEVeDRILDRGIVIDAWVRVSLVG
Ana-A-K22R-I16W	ggcgggcggtctcacatatgGCAGTTGAAAAAACCAATTCTTCCTCCAGCTTGGCAGAAGTTtggGATAGAATCCTCGACCGCGGTATCGTAATTGACGCTTGGGTTCGTGTTTCCTTAGTTGGTatcgagagaccacgtcagcatgtc	AVEKTNSSSSLAEVwDRILDRGIVIDAWVRVSLVG
Ana-A-K22R-I16R	ggcgggcggtctcacatatgGCAGTTGAAAAAACCAATTCTTCCTCCAGCTTGGCAGAAGTTcgcGATAGAATCCTCGACCGCGGTATCGTAATTGACGCTTGGGTTCGTGTTTCCTTAGTTGGTatcgagagaccacgtcagcatgtc	AVEKTNSSSSLAEVrDRILDRGIVIDAWVRVSLVG
Ana-A-K22R-I16C	ggcgggcggtctcacatatgGCAGTTGAAAAAACCAATTCTTCCTCCAGCTTGGCAGAAGTTtgcGATAGAATCCTCGACCGCGGTATCGTAATTGACGCTTGGGTTCGTGTTTCCTTAGTTGGTatcgagagaccacgtcagcatgtc	AVEKTNSSSSLAEVcDRILDRGIVIDAWVRVSLVG
Ana-A-K22R-I16Y	ggcgggcggtctcacatatgGCAGTTGAAAAAACCAATTCTTCCTCCAGCTTGGCAGAAGTTtatGATAGAATCCTCGACCGCGGTATCGTAATTGACGCTTGGGTTCGTGTTTCCTTAGTTGGTatcgagagaccacgtcagcatgtc	AVEKTNSSSSLAEVyDRILDRGIVIDAWVRVSLVG
Ana-A-K22R-I16H	ggcgggcggtctcacatatgGCAGTTGAAAAAACCAATTCTTCCTCCAGCTTGGCAGAAGTTcatGATAGAATCCTCGACCGCGGTATCGTAATTGACGCTTGGGTTCGTGTTTCCTTAGTTGGTatcgagagaccacgtcagcatgtc	AVEKTNSSSSLAEVhDRILDRGIVIDAWVRVSLVG
Ana-A-K22R-I16S	ggcgggcggtctcacatatgGCAGTTGAAAAAACCAATTCTTCCTCCAGCTTGGCAGAAGTTagcGATAGAATCCTCGACCGCGGTATCGTAATTGACGCTTGGGTTCGTGTTTCCTTAGTTGGTatcgagagaccacgtcagcatgtc	AVEKTNSSSSLAEVsDRILDRGIVIDAWVRVSLVG
Ana-A-K22R-I16G	ggcgggcggtctcacatatgGCAGTTGAAAAAACCAATTCTTCCTCCAGCTTGGCAGAAGTTggcGATAGAATCCTCGACCGCGGTATCGTAATTGACGCTTGGGTTCGTGTTTCCTTAGTTGGTatcgagagaccacgtcagcatgtc	AVEKTNSSSSLAEVgDRILDRGIVIDAWVRVSLVG
Ana-A-K22R-I16*	ggcgggcggtctcacatatgGCAGTTGAAAAAACCAATTCTTCCTCCAGCTTGGCAGAAGTTtaaGATAGAATCCTCGACCGCGGTATCGTAATTGACGCTTGGGTTCGTGTTTCCTTAGTTGGTatcgagagaccacgtcagcatgtc	AVEKTNSSSSLAEV*DRILDRGIVIDAWVRVSLVG
Ana-A-K22R-D17F	ggcgggcggtctcacatatgGCAGTTGAAAAAACCAATTCTTCCTCCAGCTTGGCAGAAGTTATTtttAGAATCCTCGACCGCGGTATCGTAATTGACGCTTGGGTTCGTGTTTCCTTAGTTGGTatcgagagaccacgtcagcatgtc	AVEKTNSSSSLAEVIfRILDRGIVIDAWVRVSLVG
Ana-A-K22R-D17L	ggcgggcggtctcacatatgGCAGTTGAAAAAACCAATTCTTCCTCCAGCTTGGCAGAAGTTATTctgAGAATCCTCGACCGCGGTATCGTAATTGACGCTTGGGTTCGTGTTTCCTTAGTTGGTatcgagagaccacgtcagcatgtc	AVEKTNSSSSLAEVIlRILDRGIVIDAWVRVSLVG
Ana-A-K22R-D17I	ggcgggcggtctcacatatgGCAGTTGAAAAAACCAATTCTTCCTCCAGCTTGGCAGAAGTTATTattAGAATCCTCGACCGCGGTATCGTAATTGACGCTTGGGTTCGTGTTTCCTTAGTTGGTatcgagagaccacgtcagcatgtc	AVEKTNSSSSLAEVIiRILDRGIVIDAWVRVSLVG
Ana-A-K22R-D17M	ggcgggcggtctcacatatgGCAGTTGAAAAAACCAATTCTTCCTCCAGCTTGGCAGAAGTTATTatgAGAATCCTCGACCGCGGTATCGTAATTGACGCTTGGGTTCGTGTTTCCTTAGTTGGTatcgagagaccacgtcagcatgtc	AVEKTNSSSSLAEVImRILDRGIVIDAWVRVSLVG
Ana-A-K22R-D17P	ggcgggcggtctcacatatgGCAGTTGAAAAAACCAATTCTTCCTCCAGCTTGGCAGAAGTTATTccgAGAATCCTCGACCGCGGTATCGTAATTGACGCTTGGGTTCGTGTTTCCTTAGTTGGTatcgagagaccacgtcagcatgtc	AVEKTNSSSSLAEVIpRILDRGIVIDAWVRVSLVG
Ana-A-K22R-D17T	ggcgggcggtctcacatatgGCAGTTGAAAAAACCAATTCTTCCTCCAGCTTGGCAGAAGTTATTaccAGAATCCTCGACCGCGGTATCGTAATTGACGCTTGGGTTCGTGTTTCCTTAGTTGGTatcgagagaccacgtcagcatgtc	AVEKTNSSSSLAEVItRILDRGIVIDAWVRVSLVG
Ana-A-K22R-D17V	ggcgggcggtctcacatatgGCAGTTGAAAAAACCAATTCTTCCTCCAGCTTGGCAGAAGTTATTgtgAGAATCCTCGACCGCGGTATCGTAATTGACGCTTGGGTTCGTGTTTCCTTAGTTGGTatcgagagaccacgtcagcatgtc	AVEKTNSSSSLAEVIvRILDRGIVIDAWVRVSLVG
Ana-A-K22R-D17Q	ggcgggcggtctcacatatgGCAGTTGAAAAAACCAATTCTTCCTCCAGCTTGGCAGAAGTTATTcagAGAATCCTCGACCGCGGTATCGTAATTGACGCTTGGGTTCGTGTTTCCTTAGTTGGTatcgagagaccacgtcagcatgtc	AVEKTNSSSSLAEVIqRILDRGIVIDAWVRVSLVG
Ana-A-K22R-D17N	ggcgggcggtctcacatatgGCAGTTGAAAAAACCAATTCTTCCTCCAGCTTGGCAGAAGTTATTaacAGAATCCTCGACCGCGGTATCGTAATTGACGCTTGGGTTCGTGTTTCCTTAGTTGGTatcgagagaccacgtcagcatgtc	AVEKTNSSSSLAEVInRILDRGIVIDAWVRVSLVG
Ana-A-K22R-D17K	ggcgggcggtctcacatatgGCAGTTGAAAAAACCAATTCTTCCTCCAGCTTGGCAGAAGTTATTaaaAGAATCCTCGACCGCGGTATCGTAATTGACGCTTGGGTTCGTGTTTCCTTAGTTGGTatcgagagaccacgtcagcatgtc	AVEKTNSSSSLAEVIkRILDRGIVIDAWVRVSLVG
Ana-A-K22R-D17A	ggcgggcggtctcacatatgGCAGTTGAAAAAACCAATTCTTCCTCCAGCTTGGCAGAAGTTATTgcgAGAATCCTCGACCGCGGTATCGTAATTGACGCTTGGGTTCGTGTTTCCTTAGTTGGTatcgagagaccacgtcagcatgtc	AVEKTNSSSSLAEVIaRILDRGIVIDAWVRVSLVG
Ana-A-K22R-D17E	ggcgggcggtctcacatatgGCAGTTGAAAAAACCAATTCTTCCTCCAGCTTGGCAGAAGTTATTgaaAGAATCCTCGACCGCGGTATCGTAATTGACGCTTGGGTTCGTGTTTCCTTAGTTGGTatcgagagaccacgtcagcatgtc	AVEKTNSSSSLAEVIeRILDRGIVIDAWVRVSLVG
Ana-A-K22R-D17W	ggcgggcggtctcacatatgGCAGTTGAAAAAACCAATTCTTCCTCCAGCTTGGCAGAAGTTATTtggAGAATCCTCGACCGCGGTATCGTAATTGACGCTTGGGTTCGTGTTTCCTTAGTTGGTatcgagagaccacgtcagcatgtc	AVEKTNSSSSLAEVIwRILDRGIVIDAWVRVSLVG
Ana-A-K22R-D17R	ggcgggcggtctcacatatgGCAGTTGAAAAAACCAATTCTTCCTCCAGCTTGGCAGAAGTTATTcgcAGAATCCTCGACCGCGGTATCGTAATTGACGCTTGGGTTCGTGTTTCCTTAGTTGGTatcgagagaccacgtcagcatgtc	AVEKTNSSSSLAEVIrRILDRGIVIDAWVRVSLVG
Ana-A-K22R-D17C	ggcgggcggtctcacatatgGCAGTTGAAAAAACCAATTCTTCCTCCAGCTTGGCAGAAGTTATTtgcAGAATCCTCGACCGCGGTATCGTAATTGACGCTTGGGTTCGTGTTTCCTTAGTTGGTatcgagagaccacgtcagcatgtc	AVEKTNSSSSLAEVIcRILDRGIVIDAWVRVSLVG
Ana-A-K22R-D17Y	ggcgggcggtctcacatatgGCAGTTGAAAAAACCAATTCTTCCTCCAGCTTGGCAGAAGTTATTtatAGAATCCTCGACCGCGGTATCGTAATTGACGCTTGGGTTCGTGTTTCCTTAGTTGGTatcgagagaccacgtcagcatgtc	AVEKTNSSSSLAEVIyRILDRGIVIDAWVRVSLVG
Ana-A-K22R-D17H	ggcgggcggtctcacatatgGCAGTTGAAAAAACCAATTCTTCCTCCAGCTTGGCAGAAGTTATTcatAGAATCCTCGACCGCGGTATCGTAATTGACGCTTGGGTTCGTGTTTCCTTAGTTGGTatcgagagaccacgtcagcatgtc	AVEKTNSSSSLAEVIhRILDRGIVIDAWVRVSLVG
Ana-A-K22R-D17S	ggcgggcggtctcacatatgGCAGTTGAAAAAACCAATTCTTCCTCCAGCTTGGCAGAAGTTATTagcAGAATCCTCGACCGCGGTATCGTAATTGACGCTTGGGTTCGTGTTTCCTTAGTTGGTatcgagagaccacgtcagcatgtc	AVEKTNSSSSLAEVIsRILDRGIVIDAWVRVSLVG
Ana-A-K22R-D17G	ggcgggcggtctcacatatgGCAGTTGAAAAAACCAATTCTTCCTCCAGCTTGGCAGAAGTTATTggcAGAATCCTCGACCGCGGTATCGTAATTGACGCTTGGGTTCGTGTTTCCTTAGTTGGTatcgagagaccacgtcagcatgtc	AVEKTNSSSSLAEVIgRILDRGIVIDAWVRVSLVG
Ana-A-K22R-D17*	ggcgggcggtctcacatatgGCAGTTGAAAAAACCAATTCTTCCTCCAGCTTGGCAGAAGTTATTtaaAGAATCCTCGACCGCGGTATCGTAATTGACGCTTGGGTTCGTGTTTCCTTAGTTGGTatcgagagaccacgtcagcatgtc	AVEKTNSSSSLAEVI*RILDRGIVIDAWVRVSLVG
Ana-A-K22R-R18F	ggcgggcggtctcacatatgGCAGTTGAAAAAACCAATTCTTCCTCCAGCTTGGCAGAAGTTATTGATtttATCCTCGACCGCGGTATCGTAATTGACGCTTGGGTTCGTGTTTCCTTAGTTGGTatcgagagaccacgtcagcatgtc	AVEKTNSSSSLAEVIDfILDRGIVIDAWVRVSLVG
Ana-A-K22R-R18L	ggcgggcggtctcacatatgGCAGTTGAAAAAACCAATTCTTCCTCCAGCTTGGCAGAAGTTATTGATctgATCCTCGACCGCGGTATCGTAATTGACGCTTGGGTTCGTGTTTCCTTAGTTGGTatcgagagaccacgtcagcatgtc	AVEKTNSSSSLAEVIDlILDRGIVIDAWVRVSLVG
Ana-A-K22R-R18I	ggcgggcggtctcacatatgGCAGTTGAAAAAACCAATTCTTCCTCCAGCTTGGCAGAAGTTATTGATattATCCTCGACCGCGGTATCGTAATTGACGCTTGGGTTCGTGTTTCCTTAGTTGGTatcgagagaccacgtcagcatgtc	AVEKTNSSSSLAEVIDiILDRGIVIDAWVRVSLVG
Ana-A-K22R-R18M	ggcgggcggtctcacatatgGCAGTTGAAAAAACCAATTCTTCCTCCAGCTTGGCAGAAGTTATTGATatgATCCTCGACCGCGGTATCGTAATTGACGCTTGGGTTCGTGTTTCCTTAGTTGGTatcgagagaccacgtcagcatgtc	AVEKTNSSSSLAEVIDmILDRGIVIDAWVRVSLVG
Ana-A-K22R-R18P	ggcgggcggtctcacatatgGCAGTTGAAAAAACCAATTCTTCCTCCAGCTTGGCAGAAGTTATTGATccgATCCTCGACCGCGGTATCGTAATTGACGCTTGGGTTCGTGTTTCCTTAGTTGGTatcgagagaccacgtcagcatgtc	AVEKTNSSSSLAEVIDpILDRGIVIDAWVRVSLVG
Ana-A-K22R-R18T	ggcgggcggtctcacatatgGCAGTTGAAAAAACCAATTCTTCCTCCAGCTTGGCAGAAGTTATTGATaccATCCTCGACCGCGGTATCGTAATTGACGCTTGGGTTCGTGTTTCCTTAGTTGGTatcgagagaccacgtcagcatgtc	AVEKTNSSSSLAEVIDtILDRGIVIDAWVRVSLVG
Ana-A-K22R-R18V	ggcgggcggtctcacatatgGCAGTTGAAAAAACCAATTCTTCCTCCAGCTTGGCAGAAGTTATTGATgtgATCCTCGACCGCGGTATCGTAATTGACGCTTGGGTTCGTGTTTCCTTAGTTGGTatcgagagaccacgtcagcatgtc	AVEKTNSSSSLAEVIDvILDRGIVIDAWVRVSLVG
Ana-A-K22R-R18Q	ggcgggcggtctcacatatgGCAGTTGAAAAAACCAATTCTTCCTCCAGCTTGGCAGAAGTTATTGATcagATCCTCGACCGCGGTATCGTAATTGACGCTTGGGTTCGTGTTTCCTTAGTTGGTatcgagagaccacgtcagcatgtc	AVEKTNSSSSLAEVIDqILDRGIVIDAWVRVSLVG
Ana-A-K22R-R18N	ggcgggcggtctcacatatgGCAGTTGAAAAAACCAATTCTTCCTCCAGCTTGGCAGAAGTTATTGATaacATCCTCGACCGCGGTATCGTAATTGACGCTTGGGTTCGTGTTTCCTTAGTTGGTatcgagagaccacgtcagcatgtc	AVEKTNSSSSLAEVIDnILDRGIVIDAWVRVSLVG
Ana-A-K22R-R18K	ggcgggcggtctcacatatgGCAGTTGAAAAAACCAATTCTTCCTCCAGCTTGGCAGAAGTTATTGATaaaATCCTCGACCGCGGTATCGTAATTGACGCTTGGGTTCGTGTTTCCTTAGTTGGTatcgagagaccacgtcagcatgtc	AVEKTNSSSSLAEVIDkILDRGIVIDAWVRVSLVG
Ana-A-K22R-R18D	ggcgggcggtctcacatatgGCAGTTGAAAAAACCAATTCTTCCTCCAGCTTGGCAGAAGTTATTGATgatATCCTCGACCGCGGTATCGTAATTGACGCTTGGGTTCGTGTTTCCTTAGTTGGTatcgagagaccacgtcagcatgtc	AVEKTNSSSSLAEVIDdILDRGIVIDAWVRVSLVG
Ana-A-K22R-R18A	ggcgggcggtctcacatatgGCAGTTGAAAAAACCAATTCTTCCTCCAGCTTGGCAGAAGTTATTGATgcgATCCTCGACCGCGGTATCGTAATTGACGCTTGGGTTCGTGTTTCCTTAGTTGGTatcgagagaccacgtcagcatgtc	AVEKTNSSSSLAEVIDaILDRGIVIDAWVRVSLVG
Ana-A-K22R-R18E	ggcgggcggtctcacatatgGCAGTTGAAAAAACCAATTCTTCCTCCAGCTTGGCAGAAGTTATTGATgaaATCCTCGACCGCGGTATCGTAATTGACGCTTGGGTTCGTGTTTCCTTAGTTGGTatcgagagaccacgtcagcatgtc	AVEKTNSSSSLAEVIDeILDRGIVIDAWVRVSLVG
Ana-A-K22R-R18W	ggcgggcggtctcacatatgGCAGTTGAAAAAACCAATTCTTCCTCCAGCTTGGCAGAAGTTATTGATtggATCCTCGACCGCGGTATCGTAATTGACGCTTGGGTTCGTGTTTCCTTAGTTGGTatcgagagaccacgtcagcatgtc	AVEKTNSSSSLAEVIDwILDRGIVIDAWVRVSLVG
Ana-A-K22R-R18C	ggcgggcggtctcacatatgGCAGTTGAAAAAACCAATTCTTCCTCCAGCTTGGCAGAAGTTATTGATtgcATCCTCGACCGCGGTATCGTAATTGACGCTTGGGTTCGTGTTTCCTTAGTTGGTatcgagagaccacgtcagcatgtc	AVEKTNSSSSLAEVIDcILDRGIVIDAWVRVSLVG
Ana-A-K22R-R18Y	ggcgggcggtctcacatatgGCAGTTGAAAAAACCAATTCTTCCTCCAGCTTGGCAGAAGTTATTGATtatATCCTCGACCGCGGTATCGTAATTGACGCTTGGGTTCGTGTTTCCTTAGTTGGTatcgagagaccacgtcagcatgtc	AVEKTNSSSSLAEVIDyILDRGIVIDAWVRVSLVG
Ana-A-K22R-R18H	ggcgggcggtctcacatatgGCAGTTGAAAAAACCAATTCTTCCTCCAGCTTGGCAGAAGTTATTGATcatATCCTCGACCGCGGTATCGTAATTGACGCTTGGGTTCGTGTTTCCTTAGTTGGTatcgagagaccacgtcagcatgtc	AVEKTNSSSSLAEVIDhILDRGIVIDAWVRVSLVG
Ana-A-K22R-R18S	ggcgggcggtctcacatatgGCAGTTGAAAAAACCAATTCTTCCTCCAGCTTGGCAGAAGTTATTGATagcATCCTCGACCGCGGTATCGTAATTGACGCTTGGGTTCGTGTTTCCTTAGTTGGTatcgagagaccacgtcagcatgtc	AVEKTNSSSSLAEVIDsILDRGIVIDAWVRVSLVG
Ana-A-K22R-R18G	ggcgggcggtctcacatatgGCAGTTGAAAAAACCAATTCTTCCTCCAGCTTGGCAGAAGTTATTGATggcATCCTCGACCGCGGTATCGTAATTGACGCTTGGGTTCGTGTTTCCTTAGTTGGTatcgagagaccacgtcagcatgtc	AVEKTNSSSSLAEVIDgILDRGIVIDAWVRVSLVG
Ana-A-K22R-R18*	ggcgggcggtctcacatatgGCAGTTGAAAAAACCAATTCTTCCTCCAGCTTGGCAGAAGTTATTGATtaaATCCTCGACCGCGGTATCGTAATTGACGCTTGGGTTCGTGTTTCCTTAGTTGGTatcgagagaccacgtcagcatgtc	AVEKTNSSSSLAEVID*ILDRGIVIDAWVRVSLVG
Ana-A-K22R-I19F	ggcgggcggtctcacatatgGCAGTTGAAAAAACCAATTCTTCCTCCAGCTTGGCAGAAGTTATTGATAGAtttCTCGACCGCGGTATCGTAATTGACGCTTGGGTTCGTGTTTCCTTAGTTGGTatcgagagaccacgtcagcatgtc	AVEKTNSSSSLAEVIDRfLDRGIVIDAWVRVSLVG
Ana-A-K22R-I19L	ggcgggcggtctcacatatgGCAGTTGAAAAAACCAATTCTTCCTCCAGCTTGGCAGAAGTTATTGATAGActgCTCGACCGCGGTATCGTAATTGACGCTTGGGTTCGTGTTTCCTTAGTTGGTatcgagagaccacgtcagcatgtc	AVEKTNSSSSLAEVIDRlLDRGIVIDAWVRVSLVG
Ana-A-K22R-I19M	ggcgggcggtctcacatatgGCAGTTGAAAAAACCAATTCTTCCTCCAGCTTGGCAGAAGTTATTGATAGAatgCTCGACCGCGGTATCGTAATTGACGCTTGGGTTCGTGTTTCCTTAGTTGGTatcgagagaccacgtcagcatgtc	AVEKTNSSSSLAEVIDRmLDRGIVIDAWVRVSLVG
Ana-A-K22R-I19P	ggcgggcggtctcacatatgGCAGTTGAAAAAACCAATTCTTCCTCCAGCTTGGCAGAAGTTATTGATAGAccgCTCGACCGCGGTATCGTAATTGACGCTTGGGTTCGTGTTTCCTTAGTTGGTatcgagagaccacgtcagcatgtc	AVEKTNSSSSLAEVIDRpLDRGIVIDAWVRVSLVG
Ana-A-K22R-I19T	ggcgggcggtctcacatatgGCAGTTGAAAAAACCAATTCTTCCTCCAGCTTGGCAGAAGTTATTGATAGAaccCTCGACCGCGGTATCGTAATTGACGCTTGGGTTCGTGTTTCCTTAGTTGGTatcgagagaccacgtcagcatgtc	AVEKTNSSSSLAEVIDRtLDRGIVIDAWVRVSLVG
Ana-A-K22R-I19V	ggcgggcggtctcacatatgGCAGTTGAAAAAACCAATTCTTCCTCCAGCTTGGCAGAAGTTATTGATAGAgtgCTCGACCGCGGTATCGTAATTGACGCTTGGGTTCGTGTTTCCTTAGTTGGTatcgagagaccacgtcagcatgtc	AVEKTNSSSSLAEVIDRvLDRGIVIDAWVRVSLVG
Ana-A-K22R-I19Q	ggcgggcggtctcacatatgGCAGTTGAAAAAACCAATTCTTCCTCCAGCTTGGCAGAAGTTATTGATAGAcagCTCGACCGCGGTATCGTAATTGACGCTTGGGTTCGTGTTTCCTTAGTTGGTatcgagagaccacgtcagcatgtc	AVEKTNSSSSLAEVIDRqLDRGIVIDAWVRVSLVG
Ana-A-K22R-I19N	ggcgggcggtctcacatatgGCAGTTGAAAAAACCAATTCTTCCTCCAGCTTGGCAGAAGTTATTGATAGAaacCTCGACCGCGGTATCGTAATTGACGCTTGGGTTCGTGTTTCCTTAGTTGGTatcgagagaccacgtcagcatgtc	AVEKTNSSSSLAEVIDRnLDRGIVIDAWVRVSLVG
Ana-A-K22R-I19K	ggcgggcggtctcacatatgGCAGTTGAAAAAACCAATTCTTCCTCCAGCTTGGCAGAAGTTATTGATAGAaaaCTCGACCGCGGTATCGTAATTGACGCTTGGGTTCGTGTTTCCTTAGTTGGTatcgagagaccacgtcagcatgtc	AVEKTNSSSSLAEVIDRkLDRGIVIDAWVRVSLVG
Ana-A-K22R-I19D	ggcgggcggtctcacatatgGCAGTTGAAAAAACCAATTCTTCCTCCAGCTTGGCAGAAGTTATTGATAGAgatCTCGACCGCGGTATCGTAATTGACGCTTGGGTTCGTGTTTCCTTAGTTGGTatcgagagaccacgtcagcatgtc	AVEKTNSSSSLAEVIDRdLDRGIVIDAWVRVSLVG
Ana-A-K22R-I19A	ggcgggcggtctcacatatgGCAGTTGAAAAAACCAATTCTTCCTCCAGCTTGGCAGAAGTTATTGATAGAgcgCTCGACCGCGGTATCGTAATTGACGCTTGGGTTCGTGTTTCCTTAGTTGGTatcgagagaccacgtcagcatgtc	AVEKTNSSSSLAEVIDRaLDRGIVIDAWVRVSLVG
Ana-A-K22R-I19E	ggcgggcggtctcacatatgGCAGTTGAAAAAACCAATTCTTCCTCCAGCTTGGCAGAAGTTATTGATAGAgaaCTCGACCGCGGTATCGTAATTGACGCTTGGGTTCGTGTTTCCTTAGTTGGTatcgagagaccacgtcagcatgtc	AVEKTNSSSSLAEVIDReLDRGIVIDAWVRVSLVG
Ana-A-K22R-I19W	ggcgggcggtctcacatatgGCAGTTGAAAAAACCAATTCTTCCTCCAGCTTGGCAGAAGTTATTGATAGAtggCTCGACCGCGGTATCGTAATTGACGCTTGGGTTCGTGTTTCCTTAGTTGGTatcgagagaccacgtcagcatgtc	AVEKTNSSSSLAEVIDRwLDRGIVIDAWVRVSLVG
Ana-A-K22R-I19R	ggcgggcggtctcacatatgGCAGTTGAAAAAACCAATTCTTCCTCCAGCTTGGCAGAAGTTATTGATAGAcgcCTCGACCGCGGTATCGTAATTGACGCTTGGGTTCGTGTTTCCTTAGTTGGTatcgagagaccacgtcagcatgtc	AVEKTNSSSSLAEVIDRrLDRGIVIDAWVRVSLVG
Ana-A-K22R-I19C	ggcgggcggtctcacatatgGCAGTTGAAAAAACCAATTCTTCCTCCAGCTTGGCAGAAGTTATTGATAGAtgcCTCGACCGCGGTATCGTAATTGACGCTTGGGTTCGTGTTTCCTTAGTTGGTatcgagagaccacgtcagcatgtc	AVEKTNSSSSLAEVIDRcLDRGIVIDAWVRVSLVG
Ana-A-K22R-I19Y	ggcgggcggtctcacatatgGCAGTTGAAAAAACCAATTCTTCCTCCAGCTTGGCAGAAGTTATTGATAGAtatCTCGACCGCGGTATCGTAATTGACGCTTGGGTTCGTGTTTCCTTAGTTGGTatcgagagaccacgtcagcatgtc	AVEKTNSSSSLAEVIDRyLDRGIVIDAWVRVSLVG
Ana-A-K22R-I19H	ggcgggcggtctcacatatgGCAGTTGAAAAAACCAATTCTTCCTCCAGCTTGGCAGAAGTTATTGATAGAcatCTCGACCGCGGTATCGTAATTGACGCTTGGGTTCGTGTTTCCTTAGTTGGTatcgagagaccacgtcagcatgtc	AVEKTNSSSSLAEVIDRhLDRGIVIDAWVRVSLVG
Ana-A-K22R-I19S	ggcgggcggtctcacatatgGCAGTTGAAAAAACCAATTCTTCCTCCAGCTTGGCAGAAGTTATTGATAGAagcCTCGACCGCGGTATCGTAATTGACGCTTGGGTTCGTGTTTCCTTAGTTGGTatcgagagaccacgtcagcatgtc	AVEKTNSSSSLAEVIDRsLDRGIVIDAWVRVSLVG
Ana-A-K22R-I19G	ggcgggcggtctcacatatgGCAGTTGAAAAAACCAATTCTTCCTCCAGCTTGGCAGAAGTTATTGATAGAggcCTCGACCGCGGTATCGTAATTGACGCTTGGGTTCGTGTTTCCTTAGTTGGTatcgagagaccacgtcagcatgtc	AVEKTNSSSSLAEVIDRgLDRGIVIDAWVRVSLVG
Ana-A-K22R-I19*	ggcgggcggtctcacatatgGCAGTTGAAAAAACCAATTCTTCCTCCAGCTTGGCAGAAGTTATTGATAGAtaaCTCGACCGCGGTATCGTAATTGACGCTTGGGTTCGTGTTTCCTTAGTTGGTatcgagagaccacgtcagcatgtc	AVEKTNSSSSLAEVIDR*LDRGIVIDAWVRVSLVG
Ana-A-K22R-L20F	ggcgggcggtctcacatatgGCAGTTGAAAAAACCAATTCTTCCTCCAGCTTGGCAGAAGTTATTGATAGAATCtttGACCGCGGTATCGTAATTGACGCTTGGGTTCGTGTTTCCTTAGTTGGTatcgagagaccacgtcagcatgtc	AVEKTNSSSSLAEVIDRIfDRGIVIDAWVRVSLVG
Ana-A-K22R-L20I	ggcgggcggtctcacatatgGCAGTTGAAAAAACCAATTCTTCCTCCAGCTTGGCAGAAGTTATTGATAGAATCattGACCGCGGTATCGTAATTGACGCTTGGGTTCGTGTTTCCTTAGTTGGTatcgagagaccacgtcagcatgtc	AVEKTNSSSSLAEVIDRIiDRGIVIDAWVRVSLVG
Ana-A-K22R-L20M	ggcgggcggtctcacatatgGCAGTTGAAAAAACCAATTCTTCCTCCAGCTTGGCAGAAGTTATTGATAGAATCatgGACCGCGGTATCGTAATTGACGCTTGGGTTCGTGTTTCCTTAGTTGGTatcgagagaccacgtcagcatgtc	AVEKTNSSSSLAEVIDRImDRGIVIDAWVRVSLVG
Ana-A-K22R-L20P	ggcgggcggtctcacatatgGCAGTTGAAAAAACCAATTCTTCCTCCAGCTTGGCAGAAGTTATTGATAGAATCccgGACCGCGGTATCGTAATTGACGCTTGGGTTCGTGTTTCCTTAGTTGGTatcgagagaccacgtcagcatgtc	AVEKTNSSSSLAEVIDRIpDRGIVIDAWVRVSLVG
Ana-A-K22R-L20T	ggcgggcggtctcacatatgGCAGTTGAAAAAACCAATTCTTCCTCCAGCTTGGCAGAAGTTATTGATAGAATCaccGACCGCGGTATCGTAATTGACGCTTGGGTTCGTGTTTCCTTAGTTGGTatcgagagaccacgtcagcatgtc	AVEKTNSSSSLAEVIDRItDRGIVIDAWVRVSLVG
Ana-A-K22R-L20V	ggcgggcggtctcacatatgGCAGTTGAAAAAACCAATTCTTCCTCCAGCTTGGCAGAAGTTATTGATAGAATCgtgGACCGCGGTATCGTAATTGACGCTTGGGTTCGTGTTTCCTTAGTTGGTatcgagagaccacgtcagcatgtc	AVEKTNSSSSLAEVIDRIvDRGIVIDAWVRVSLVG
Ana-A-K22R-L20Q	ggcgggcggtctcacatatgGCAGTTGAAAAAACCAATTCTTCCTCCAGCTTGGCAGAAGTTATTGATAGAATCcagGACCGCGGTATCGTAATTGACGCTTGGGTTCGTGTTTCCTTAGTTGGTatcgagagaccacgtcagcatgtc	AVEKTNSSSSLAEVIDRIqDRGIVIDAWVRVSLVG
Ana-A-K22R-L20N	ggcgggcggtctcacatatgGCAGTTGAAAAAACCAATTCTTCCTCCAGCTTGGCAGAAGTTATTGATAGAATCaacGACCGCGGTATCGTAATTGACGCTTGGGTTCGTGTTTCCTTAGTTGGTatcgagagaccacgtcagcatgtc	AVEKTNSSSSLAEVIDRInDRGIVIDAWVRVSLVG
Ana-A-K22R-L20K	ggcgggcggtctcacatatgGCAGTTGAAAAAACCAATTCTTCCTCCAGCTTGGCAGAAGTTATTGATAGAATCaaaGACCGCGGTATCGTAATTGACGCTTGGGTTCGTGTTTCCTTAGTTGGTatcgagagaccacgtcagcatgtc	AVEKTNSSSSLAEVIDRIkDRGIVIDAWVRVSLVG
Ana-A-K22R-L20D	ggcgggcggtctcacatatgGCAGTTGAAAAAACCAATTCTTCCTCCAGCTTGGCAGAAGTTATTGATAGAATCgatGACCGCGGTATCGTAATTGACGCTTGGGTTCGTGTTTCCTTAGTTGGTatcgagagaccacgtcagcatgtc	AVEKTNSSSSLAEVIDRIdDRGIVIDAWVRVSLVG
Ana-A-K22R-L20A	ggcgggcggtctcacatatgGCAGTTGAAAAAACCAATTCTTCCTCCAGCTTGGCAGAAGTTATTGATAGAATCgcgGACCGCGGTATCGTAATTGACGCTTGGGTTCGTGTTTCCTTAGTTGGTatcgagagaccacgtcagcatgtc	AVEKTNSSSSLAEVIDRIaDRGIVIDAWVRVSLVG
Ana-A-K22R-L20E	ggcgggcggtctcacatatgGCAGTTGAAAAAACCAATTCTTCCTCCAGCTTGGCAGAAGTTATTGATAGAATCgaaGACCGCGGTATCGTAATTGACGCTTGGGTTCGTGTTTCCTTAGTTGGTatcgagagaccacgtcagcatgtc	AVEKTNSSSSLAEVIDRIeDRGIVIDAWVRVSLVG
Ana-A-K22R-L20W	ggcgggcggtctcacatatgGCAGTTGAAAAAACCAATTCTTCCTCCAGCTTGGCAGAAGTTATTGATAGAATCtggGACCGCGGTATCGTAATTGACGCTTGGGTTCGTGTTTCCTTAGTTGGTatcgagagaccacgtcagcatgtc	AVEKTNSSSSLAEVIDRIwDRGIVIDAWVRVSLVG
Ana-A-K22R-L20R	ggcgggcggtctcacatatgGCAGTTGAAAAAACCAATTCTTCCTCCAGCTTGGCAGAAGTTATTGATAGAATCcgcGACCGCGGTATCGTAATTGACGCTTGGGTTCGTGTTTCCTTAGTTGGTatcgagagaccacgtcagcatgtc	AVEKTNSSSSLAEVIDRIrDRGIVIDAWVRVSLVG
Ana-A-K22R-L20C	ggcgggcggtctcacatatgGCAGTTGAAAAAACCAATTCTTCCTCCAGCTTGGCAGAAGTTATTGATAGAATCtgcGACCGCGGTATCGTAATTGACGCTTGGGTTCGTGTTTCCTTAGTTGGTatcgagagaccacgtcagcatgtc	AVEKTNSSSSLAEVIDRIcDRGIVIDAWVRVSLVG
Ana-A-K22R-L20Y	ggcgggcggtctcacatatgGCAGTTGAAAAAACCAATTCTTCCTCCAGCTTGGCAGAAGTTATTGATAGAATCtatGACCGCGGTATCGTAATTGACGCTTGGGTTCGTGTTTCCTTAGTTGGTatcgagagaccacgtcagcatgtc	AVEKTNSSSSLAEVIDRIyDRGIVIDAWVRVSLVG
Ana-A-K22R-L20H	ggcgggcggtctcacatatgGCAGTTGAAAAAACCAATTCTTCCTCCAGCTTGGCAGAAGTTATTGATAGAATCcatGACCGCGGTATCGTAATTGACGCTTGGGTTCGTGTTTCCTTAGTTGGTatcgagagaccacgtcagcatgtc	AVEKTNSSSSLAEVIDRIhDRGIVIDAWVRVSLVG
Ana-A-K22R-L20S	ggcgggcggtctcacatatgGCAGTTGAAAAAACCAATTCTTCCTCCAGCTTGGCAGAAGTTATTGATAGAATCagcGACCGCGGTATCGTAATTGACGCTTGGGTTCGTGTTTCCTTAGTTGGTatcgagagaccacgtcagcatgtc	AVEKTNSSSSLAEVIDRIsDRGIVIDAWVRVSLVG
Ana-A-K22R-L20G	ggcgggcggtctcacatatgGCAGTTGAAAAAACCAATTCTTCCTCCAGCTTGGCAGAAGTTATTGATAGAATCggcGACCGCGGTATCGTAATTGACGCTTGGGTTCGTGTTTCCTTAGTTGGTatcgagagaccacgtcagcatgtc	AVEKTNSSSSLAEVIDRIgDRGIVIDAWVRVSLVG
Ana-A-K22R-L20*	ggcgggcggtctcacatatgGCAGTTGAAAAAACCAATTCTTCCTCCAGCTTGGCAGAAGTTATTGATAGAATCtaaGACCGCGGTATCGTAATTGACGCTTGGGTTCGTGTTTCCTTAGTTGGTatcgagagaccacgtcagcatgtc	AVEKTNSSSSLAEVIDRI*DRGIVIDAWVRVSLVG
Ana-A-K22R-D21F	ggcgggcggtctcacatatgGCAGTTGAAAAAACCAATTCTTCCTCCAGCTTGGCAGAAGTTATTGATAGAATCCTCtttCGCGGTATCGTAATTGACGCTTGGGTTCGTGTTTCCTTAGTTGGTatcgagagaccacgtcagcatgtc	AVEKTNSSSSLAEVIDRILfRGIVIDAWVRVSLVG
Ana-A-K22R-D21L	ggcgggcggtctcacatatgGCAGTTGAAAAAACCAATTCTTCCTCCAGCTTGGCAGAAGTTATTGATAGAATCCTCctgCGCGGTATCGTAATTGACGCTTGGGTTCGTGTTTCCTTAGTTGGTatcgagagaccacgtcagcatgtc	AVEKTNSSSSLAEVIDRILlRGIVIDAWVRVSLVG
Ana-A-K22R-D21I	ggcgggcggtctcacatatgGCAGTTGAAAAAACCAATTCTTCCTCCAGCTTGGCAGAAGTTATTGATAGAATCCTCattCGCGGTATCGTAATTGACGCTTGGGTTCGTGTTTCCTTAGTTGGTatcgagagaccacgtcagcatgtc	AVEKTNSSSSLAEVIDRILiRGIVIDAWVRVSLVG
Ana-A-K22R-D21M	ggcgggcggtctcacatatgGCAGTTGAAAAAACCAATTCTTCCTCCAGCTTGGCAGAAGTTATTGATAGAATCCTCatgCGCGGTATCGTAATTGACGCTTGGGTTCGTGTTTCCTTAGTTGGTatcgagagaccacgtcagcatgtc	AVEKTNSSSSLAEVIDRILmRGIVIDAWVRVSLVG
Ana-A-K22R-D21P	ggcgggcggtctcacatatgGCAGTTGAAAAAACCAATTCTTCCTCCAGCTTGGCAGAAGTTATTGATAGAATCCTCccgCGCGGTATCGTAATTGACGCTTGGGTTCGTGTTTCCTTAGTTGGTatcgagagaccacgtcagcatgtc	AVEKTNSSSSLAEVIDRILpRGIVIDAWVRVSLVG
Ana-A-K22R-D21T	ggcgggcggtctcacatatgGCAGTTGAAAAAACCAATTCTTCCTCCAGCTTGGCAGAAGTTATTGATAGAATCCTCaccCGCGGTATCGTAATTGACGCTTGGGTTCGTGTTTCCTTAGTTGGTatcgagagaccacgtcagcatgtc	AVEKTNSSSSLAEVIDRILtRGIVIDAWVRVSLVG
Ana-A-K22R-D21V	ggcgggcggtctcacatatgGCAGTTGAAAAAACCAATTCTTCCTCCAGCTTGGCAGAAGTTATTGATAGAATCCTCgtgCGCGGTATCGTAATTGACGCTTGGGTTCGTGTTTCCTTAGTTGGTatcgagagaccacgtcagcatgtc	AVEKTNSSSSLAEVIDRILvRGIVIDAWVRVSLVG
Ana-A-K22R-D21Q	ggcgggcggtctcacatatgGCAGTTGAAAAAACCAATTCTTCCTCCAGCTTGGCAGAAGTTATTGATAGAATCCTCcagCGCGGTATCGTAATTGACGCTTGGGTTCGTGTTTCCTTAGTTGGTatcgagagaccacgtcagcatgtc	AVEKTNSSSSLAEVIDRILqRGIVIDAWVRVSLVG
Ana-A-K22R-D21N	ggcgggcggtctcacatatgGCAGTTGAAAAAACCAATTCTTCCTCCAGCTTGGCAGAAGTTATTGATAGAATCCTCaacCGCGGTATCGTAATTGACGCTTGGGTTCGTGTTTCCTTAGTTGGTatcgagagaccacgtcagcatgtc	AVEKTNSSSSLAEVIDRILnRGIVIDAWVRVSLVG
Ana-A-K22R-D21K	ggcgggcggtctcacatatgGCAGTTGAAAAAACCAATTCTTCCTCCAGCTTGGCAGAAGTTATTGATAGAATCCTCaaaCGCGGTATCGTAATTGACGCTTGGGTTCGTGTTTCCTTAGTTGGTatcgagagaccacgtcagcatgtc	AVEKTNSSSSLAEVIDRILkRGIVIDAWVRVSLVG
Ana-A-K22R-D21A	ggcgggcggtctcacatatgGCAGTTGAAAAAACCAATTCTTCCTCCAGCTTGGCAGAAGTTATTGATAGAATCCTCgcgCGCGGTATCGTAATTGACGCTTGGGTTCGTGTTTCCTTAGTTGGTatcgagagaccacgtcagcatgtc	AVEKTNSSSSLAEVIDRILaRGIVIDAWVRVSLVG
Ana-A-K22R-D21E	ggcgggcggtctcacatatgGCAGTTGAAAAAACCAATTCTTCCTCCAGCTTGGCAGAAGTTATTGATAGAATCCTCgaaCGCGGTATCGTAATTGACGCTTGGGTTCGTGTTTCCTTAGTTGGTatcgagagaccacgtcagcatgtc	AVEKTNSSSSLAEVIDRILeRGIVIDAWVRVSLVG
Ana-A-K22R-D21W	ggcgggcggtctcacatatgGCAGTTGAAAAAACCAATTCTTCCTCCAGCTTGGCAGAAGTTATTGATAGAATCCTCtggCGCGGTATCGTAATTGACGCTTGGGTTCGTGTTTCCTTAGTTGGTatcgagagaccacgtcagcatgtc	AVEKTNSSSSLAEVIDRILwRGIVIDAWVRVSLVG
Ana-A-K22R-D21R	ggcgggcggtctcacatatgGCAGTTGAAAAAACCAATTCTTCCTCCAGCTTGGCAGAAGTTATTGATAGAATCCTCcgcCGCGGTATCGTAATTGACGCTTGGGTTCGTGTTTCCTTAGTTGGTatcgagagaccacgtcagcatgtc	AVEKTNSSSSLAEVIDRILrRGIVIDAWVRVSLVG
Ana-A-K22R-D21C	ggcgggcggtctcacatatgGCAGTTGAAAAAACCAATTCTTCCTCCAGCTTGGCAGAAGTTATTGATAGAATCCTCtgcCGCGGTATCGTAATTGACGCTTGGGTTCGTGTTTCCTTAGTTGGTatcgagagaccacgtcagcatgtc	AVEKTNSSSSLAEVIDRILcRGIVIDAWVRVSLVG
Ana-A-K22R-D21Y	ggcgggcggtctcacatatgGCAGTTGAAAAAACCAATTCTTCCTCCAGCTTGGCAGAAGTTATTGATAGAATCCTCtatCGCGGTATCGTAATTGACGCTTGGGTTCGTGTTTCCTTAGTTGGTatcgagagaccacgtcagcatgtc	AVEKTNSSSSLAEVIDRILyRGIVIDAWVRVSLVG
Ana-A-K22R-D21H	ggcgggcggtctcacatatgGCAGTTGAAAAAACCAATTCTTCCTCCAGCTTGGCAGAAGTTATTGATAGAATCCTCcatCGCGGTATCGTAATTGACGCTTGGGTTCGTGTTTCCTTAGTTGGTatcgagagaccacgtcagcatgtc	AVEKTNSSSSLAEVIDRILhRGIVIDAWVRVSLVG
Ana-A-K22R-D21S	ggcgggcggtctcacatatgGCAGTTGAAAAAACCAATTCTTCCTCCAGCTTGGCAGAAGTTATTGATAGAATCCTCagcCGCGGTATCGTAATTGACGCTTGGGTTCGTGTTTCCTTAGTTGGTatcgagagaccacgtcagcatgtc	AVEKTNSSSSLAEVIDRILsRGIVIDAWVRVSLVG
Ana-A-K22R-D21G	ggcgggcggtctcacatatgGCAGTTGAAAAAACCAATTCTTCCTCCAGCTTGGCAGAAGTTATTGATAGAATCCTCggcCGCGGTATCGTAATTGACGCTTGGGTTCGTGTTTCCTTAGTTGGTatcgagagaccacgtcagcatgtc	AVEKTNSSSSLAEVIDRILgRGIVIDAWVRVSLVG
Ana-A-K22R-D21*	ggcgggcggtctcacatatgGCAGTTGAAAAAACCAATTCTTCCTCCAGCTTGGCAGAAGTTATTGATAGAATCCTCtaaCGCGGTATCGTAATTGACGCTTGGGTTCGTGTTTCCTTAGTTGGTatcgagagaccacgtcagcatgtc	AVEKTNSSSSLAEVIDRIL*RGIVIDAWVRVSLVG
Ana-A-K22R-R22F	ggcgggcggtctcacatatgGCAGTTGAAAAAACCAATTCTTCCTCCAGCTTGGCAGAAGTTATTGATAGAATCCTCGACtttGGTATCGTAATTGACGCTTGGGTTCGTGTTTCCTTAGTTGGTatcgagagaccacgtcagcatgtc	AVEKTNSSSSLAEVIDRILDfGIVIDAWVRVSLVG
Ana-A-K22R-R22L	ggcgggcggtctcacatatgGCAGTTGAAAAAACCAATTCTTCCTCCAGCTTGGCAGAAGTTATTGATAGAATCCTCGACctgGGTATCGTAATTGACGCTTGGGTTCGTGTTTCCTTAGTTGGTatcgagagaccacgtcagcatgtc	AVEKTNSSSSLAEVIDRILDlGIVIDAWVRVSLVG
Ana-A-K22R-R22I	ggcgggcggtctcacatatgGCAGTTGAAAAAACCAATTCTTCCTCCAGCTTGGCAGAAGTTATTGATAGAATCCTCGACattGGTATCGTAATTGACGCTTGGGTTCGTGTTTCCTTAGTTGGTatcgagagaccacgtcagcatgtc	AVEKTNSSSSLAEVIDRILDiGIVIDAWVRVSLVG
Ana-A-K22R-R22M	ggcgggcggtctcacatatgGCAGTTGAAAAAACCAATTCTTCCTCCAGCTTGGCAGAAGTTATTGATAGAATCCTCGACatgGGTATCGTAATTGACGCTTGGGTTCGTGTTTCCTTAGTTGGTatcgagagaccacgtcagcatgtc	AVEKTNSSSSLAEVIDRILDmGIVIDAWVRVSLVG
Ana-A-K22R-R22P	ggcgggcggtctcacatatgGCAGTTGAAAAAACCAATTCTTCCTCCAGCTTGGCAGAAGTTATTGATAGAATCCTCGACccgGGTATCGTAATTGACGCTTGGGTTCGTGTTTCCTTAGTTGGTatcgagagaccacgtcagcatgtc	AVEKTNSSSSLAEVIDRILDpGIVIDAWVRVSLVG
Ana-A-K22R-R22T	ggcgggcggtctcacatatgGCAGTTGAAAAAACCAATTCTTCCTCCAGCTTGGCAGAAGTTATTGATAGAATCCTCGACaccGGTATCGTAATTGACGCTTGGGTTCGTGTTTCCTTAGTTGGTatcgagagaccacgtcagcatgtc	AVEKTNSSSSLAEVIDRILDtGIVIDAWVRVSLVG
Ana-A-K22R-R22V	ggcgggcggtctcacatatgGCAGTTGAAAAAACCAATTCTTCCTCCAGCTTGGCAGAAGTTATTGATAGAATCCTCGACgtgGGTATCGTAATTGACGCTTGGGTTCGTGTTTCCTTAGTTGGTatcgagagaccacgtcagcatgtc	AVEKTNSSSSLAEVIDRILDvGIVIDAWVRVSLVG
Ana-A-K22R-R22Q	ggcgggcggtctcacatatgGCAGTTGAAAAAACCAATTCTTCCTCCAGCTTGGCAGAAGTTATTGATAGAATCCTCGACcagGGTATCGTAATTGACGCTTGGGTTCGTGTTTCCTTAGTTGGTatcgagagaccacgtcagcatgtc	AVEKTNSSSSLAEVIDRILDqGIVIDAWVRVSLVG
Ana-A-K22R-R22N	ggcgggcggtctcacatatgGCAGTTGAAAAAACCAATTCTTCCTCCAGCTTGGCAGAAGTTATTGATAGAATCCTCGACaacGGTATCGTAATTGACGCTTGGGTTCGTGTTTCCTTAGTTGGTatcgagagaccacgtcagcatgtc	AVEKTNSSSSLAEVIDRILDnGIVIDAWVRVSLVG
Ana-A-K22R-R22K	ggcgggcggtctcacatatgGCAGTTGAAAAAACCAATTCTTCCTCCAGCTTGGCAGAAGTTATTGATAGAATCCTCGACaaaGGTATCGTAATTGACGCTTGGGTTCGTGTTTCCTTAGTTGGTatcgagagaccacgtcagcatgtc	AVEKTNSSSSLAEVIDRILDkGIVIDAWVRVSLVG
Ana-A-K22R-R22D	ggcgggcggtctcacatatgGCAGTTGAAAAAACCAATTCTTCCTCCAGCTTGGCAGAAGTTATTGATAGAATCCTCGACgatGGTATCGTAATTGACGCTTGGGTTCGTGTTTCCTTAGTTGGTatcgagagaccacgtcagcatgtc	AVEKTNSSSSLAEVIDRILDdGIVIDAWVRVSLVG
Ana-A-K22R-R22A	ggcgggcggtctcacatatgGCAGTTGAAAAAACCAATTCTTCCTCCAGCTTGGCAGAAGTTATTGATAGAATCCTCGACgcgGGTATCGTAATTGACGCTTGGGTTCGTGTTTCCTTAGTTGGTatcgagagaccacgtcagcatgtc	AVEKTNSSSSLAEVIDRILDaGIVIDAWVRVSLVG
Ana-A-K22R-R22E	ggcgggcggtctcacatatgGCAGTTGAAAAAACCAATTCTTCCTCCAGCTTGGCAGAAGTTATTGATAGAATCCTCGACgaaGGTATCGTAATTGACGCTTGGGTTCGTGTTTCCTTAGTTGGTatcgagagaccacgtcagcatgtc	AVEKTNSSSSLAEVIDRILDeGIVIDAWVRVSLVG
Ana-A-K22R-R22W	ggcgggcggtctcacatatgGCAGTTGAAAAAACCAATTCTTCCTCCAGCTTGGCAGAAGTTATTGATAGAATCCTCGACtggGGTATCGTAATTGACGCTTGGGTTCGTGTTTCCTTAGTTGGTatcgagagaccacgtcagcatgtc	AVEKTNSSSSLAEVIDRILDwGIVIDAWVRVSLVG
Ana-A-K22R-R22C	ggcgggcggtctcacatatgGCAGTTGAAAAAACCAATTCTTCCTCCAGCTTGGCAGAAGTTATTGATAGAATCCTCGACtgcGGTATCGTAATTGACGCTTGGGTTCGTGTTTCCTTAGTTGGTatcgagagaccacgtcagcatgtc	AVEKTNSSSSLAEVIDRILDcGIVIDAWVRVSLVG
Ana-A-K22R-R22Y	ggcgggcggtctcacatatgGCAGTTGAAAAAACCAATTCTTCCTCCAGCTTGGCAGAAGTTATTGATAGAATCCTCGACtatGGTATCGTAATTGACGCTTGGGTTCGTGTTTCCTTAGTTGGTatcgagagaccacgtcagcatgtc	AVEKTNSSSSLAEVIDRILDyGIVIDAWVRVSLVG
Ana-A-K22R-R22H	ggcgggcggtctcacatatgGCAGTTGAAAAAACCAATTCTTCCTCCAGCTTGGCAGAAGTTATTGATAGAATCCTCGACcatGGTATCGTAATTGACGCTTGGGTTCGTGTTTCCTTAGTTGGTatcgagagaccacgtcagcatgtc	AVEKTNSSSSLAEVIDRILDhGIVIDAWVRVSLVG
Ana-A-K22R-R22S	ggcgggcggtctcacatatgGCAGTTGAAAAAACCAATTCTTCCTCCAGCTTGGCAGAAGTTATTGATAGAATCCTCGACagcGGTATCGTAATTGACGCTTGGGTTCGTGTTTCCTTAGTTGGTatcgagagaccacgtcagcatgtc	AVEKTNSSSSLAEVIDRILDsGIVIDAWVRVSLVG
Ana-A-K22R-R22G	ggcgggcggtctcacatatgGCAGTTGAAAAAACCAATTCTTCCTCCAGCTTGGCAGAAGTTATTGATAGAATCCTCGACggcGGTATCGTAATTGACGCTTGGGTTCGTGTTTCCTTAGTTGGTatcgagagaccacgtcagcatgtc	AVEKTNSSSSLAEVIDRILDgGIVIDAWVRVSLVG
Ana-A-K22R-R22*	ggcgggcggtctcacatatgGCAGTTGAAAAAACCAATTCTTCCTCCAGCTTGGCAGAAGTTATTGATAGAATCCTCGACtaaGGTATCGTAATTGACGCTTGGGTTCGTGTTTCCTTAGTTGGTatcgagagaccacgtcagcatgtc	AVEKTNSSSSLAEVIDRILD*GIVIDAWVRVSLVG
Ana-A-K22R-G23F	ggcgggcggtctcacatatgGCAGTTGAAAAAACCAATTCTTCCTCCAGCTTGGCAGAAGTTATTGATAGAATCCTCGACCGCtttATCGTAATTGACGCTTGGGTTCGTGTTTCCTTAGTTGGTatcgagagaccacgtcagcatgtc	AVEKTNSSSSLAEVIDRILDRfIVIDAWVRVSLVG
Ana-A-K22R-G23L	ggcgggcggtctcacatatgGCAGTTGAAAAAACCAATTCTTCCTCCAGCTTGGCAGAAGTTATTGATAGAATCCTCGACCGCctgATCGTAATTGACGCTTGGGTTCGTGTTTCCTTAGTTGGTatcgagagaccacgtcagcatgtc	AVEKTNSSSSLAEVIDRILDRlIVIDAWVRVSLVG
Ana-A-K22R-G23I	ggcgggcggtctcacatatgGCAGTTGAAAAAACCAATTCTTCCTCCAGCTTGGCAGAAGTTATTGATAGAATCCTCGACCGCattATCGTAATTGACGCTTGGGTTCGTGTTTCCTTAGTTGGTatcgagagaccacgtcagcatgtc	AVEKTNSSSSLAEVIDRILDRiIVIDAWVRVSLVG
Ana-A-K22R-G23M	ggcgggcggtctcacatatgGCAGTTGAAAAAACCAATTCTTCCTCCAGCTTGGCAGAAGTTATTGATAGAATCCTCGACCGCatgATCGTAATTGACGCTTGGGTTCGTGTTTCCTTAGTTGGTatcgagagaccacgtcagcatgtc	AVEKTNSSSSLAEVIDRILDRmIVIDAWVRVSLVG
Ana-A-K22R-G23P	ggcgggcggtctcacatatgGCAGTTGAAAAAACCAATTCTTCCTCCAGCTTGGCAGAAGTTATTGATAGAATCCTCGACCGCccgATCGTAATTGACGCTTGGGTTCGTGTTTCCTTAGTTGGTatcgagagaccacgtcagcatgtc	AVEKTNSSSSLAEVIDRILDRpIVIDAWVRVSLVG
Ana-A-K22R-G23T	ggcgggcggtctcacatatgGCAGTTGAAAAAACCAATTCTTCCTCCAGCTTGGCAGAAGTTATTGATAGAATCCTCGACCGCaccATCGTAATTGACGCTTGGGTTCGTGTTTCCTTAGTTGGTatcgagagaccacgtcagcatgtc	AVEKTNSSSSLAEVIDRILDRtIVIDAWVRVSLVG
Ana-A-K22R-G23V	ggcgggcggtctcacatatgGCAGTTGAAAAAACCAATTCTTCCTCCAGCTTGGCAGAAGTTATTGATAGAATCCTCGACCGCgtgATCGTAATTGACGCTTGGGTTCGTGTTTCCTTAGTTGGTatcgagagaccacgtcagcatgtc	AVEKTNSSSSLAEVIDRILDRvIVIDAWVRVSLVG
Ana-A-K22R-G23Q	ggcgggcggtctcacatatgGCAGTTGAAAAAACCAATTCTTCCTCCAGCTTGGCAGAAGTTATTGATAGAATCCTCGACCGCcagATCGTAATTGACGCTTGGGTTCGTGTTTCCTTAGTTGGTatcgagagaccacgtcagcatgtc	AVEKTNSSSSLAEVIDRILDRqIVIDAWVRVSLVG
Ana-A-K22R-G23N	ggcgggcggtctcacatatgGCAGTTGAAAAAACCAATTCTTCCTCCAGCTTGGCAGAAGTTATTGATAGAATCCTCGACCGCaacATCGTAATTGACGCTTGGGTTCGTGTTTCCTTAGTTGGTatcgagagaccacgtcagcatgtc	AVEKTNSSSSLAEVIDRILDRnIVIDAWVRVSLVG
Ana-A-K22R-G23K	ggcgggcggtctcacatatgGCAGTTGAAAAAACCAATTCTTCCTCCAGCTTGGCAGAAGTTATTGATAGAATCCTCGACCGCaaaATCGTAATTGACGCTTGGGTTCGTGTTTCCTTAGTTGGTatcgagagaccacgtcagcatgtc	AVEKTNSSSSLAEVIDRILDRkIVIDAWVRVSLVG
Ana-A-K22R-G23D	ggcgggcggtctcacatatgGCAGTTGAAAAAACCAATTCTTCCTCCAGCTTGGCAGAAGTTATTGATAGAATCCTCGACCGCgatATCGTAATTGACGCTTGGGTTCGTGTTTCCTTAGTTGGTatcgagagaccacgtcagcatgtc	AVEKTNSSSSLAEVIDRILDRdIVIDAWVRVSLVG
Ana-A-K22R-G23A	ggcgggcggtctcacatatgGCAGTTGAAAAAACCAATTCTTCCTCCAGCTTGGCAGAAGTTATTGATAGAATCCTCGACCGCgcgATCGTAATTGACGCTTGGGTTCGTGTTTCCTTAGTTGGTatcgagagaccacgtcagcatgtc	AVEKTNSSSSLAEVIDRILDRaIVIDAWVRVSLVG
Ana-A-K22R-G23E	ggcgggcggtctcacatatgGCAGTTGAAAAAACCAATTCTTCCTCCAGCTTGGCAGAAGTTATTGATAGAATCCTCGACCGCgaaATCGTAATTGACGCTTGGGTTCGTGTTTCCTTAGTTGGTatcgagagaccacgtcagcatgtc	AVEKTNSSSSLAEVIDRILDReIVIDAWVRVSLVG
Ana-A-K22R-G23W	ggcgggcggtctcacatatgGCAGTTGAAAAAACCAATTCTTCCTCCAGCTTGGCAGAAGTTATTGATAGAATCCTCGACCGCtggATCGTAATTGACGCTTGGGTTCGTGTTTCCTTAGTTGGTatcgagagaccacgtcagcatgtc	AVEKTNSSSSLAEVIDRILDRwIVIDAWVRVSLVG
Ana-A-K22R-G23R	ggcgggcggtctcacatatgGCAGTTGAAAAAACCAATTCTTCCTCCAGCTTGGCAGAAGTTATTGATAGAATCCTCGACCGCcgcATCGTAATTGACGCTTGGGTTCGTGTTTCCTTAGTTGGTatcgagagaccacgtcagcatgtc	AVEKTNSSSSLAEVIDRILDRrIVIDAWVRVSLVG
Ana-A-K22R-G23C	ggcgggcggtctcacatatgGCAGTTGAAAAAACCAATTCTTCCTCCAGCTTGGCAGAAGTTATTGATAGAATCCTCGACCGCtgcATCGTAATTGACGCTTGGGTTCGTGTTTCCTTAGTTGGTatcgagagaccacgtcagcatgtc	AVEKTNSSSSLAEVIDRILDRcIVIDAWVRVSLVG
Ana-A-K22R-G23Y	ggcgggcggtctcacatatgGCAGTTGAAAAAACCAATTCTTCCTCCAGCTTGGCAGAAGTTATTGATAGAATCCTCGACCGCtatATCGTAATTGACGCTTGGGTTCGTGTTTCCTTAGTTGGTatcgagagaccacgtcagcatgtc	AVEKTNSSSSLAEVIDRILDRyIVIDAWVRVSLVG
Ana-A-K22R-G23H	ggcgggcggtctcacatatgGCAGTTGAAAAAACCAATTCTTCCTCCAGCTTGGCAGAAGTTATTGATAGAATCCTCGACCGCcatATCGTAATTGACGCTTGGGTTCGTGTTTCCTTAGTTGGTatcgagagaccacgtcagcatgtc	AVEKTNSSSSLAEVIDRILDRhIVIDAWVRVSLVG
Ana-A-K22R-G23S	ggcgggcggtctcacatatgGCAGTTGAAAAAACCAATTCTTCCTCCAGCTTGGCAGAAGTTATTGATAGAATCCTCGACCGCagcATCGTAATTGACGCTTGGGTTCGTGTTTCCTTAGTTGGTatcgagagaccacgtcagcatgtc	AVEKTNSSSSLAEVIDRILDRsIVIDAWVRVSLVG
Ana-A-K22R-G23*	ggcgggcggtctcacatatgGCAGTTGAAAAAACCAATTCTTCCTCCAGCTTGGCAGAAGTTATTGATAGAATCCTCGACCGCtaaATCGTAATTGACGCTTGGGTTCGTGTTTCCTTAGTTGGTatcgagagaccacgtcagcatgtc	AVEKTNSSSSLAEVIDRILDR*IVIDAWVRVSLVG
Ana-A-K22R-I24F	ggcgggcggtctcacatatgGCAGTTGAAAAAACCAATTCTTCCTCCAGCTTGGCAGAAGTTATTGATAGAATCCTCGACCGCGGTtttGTAATTGACGCTTGGGTTCGTGTTTCCTTAGTTGGTatcgagagaccacgtcagcatgtc	AVEKTNSSSSLAEVIDRILDRGfVIDAWVRVSLVG
Ana-A-K22R-I24L	ggcgggcggtctcacatatgGCAGTTGAAAAAACCAATTCTTCCTCCAGCTTGGCAGAAGTTATTGATAGAATCCTCGACCGCGGTctgGTAATTGACGCTTGGGTTCGTGTTTCCTTAGTTGGTatcgagagaccacgtcagcatgtc	AVEKTNSSSSLAEVIDRILDRGlVIDAWVRVSLVG
Ana-A-K22R-I24M	ggcgggcggtctcacatatgGCAGTTGAAAAAACCAATTCTTCCTCCAGCTTGGCAGAAGTTATTGATAGAATCCTCGACCGCGGTatgGTAATTGACGCTTGGGTTCGTGTTTCCTTAGTTGGTatcgagagaccacgtcagcatgtc	AVEKTNSSSSLAEVIDRILDRGmVIDAWVRVSLVG
Ana-A-K22R-I24P	ggcgggcggtctcacatatgGCAGTTGAAAAAACCAATTCTTCCTCCAGCTTGGCAGAAGTTATTGATAGAATCCTCGACCGCGGTccgGTAATTGACGCTTGGGTTCGTGTTTCCTTAGTTGGTatcgagagaccacgtcagcatgtc	AVEKTNSSSSLAEVIDRILDRGpVIDAWVRVSLVG
Ana-A-K22R-I24T	ggcgggcggtctcacatatgGCAGTTGAAAAAACCAATTCTTCCTCCAGCTTGGCAGAAGTTATTGATAGAATCCTCGACCGCGGTaccGTAATTGACGCTTGGGTTCGTGTTTCCTTAGTTGGTatcgagagaccacgtcagcatgtc	AVEKTNSSSSLAEVIDRILDRGtVIDAWVRVSLVG
Ana-A-K22R-I24V	ggcgggcggtctcacatatgGCAGTTGAAAAAACCAATTCTTCCTCCAGCTTGGCAGAAGTTATTGATAGAATCCTCGACCGCGGTgtgGTAATTGACGCTTGGGTTCGTGTTTCCTTAGTTGGTatcgagagaccacgtcagcatgtc	AVEKTNSSSSLAEVIDRILDRGvVIDAWVRVSLVG
Ana-A-K22R-I24Q	ggcgggcggtctcacatatgGCAGTTGAAAAAACCAATTCTTCCTCCAGCTTGGCAGAAGTTATTGATAGAATCCTCGACCGCGGTcagGTAATTGACGCTTGGGTTCGTGTTTCCTTAGTTGGTatcgagagaccacgtcagcatgtc	AVEKTNSSSSLAEVIDRILDRGqVIDAWVRVSLVG
Ana-A-K22R-I24N	ggcgggcggtctcacatatgGCAGTTGAAAAAACCAATTCTTCCTCCAGCTTGGCAGAAGTTATTGATAGAATCCTCGACCGCGGTaacGTAATTGACGCTTGGGTTCGTGTTTCCTTAGTTGGTatcgagagaccacgtcagcatgtc	AVEKTNSSSSLAEVIDRILDRGnVIDAWVRVSLVG
Ana-A-K22R-I24K	ggcgggcggtctcacatatgGCAGTTGAAAAAACCAATTCTTCCTCCAGCTTGGCAGAAGTTATTGATAGAATCCTCGACCGCGGTaaaGTAATTGACGCTTGGGTTCGTGTTTCCTTAGTTGGTatcgagagaccacgtcagcatgtc	AVEKTNSSSSLAEVIDRILDRGkVIDAWVRVSLVG
Ana-A-K22R-I24D	ggcgggcggtctcacatatgGCAGTTGAAAAAACCAATTCTTCCTCCAGCTTGGCAGAAGTTATTGATAGAATCCTCGACCGCGGTgatGTAATTGACGCTTGGGTTCGTGTTTCCTTAGTTGGTatcgagagaccacgtcagcatgtc	AVEKTNSSSSLAEVIDRILDRGdVIDAWVRVSLVG
Ana-A-K22R-I24A	ggcgggcggtctcacatatgGCAGTTGAAAAAACCAATTCTTCCTCCAGCTTGGCAGAAGTTATTGATAGAATCCTCGACCGCGGTgcgGTAATTGACGCTTGGGTTCGTGTTTCCTTAGTTGGTatcgagagaccacgtcagcatgtc	AVEKTNSSSSLAEVIDRILDRGaVIDAWVRVSLVG
Ana-A-K22R-I24E	ggcgggcggtctcacatatgGCAGTTGAAAAAACCAATTCTTCCTCCAGCTTGGCAGAAGTTATTGATAGAATCCTCGACCGCGGTgaaGTAATTGACGCTTGGGTTCGTGTTTCCTTAGTTGGTatcgagagaccacgtcagcatgtc	AVEKTNSSSSLAEVIDRILDRGeVIDAWVRVSLVG
Ana-A-K22R-I24W	ggcgggcggtctcacatatgGCAGTTGAAAAAACCAATTCTTCCTCCAGCTTGGCAGAAGTTATTGATAGAATCCTCGACCGCGGTtggGTAATTGACGCTTGGGTTCGTGTTTCCTTAGTTGGTatcgagagaccacgtcagcatgtc	AVEKTNSSSSLAEVIDRILDRGwVIDAWVRVSLVG
Ana-A-K22R-I24R	ggcgggcggtctcacatatgGCAGTTGAAAAAACCAATTCTTCCTCCAGCTTGGCAGAAGTTATTGATAGAATCCTCGACCGCGGTcgcGTAATTGACGCTTGGGTTCGTGTTTCCTTAGTTGGTatcgagagaccacgtcagcatgtc	AVEKTNSSSSLAEVIDRILDRGrVIDAWVRVSLVG
Ana-A-K22R-I24C	ggcgggcggtctcacatatgGCAGTTGAAAAAACCAATTCTTCCTCCAGCTTGGCAGAAGTTATTGATAGAATCCTCGACCGCGGTtgcGTAATTGACGCTTGGGTTCGTGTTTCCTTAGTTGGTatcgagagaccacgtcagcatgtc	AVEKTNSSSSLAEVIDRILDRGcVIDAWVRVSLVG
Ana-A-K22R-I24Y	ggcgggcggtctcacatatgGCAGTTGAAAAAACCAATTCTTCCTCCAGCTTGGCAGAAGTTATTGATAGAATCCTCGACCGCGGTtatGTAATTGACGCTTGGGTTCGTGTTTCCTTAGTTGGTatcgagagaccacgtcagcatgtc	AVEKTNSSSSLAEVIDRILDRGyVIDAWVRVSLVG
Ana-A-K22R-I24H	ggcgggcggtctcacatatgGCAGTTGAAAAAACCAATTCTTCCTCCAGCTTGGCAGAAGTTATTGATAGAATCCTCGACCGCGGTcatGTAATTGACGCTTGGGTTCGTGTTTCCTTAGTTGGTatcgagagaccacgtcagcatgtc	AVEKTNSSSSLAEVIDRILDRGhVIDAWVRVSLVG
Ana-A-K22R-I24S	ggcgggcggtctcacatatgGCAGTTGAAAAAACCAATTCTTCCTCCAGCTTGGCAGAAGTTATTGATAGAATCCTCGACCGCGGTagcGTAATTGACGCTTGGGTTCGTGTTTCCTTAGTTGGTatcgagagaccacgtcagcatgtc	AVEKTNSSSSLAEVIDRILDRGsVIDAWVRVSLVG
Ana-A-K22R-I24G	ggcgggcggtctcacatatgGCAGTTGAAAAAACCAATTCTTCCTCCAGCTTGGCAGAAGTTATTGATAGAATCCTCGACCGCGGTggcGTAATTGACGCTTGGGTTCGTGTTTCCTTAGTTGGTatcgagagaccacgtcagcatgtc	AVEKTNSSSSLAEVIDRILDRGgVIDAWVRVSLVG
Ana-A-K22R-I24*	ggcgggcggtctcacatatgGCAGTTGAAAAAACCAATTCTTCCTCCAGCTTGGCAGAAGTTATTGATAGAATCCTCGACCGCGGTtaaGTAATTGACGCTTGGGTTCGTGTTTCCTTAGTTGGTatcgagagaccacgtcagcatgtc	AVEKTNSSSSLAEVIDRILDRG*VIDAWVRVSLVG
Ana-A-K22R-V25F	ggcgggcggtctcacatatgGCAGTTGAAAAAACCAATTCTTCCTCCAGCTTGGCAGAAGTTATTGATAGAATCCTCGACCGCGGTATCtttATTGACGCTTGGGTTCGTGTTTCCTTAGTTGGTatcgagagaccacgtcagcatgtc	AVEKTNSSSSLAEVIDRILDRGIfIDAWVRVSLVG
Ana-A-K22R-V25L	ggcgggcggtctcacatatgGCAGTTGAAAAAACCAATTCTTCCTCCAGCTTGGCAGAAGTTATTGATAGAATCCTCGACCGCGGTATCctgATTGACGCTTGGGTTCGTGTTTCCTTAGTTGGTatcgagagaccacgtcagcatgtc	AVEKTNSSSSLAEVIDRILDRGIlIDAWVRVSLVG
Ana-A-K22R-V25I	ggcgggcggtctcacatatgGCAGTTGAAAAAACCAATTCTTCCTCCAGCTTGGCAGAAGTTATTGATAGAATCCTCGACCGCGGTATCattATTGACGCTTGGGTTCGTGTTTCCTTAGTTGGTatcgagagaccacgtcagcatgtc	AVEKTNSSSSLAEVIDRILDRGIiIDAWVRVSLVG
Ana-A-K22R-V25M	ggcgggcggtctcacatatgGCAGTTGAAAAAACCAATTCTTCCTCCAGCTTGGCAGAAGTTATTGATAGAATCCTCGACCGCGGTATCatgATTGACGCTTGGGTTCGTGTTTCCTTAGTTGGTatcgagagaccacgtcagcatgtc	AVEKTNSSSSLAEVIDRILDRGImIDAWVRVSLVG
Ana-A-K22R-V25P	ggcgggcggtctcacatatgGCAGTTGAAAAAACCAATTCTTCCTCCAGCTTGGCAGAAGTTATTGATAGAATCCTCGACCGCGGTATCccgATTGACGCTTGGGTTCGTGTTTCCTTAGTTGGTatcgagagaccacgtcagcatgtc	AVEKTNSSSSLAEVIDRILDRGIpIDAWVRVSLVG
Ana-A-K22R-V25T	ggcgggcggtctcacatatgGCAGTTGAAAAAACCAATTCTTCCTCCAGCTTGGCAGAAGTTATTGATAGAATCCTCGACCGCGGTATCaccATTGACGCTTGGGTTCGTGTTTCCTTAGTTGGTatcgagagaccacgtcagcatgtc	AVEKTNSSSSLAEVIDRILDRGItIDAWVRVSLVG
Ana-A-K22R-V25Q	ggcgggcggtctcacatatgGCAGTTGAAAAAACCAATTCTTCCTCCAGCTTGGCAGAAGTTATTGATAGAATCCTCGACCGCGGTATCcagATTGACGCTTGGGTTCGTGTTTCCTTAGTTGGTatcgagagaccacgtcagcatgtc	AVEKTNSSSSLAEVIDRILDRGIqIDAWVRVSLVG
Ana-A-K22R-V25N	ggcgggcggtctcacatatgGCAGTTGAAAAAACCAATTCTTCCTCCAGCTTGGCAGAAGTTATTGATAGAATCCTCGACCGCGGTATCaacATTGACGCTTGGGTTCGTGTTTCCTTAGTTGGTatcgagagaccacgtcagcatgtc	AVEKTNSSSSLAEVIDRILDRGInIDAWVRVSLVG
Ana-A-K22R-V25K	ggcgggcggtctcacatatgGCAGTTGAAAAAACCAATTCTTCCTCCAGCTTGGCAGAAGTTATTGATAGAATCCTCGACCGCGGTATCaaaATTGACGCTTGGGTTCGTGTTTCCTTAGTTGGTatcgagagaccacgtcagcatgtc	AVEKTNSSSSLAEVIDRILDRGIkIDAWVRVSLVG
Ana-A-K22R-V25D	ggcgggcggtctcacatatgGCAGTTGAAAAAACCAATTCTTCCTCCAGCTTGGCAGAAGTTATTGATAGAATCCTCGACCGCGGTATCgatATTGACGCTTGGGTTCGTGTTTCCTTAGTTGGTatcgagagaccacgtcagcatgtc	AVEKTNSSSSLAEVIDRILDRGIdIDAWVRVSLVG
Ana-A-K22R-V25A	ggcgggcggtctcacatatgGCAGTTGAAAAAACCAATTCTTCCTCCAGCTTGGCAGAAGTTATTGATAGAATCCTCGACCGCGGTATCgcgATTGACGCTTGGGTTCGTGTTTCCTTAGTTGGTatcgagagaccacgtcagcatgtc	AVEKTNSSSSLAEVIDRILDRGIaIDAWVRVSLVG
Ana-A-K22R-V25E	ggcgggcggtctcacatatgGCAGTTGAAAAAACCAATTCTTCCTCCAGCTTGGCAGAAGTTATTGATAGAATCCTCGACCGCGGTATCgaaATTGACGCTTGGGTTCGTGTTTCCTTAGTTGGTatcgagagaccacgtcagcatgtc	AVEKTNSSSSLAEVIDRILDRGIeIDAWVRVSLVG
Ana-A-K22R-V25W	ggcgggcggtctcacatatgGCAGTTGAAAAAACCAATTCTTCCTCCAGCTTGGCAGAAGTTATTGATAGAATCCTCGACCGCGGTATCtggATTGACGCTTGGGTTCGTGTTTCCTTAGTTGGTatcgagagaccacgtcagcatgtc	AVEKTNSSSSLAEVIDRILDRGIwIDAWVRVSLVG
Ana-A-K22R-V25R	ggcgggcggtctcacatatgGCAGTTGAAAAAACCAATTCTTCCTCCAGCTTGGCAGAAGTTATTGATAGAATCCTCGACCGCGGTATCcgcATTGACGCTTGGGTTCGTGTTTCCTTAGTTGGTatcgagagaccacgtcagcatgtc	AVEKTNSSSSLAEVIDRILDRGIrIDAWVRVSLVG
Ana-A-K22R-V25C	ggcgggcggtctcacatatgGCAGTTGAAAAAACCAATTCTTCCTCCAGCTTGGCAGAAGTTATTGATAGAATCCTCGACCGCGGTATCtgcATTGACGCTTGGGTTCGTGTTTCCTTAGTTGGTatcgagagaccacgtcagcatgtc	AVEKTNSSSSLAEVIDRILDRGIcIDAWVRVSLVG
Ana-A-K22R-V25Y	ggcgggcggtctcacatatgGCAGTTGAAAAAACCAATTCTTCCTCCAGCTTGGCAGAAGTTATTGATAGAATCCTCGACCGCGGTATCtatATTGACGCTTGGGTTCGTGTTTCCTTAGTTGGTatcgagagaccacgtcagcatgtc	AVEKTNSSSSLAEVIDRILDRGIyIDAWVRVSLVG
Ana-A-K22R-V25H	ggcgggcggtctcacatatgGCAGTTGAAAAAACCAATTCTTCCTCCAGCTTGGCAGAAGTTATTGATAGAATCCTCGACCGCGGTATCcatATTGACGCTTGGGTTCGTGTTTCCTTAGTTGGTatcgagagaccacgtcagcatgtc	AVEKTNSSSSLAEVIDRILDRGIhIDAWVRVSLVG
Ana-A-K22R-V25S	ggcgggcggtctcacatatgGCAGTTGAAAAAACCAATTCTTCCTCCAGCTTGGCAGAAGTTATTGATAGAATCCTCGACCGCGGTATCagcATTGACGCTTGGGTTCGTGTTTCCTTAGTTGGTatcgagagaccacgtcagcatgtc	AVEKTNSSSSLAEVIDRILDRGIsIDAWVRVSLVG
Ana-A-K22R-V25G	ggcgggcggtctcacatatgGCAGTTGAAAAAACCAATTCTTCCTCCAGCTTGGCAGAAGTTATTGATAGAATCCTCGACCGCGGTATCggcATTGACGCTTGGGTTCGTGTTTCCTTAGTTGGTatcgagagaccacgtcagcatgtc	AVEKTNSSSSLAEVIDRILDRGIgIDAWVRVSLVG
Ana-A-K22R-V25*	ggcgggcggtctcacatatgGCAGTTGAAAAAACCAATTCTTCCTCCAGCTTGGCAGAAGTTATTGATAGAATCCTCGACCGCGGTATCtaaATTGACGCTTGGGTTCGTGTTTCCTTAGTTGGTatcgagagaccacgtcagcatgtc	AVEKTNSSSSLAEVIDRILDRGI*IDAWVRVSLVG
Ana-A-K22R-I26F	ggcgggcggtctcacatatgGCAGTTGAAAAAACCAATTCTTCCTCCAGCTTGGCAGAAGTTATTGATAGAATCCTCGACCGCGGTATCGTAtttGACGCTTGGGTTCGTGTTTCCTTAGTTGGTatcgagagaccacgtcagcatgtc	AVEKTNSSSSLAEVIDRILDRGIVfDAWVRVSLVG
Ana-A-K22R-I26L	ggcgggcggtctcacatatgGCAGTTGAAAAAACCAATTCTTCCTCCAGCTTGGCAGAAGTTATTGATAGAATCCTCGACCGCGGTATCGTActgGACGCTTGGGTTCGTGTTTCCTTAGTTGGTatcgagagaccacgtcagcatgtc	AVEKTNSSSSLAEVIDRILDRGIVlDAWVRVSLVG
Ana-A-K22R-I26M	ggcgggcggtctcacatatgGCAGTTGAAAAAACCAATTCTTCCTCCAGCTTGGCAGAAGTTATTGATAGAATCCTCGACCGCGGTATCGTAatgGACGCTTGGGTTCGTGTTTCCTTAGTTGGTatcgagagaccacgtcagcatgtc	AVEKTNSSSSLAEVIDRILDRGIVmDAWVRVSLVG
Ana-A-K22R-I26P	ggcgggcggtctcacatatgGCAGTTGAAAAAACCAATTCTTCCTCCAGCTTGGCAGAAGTTATTGATAGAATCCTCGACCGCGGTATCGTAccgGACGCTTGGGTTCGTGTTTCCTTAGTTGGTatcgagagaccacgtcagcatgtc	AVEKTNSSSSLAEVIDRILDRGIVpDAWVRVSLVG
Ana-A-K22R-I26T	ggcgggcggtctcacatatgGCAGTTGAAAAAACCAATTCTTCCTCCAGCTTGGCAGAAGTTATTGATAGAATCCTCGACCGCGGTATCGTAaccGACGCTTGGGTTCGTGTTTCCTTAGTTGGTatcgagagaccacgtcagcatgtc	AVEKTNSSSSLAEVIDRILDRGIVtDAWVRVSLVG
Ana-A-K22R-I26V	ggcgggcggtctcacatatgGCAGTTGAAAAAACCAATTCTTCCTCCAGCTTGGCAGAAGTTATTGATAGAATCCTCGACCGCGGTATCGTAgtgGACGCTTGGGTTCGTGTTTCCTTAGTTGGTatcgagagaccacgtcagcatgtc	AVEKTNSSSSLAEVIDRILDRGIVvDAWVRVSLVG
Ana-A-K22R-I26Q	ggcgggcggtctcacatatgGCAGTTGAAAAAACCAATTCTTCCTCCAGCTTGGCAGAAGTTATTGATAGAATCCTCGACCGCGGTATCGTAcagGACGCTTGGGTTCGTGTTTCCTTAGTTGGTatcgagagaccacgtcagcatgtc	AVEKTNSSSSLAEVIDRILDRGIVqDAWVRVSLVG
Ana-A-K22R-I26N	ggcgggcggtctcacatatgGCAGTTGAAAAAACCAATTCTTCCTCCAGCTTGGCAGAAGTTATTGATAGAATCCTCGACCGCGGTATCGTAaacGACGCTTGGGTTCGTGTTTCCTTAGTTGGTatcgagagaccacgtcagcatgtc	AVEKTNSSSSLAEVIDRILDRGIVnDAWVRVSLVG
Ana-A-K22R-I26K	ggcgggcggtctcacatatgGCAGTTGAAAAAACCAATTCTTCCTCCAGCTTGGCAGAAGTTATTGATAGAATCCTCGACCGCGGTATCGTAaaaGACGCTTGGGTTCGTGTTTCCTTAGTTGGTatcgagagaccacgtcagcatgtc	AVEKTNSSSSLAEVIDRILDRGIVkDAWVRVSLVG
Ana-A-K22R-I26D	ggcgggcggtctcacatatgGCAGTTGAAAAAACCAATTCTTCCTCCAGCTTGGCAGAAGTTATTGATAGAATCCTCGACCGCGGTATCGTAgatGACGCTTGGGTTCGTGTTTCCTTAGTTGGTatcgagagaccacgtcagcatgtc	AVEKTNSSSSLAEVIDRILDRGIVdDAWVRVSLVG
Ana-A-K22R-I26A	ggcgggcggtctcacatatgGCAGTTGAAAAAACCAATTCTTCCTCCAGCTTGGCAGAAGTTATTGATAGAATCCTCGACCGCGGTATCGTAgcgGACGCTTGGGTTCGTGTTTCCTTAGTTGGTatcgagagaccacgtcagcatgtc	AVEKTNSSSSLAEVIDRILDRGIVaDAWVRVSLVG
Ana-A-K22R-I26E	ggcgggcggtctcacatatgGCAGTTGAAAAAACCAATTCTTCCTCCAGCTTGGCAGAAGTTATTGATAGAATCCTCGACCGCGGTATCGTAgaaGACGCTTGGGTTCGTGTTTCCTTAGTTGGTatcgagagaccacgtcagcatgtc	AVEKTNSSSSLAEVIDRILDRGIVeDAWVRVSLVG
Ana-A-K22R-I26W	ggcgggcggtctcacatatgGCAGTTGAAAAAACCAATTCTTCCTCCAGCTTGGCAGAAGTTATTGATAGAATCCTCGACCGCGGTATCGTAtggGACGCTTGGGTTCGTGTTTCCTTAGTTGGTatcgagagaccacgtcagcatgtc	AVEKTNSSSSLAEVIDRILDRGIVwDAWVRVSLVG
Ana-A-K22R-I26R	ggcgggcggtctcacatatgGCAGTTGAAAAAACCAATTCTTCCTCCAGCTTGGCAGAAGTTATTGATAGAATCCTCGACCGCGGTATCGTAcgcGACGCTTGGGTTCGTGTTTCCTTAGTTGGTatcgagagaccacgtcagcatgtc	AVEKTNSSSSLAEVIDRILDRGIVrDAWVRVSLVG
Ana-A-K22R-I26C	ggcgggcggtctcacatatgGCAGTTGAAAAAACCAATTCTTCCTCCAGCTTGGCAGAAGTTATTGATAGAATCCTCGACCGCGGTATCGTAtgcGACGCTTGGGTTCGTGTTTCCTTAGTTGGTatcgagagaccacgtcagcatgtc	AVEKTNSSSSLAEVIDRILDRGIVcDAWVRVSLVG
Ana-A-K22R-I26Y	ggcgggcggtctcacatatgGCAGTTGAAAAAACCAATTCTTCCTCCAGCTTGGCAGAAGTTATTGATAGAATCCTCGACCGCGGTATCGTAtatGACGCTTGGGTTCGTGTTTCCTTAGTTGGTatcgagagaccacgtcagcatgtc	AVEKTNSSSSLAEVIDRILDRGIVyDAWVRVSLVG
Ana-A-K22R-I26H	ggcgggcggtctcacatatgGCAGTTGAAAAAACCAATTCTTCCTCCAGCTTGGCAGAAGTTATTGATAGAATCCTCGACCGCGGTATCGTAcatGACGCTTGGGTTCGTGTTTCCTTAGTTGGTatcgagagaccacgtcagcatgtc	AVEKTNSSSSLAEVIDRILDRGIVhDAWVRVSLVG
Ana-A-K22R-I26S	ggcgggcggtctcacatatgGCAGTTGAAAAAACCAATTCTTCCTCCAGCTTGGCAGAAGTTATTGATAGAATCCTCGACCGCGGTATCGTAagcGACGCTTGGGTTCGTGTTTCCTTAGTTGGTatcgagagaccacgtcagcatgtc	AVEKTNSSSSLAEVIDRILDRGIVsDAWVRVSLVG
Ana-A-K22R-I26G	ggcgggcggtctcacatatgGCAGTTGAAAAAACCAATTCTTCCTCCAGCTTGGCAGAAGTTATTGATAGAATCCTCGACCGCGGTATCGTAggcGACGCTTGGGTTCGTGTTTCCTTAGTTGGTatcgagagaccacgtcagcatgtc	AVEKTNSSSSLAEVIDRILDRGIVgDAWVRVSLVG
Ana-A-K22R-I26*	ggcgggcggtctcacatatgGCAGTTGAAAAAACCAATTCTTCCTCCAGCTTGGCAGAAGTTATTGATAGAATCCTCGACCGCGGTATCGTAtaaGACGCTTGGGTTCGTGTTTCCTTAGTTGGTatcgagagaccacgtcagcatgtc	AVEKTNSSSSLAEVIDRILDRGIV*DAWVRVSLVG
Ana-A-K22R-D27F	ggcgggcggtctcacatatgGCAGTTGAAAAAACCAATTCTTCCTCCAGCTTGGCAGAAGTTATTGATAGAATCCTCGACCGCGGTATCGTAATTtttGCTTGGGTTCGTGTTTCCTTAGTTGGTatcgagagaccacgtcagcatgtc	AVEKTNSSSSLAEVIDRILDRGIVIfAWVRVSLVG
Ana-A-K22R-D27L	ggcgggcggtctcacatatgGCAGTTGAAAAAACCAATTCTTCCTCCAGCTTGGCAGAAGTTATTGATAGAATCCTCGACCGCGGTATCGTAATTctgGCTTGGGTTCGTGTTTCCTTAGTTGGTatcgagagaccacgtcagcatgtc	AVEKTNSSSSLAEVIDRILDRGIVIlAWVRVSLVG
Ana-A-K22R-D27I	ggcgggcggtctcacatatgGCAGTTGAAAAAACCAATTCTTCCTCCAGCTTGGCAGAAGTTATTGATAGAATCCTCGACCGCGGTATCGTAATTattGCTTGGGTTCGTGTTTCCTTAGTTGGTatcgagagaccacgtcagcatgtc	AVEKTNSSSSLAEVIDRILDRGIVIiAWVRVSLVG
Ana-A-K22R-D27M	ggcgggcggtctcacatatgGCAGTTGAAAAAACCAATTCTTCCTCCAGCTTGGCAGAAGTTATTGATAGAATCCTCGACCGCGGTATCGTAATTatgGCTTGGGTTCGTGTTTCCTTAGTTGGTatcgagagaccacgtcagcatgtc	AVEKTNSSSSLAEVIDRILDRGIVImAWVRVSLVG
Ana-A-K22R-D27P	ggcgggcggtctcacatatgGCAGTTGAAAAAACCAATTCTTCCTCCAGCTTGGCAGAAGTTATTGATAGAATCCTCGACCGCGGTATCGTAATTccgGCTTGGGTTCGTGTTTCCTTAGTTGGTatcgagagaccacgtcagcatgtc	AVEKTNSSSSLAEVIDRILDRGIVIpAWVRVSLVG
Ana-A-K22R-D27T	ggcgggcggtctcacatatgGCAGTTGAAAAAACCAATTCTTCCTCCAGCTTGGCAGAAGTTATTGATAGAATCCTCGACCGCGGTATCGTAATTaccGCTTGGGTTCGTGTTTCCTTAGTTGGTatcgagagaccacgtcagcatgtc	AVEKTNSSSSLAEVIDRILDRGIVItAWVRVSLVG
Ana-A-K22R-D27V	ggcgggcggtctcacatatgGCAGTTGAAAAAACCAATTCTTCCTCCAGCTTGGCAGAAGTTATTGATAGAATCCTCGACCGCGGTATCGTAATTgtgGCTTGGGTTCGTGTTTCCTTAGTTGGTatcgagagaccacgtcagcatgtc	AVEKTNSSSSLAEVIDRILDRGIVIvAWVRVSLVG
Ana-A-K22R-D27Q	ggcgggcggtctcacatatgGCAGTTGAAAAAACCAATTCTTCCTCCAGCTTGGCAGAAGTTATTGATAGAATCCTCGACCGCGGTATCGTAATTcagGCTTGGGTTCGTGTTTCCTTAGTTGGTatcgagagaccacgtcagcatgtc	AVEKTNSSSSLAEVIDRILDRGIVIqAWVRVSLVG
Ana-A-K22R-D27N	ggcgggcggtctcacatatgGCAGTTGAAAAAACCAATTCTTCCTCCAGCTTGGCAGAAGTTATTGATAGAATCCTCGACCGCGGTATCGTAATTaacGCTTGGGTTCGTGTTTCCTTAGTTGGTatcgagagaccacgtcagcatgtc	AVEKTNSSSSLAEVIDRILDRGIVInAWVRVSLVG
Ana-A-K22R-D27K	ggcgggcggtctcacatatgGCAGTTGAAAAAACCAATTCTTCCTCCAGCTTGGCAGAAGTTATTGATAGAATCCTCGACCGCGGTATCGTAATTaaaGCTTGGGTTCGTGTTTCCTTAGTTGGTatcgagagaccacgtcagcatgtc	AVEKTNSSSSLAEVIDRILDRGIVIkAWVRVSLVG
Ana-A-K22R-D27A	ggcgggcggtctcacatatgGCAGTTGAAAAAACCAATTCTTCCTCCAGCTTGGCAGAAGTTATTGATAGAATCCTCGACCGCGGTATCGTAATTgcgGCTTGGGTTCGTGTTTCCTTAGTTGGTatcgagagaccacgtcagcatgtc	AVEKTNSSSSLAEVIDRILDRGIVIaAWVRVSLVG
Ana-A-K22R-D27E	ggcgggcggtctcacatatgGCAGTTGAAAAAACCAATTCTTCCTCCAGCTTGGCAGAAGTTATTGATAGAATCCTCGACCGCGGTATCGTAATTgaaGCTTGGGTTCGTGTTTCCTTAGTTGGTatcgagagaccacgtcagcatgtc	AVEKTNSSSSLAEVIDRILDRGIVIeAWVRVSLVG
Ana-A-K22R-D27W	ggcgggcggtctcacatatgGCAGTTGAAAAAACCAATTCTTCCTCCAGCTTGGCAGAAGTTATTGATAGAATCCTCGACCGCGGTATCGTAATTtggGCTTGGGTTCGTGTTTCCTTAGTTGGTatcgagagaccacgtcagcatgtc	AVEKTNSSSSLAEVIDRILDRGIVIwAWVRVSLVG
Ana-A-K22R-D27R	ggcgggcggtctcacatatgGCAGTTGAAAAAACCAATTCTTCCTCCAGCTTGGCAGAAGTTATTGATAGAATCCTCGACCGCGGTATCGTAATTcgcGCTTGGGTTCGTGTTTCCTTAGTTGGTatcgagagaccacgtcagcatgtc	AVEKTNSSSSLAEVIDRILDRGIVIrAWVRVSLVG
Ana-A-K22R-D27C	ggcgggcggtctcacatatgGCAGTTGAAAAAACCAATTCTTCCTCCAGCTTGGCAGAAGTTATTGATAGAATCCTCGACCGCGGTATCGTAATTtgcGCTTGGGTTCGTGTTTCCTTAGTTGGTatcgagagaccacgtcagcatgtc	AVEKTNSSSSLAEVIDRILDRGIVIcAWVRVSLVG
Ana-A-K22R-D27Y	ggcgggcggtctcacatatgGCAGTTGAAAAAACCAATTCTTCCTCCAGCTTGGCAGAAGTTATTGATAGAATCCTCGACCGCGGTATCGTAATTtatGCTTGGGTTCGTGTTTCCTTAGTTGGTatcgagagaccacgtcagcatgtc	AVEKTNSSSSLAEVIDRILDRGIVIyAWVRVSLVG
Ana-A-K22R-D27H	ggcgggcggtctcacatatgGCAGTTGAAAAAACCAATTCTTCCTCCAGCTTGGCAGAAGTTATTGATAGAATCCTCGACCGCGGTATCGTAATTcatGCTTGGGTTCGTGTTTCCTTAGTTGGTatcgagagaccacgtcagcatgtc	AVEKTNSSSSLAEVIDRILDRGIVIhAWVRVSLVG
Ana-A-K22R-D27S	ggcgggcggtctcacatatgGCAGTTGAAAAAACCAATTCTTCCTCCAGCTTGGCAGAAGTTATTGATAGAATCCTCGACCGCGGTATCGTAATTagcGCTTGGGTTCGTGTTTCCTTAGTTGGTatcgagagaccacgtcagcatgtc	AVEKTNSSSSLAEVIDRILDRGIVIsAWVRVSLVG
Ana-A-K22R-D27G	ggcgggcggtctcacatatgGCAGTTGAAAAAACCAATTCTTCCTCCAGCTTGGCAGAAGTTATTGATAGAATCCTCGACCGCGGTATCGTAATTggcGCTTGGGTTCGTGTTTCCTTAGTTGGTatcgagagaccacgtcagcatgtc	AVEKTNSSSSLAEVIDRILDRGIVIgAWVRVSLVG
Ana-A-K22R-D27*	ggcgggcggtctcacatatgGCAGTTGAAAAAACCAATTCTTCCTCCAGCTTGGCAGAAGTTATTGATAGAATCCTCGACCGCGGTATCGTAATTtaaGCTTGGGTTCGTGTTTCCTTAGTTGGTatcgagagaccacgtcagcatgtc	AVEKTNSSSSLAEVIDRILDRGIVI*AWVRVSLVG
Ana-A-K22R-A28F	ggcgggcggtctcacatatgGCAGTTGAAAAAACCAATTCTTCCTCCAGCTTGGCAGAAGTTATTGATAGAATCCTCGACCGCGGTATCGTAATTGACtttTGGGTTCGTGTTTCCTTAGTTGGTatcgagagaccacgtcagcatgtc	AVEKTNSSSSLAEVIDRILDRGIVIDfWVRVSLVG
Ana-A-K22R-A28L	ggcgggcggtctcacatatgGCAGTTGAAAAAACCAATTCTTCCTCCAGCTTGGCAGAAGTTATTGATAGAATCCTCGACCGCGGTATCGTAATTGACctgTGGGTTCGTGTTTCCTTAGTTGGTatcgagagaccacgtcagcatgtc	AVEKTNSSSSLAEVIDRILDRGIVIDlWVRVSLVG
Ana-A-K22R-A28I	ggcgggcggtctcacatatgGCAGTTGAAAAAACCAATTCTTCCTCCAGCTTGGCAGAAGTTATTGATAGAATCCTCGACCGCGGTATCGTAATTGACattTGGGTTCGTGTTTCCTTAGTTGGTatcgagagaccacgtcagcatgtc	AVEKTNSSSSLAEVIDRILDRGIVIDiWVRVSLVG
Ana-A-K22R-A28M	ggcgggcggtctcacatatgGCAGTTGAAAAAACCAATTCTTCCTCCAGCTTGGCAGAAGTTATTGATAGAATCCTCGACCGCGGTATCGTAATTGACatgTGGGTTCGTGTTTCCTTAGTTGGTatcgagagaccacgtcagcatgtc	AVEKTNSSSSLAEVIDRILDRGIVIDmWVRVSLVG
Ana-A-K22R-A28P	ggcgggcggtctcacatatgGCAGTTGAAAAAACCAATTCTTCCTCCAGCTTGGCAGAAGTTATTGATAGAATCCTCGACCGCGGTATCGTAATTGACccgTGGGTTCGTGTTTCCTTAGTTGGTatcgagagaccacgtcagcatgtc	AVEKTNSSSSLAEVIDRILDRGIVIDpWVRVSLVG
Ana-A-K22R-A28T	ggcgggcggtctcacatatgGCAGTTGAAAAAACCAATTCTTCCTCCAGCTTGGCAGAAGTTATTGATAGAATCCTCGACCGCGGTATCGTAATTGACaccTGGGTTCGTGTTTCCTTAGTTGGTatcgagagaccacgtcagcatgtc	AVEKTNSSSSLAEVIDRILDRGIVIDtWVRVSLVG
Ana-A-K22R-A28V	ggcgggcggtctcacatatgGCAGTTGAAAAAACCAATTCTTCCTCCAGCTTGGCAGAAGTTATTGATAGAATCCTCGACCGCGGTATCGTAATTGACgtgTGGGTTCGTGTTTCCTTAGTTGGTatcgagagaccacgtcagcatgtc	AVEKTNSSSSLAEVIDRILDRGIVIDvWVRVSLVG
Ana-A-K22R-A28Q	ggcgggcggtctcacatatgGCAGTTGAAAAAACCAATTCTTCCTCCAGCTTGGCAGAAGTTATTGATAGAATCCTCGACCGCGGTATCGTAATTGACcagTGGGTTCGTGTTTCCTTAGTTGGTatcgagagaccacgtcagcatgtc	AVEKTNSSSSLAEVIDRILDRGIVIDqWVRVSLVG
Ana-A-K22R-A28N	ggcgggcggtctcacatatgGCAGTTGAAAAAACCAATTCTTCCTCCAGCTTGGCAGAAGTTATTGATAGAATCCTCGACCGCGGTATCGTAATTGACaacTGGGTTCGTGTTTCCTTAGTTGGTatcgagagaccacgtcagcatgtc	AVEKTNSSSSLAEVIDRILDRGIVIDnWVRVSLVG
Ana-A-K22R-A28K	ggcgggcggtctcacatatgGCAGTTGAAAAAACCAATTCTTCCTCCAGCTTGGCAGAAGTTATTGATAGAATCCTCGACCGCGGTATCGTAATTGACaaaTGGGTTCGTGTTTCCTTAGTTGGTatcgagagaccacgtcagcatgtc	AVEKTNSSSSLAEVIDRILDRGIVIDkWVRVSLVG
Ana-A-K22R-A28D	ggcgggcggtctcacatatgGCAGTTGAAAAAACCAATTCTTCCTCCAGCTTGGCAGAAGTTATTGATAGAATCCTCGACCGCGGTATCGTAATTGACgatTGGGTTCGTGTTTCCTTAGTTGGTatcgagagaccacgtcagcatgtc	AVEKTNSSSSLAEVIDRILDRGIVIDdWVRVSLVG
Ana-A-K22R-A28E	ggcgggcggtctcacatatgGCAGTTGAAAAAACCAATTCTTCCTCCAGCTTGGCAGAAGTTATTGATAGAATCCTCGACCGCGGTATCGTAATTGACgaaTGGGTTCGTGTTTCCTTAGTTGGTatcgagagaccacgtcagcatgtc	AVEKTNSSSSLAEVIDRILDRGIVIDeWVRVSLVG
Ana-A-K22R-A28W	ggcgggcggtctcacatatgGCAGTTGAAAAAACCAATTCTTCCTCCAGCTTGGCAGAAGTTATTGATAGAATCCTCGACCGCGGTATCGTAATTGACtggTGGGTTCGTGTTTCCTTAGTTGGTatcgagagaccacgtcagcatgtc	AVEKTNSSSSLAEVIDRILDRGIVIDwWVRVSLVG
Ana-A-K22R-A28R	ggcgggcggtctcacatatgGCAGTTGAAAAAACCAATTCTTCCTCCAGCTTGGCAGAAGTTATTGATAGAATCCTCGACCGCGGTATCGTAATTGACcgcTGGGTTCGTGTTTCCTTAGTTGGTatcgagagaccacgtcagcatgtc	AVEKTNSSSSLAEVIDRILDRGIVIDrWVRVSLVG
Ana-A-K22R-A28C	ggcgggcggtctcacatatgGCAGTTGAAAAAACCAATTCTTCCTCCAGCTTGGCAGAAGTTATTGATAGAATCCTCGACCGCGGTATCGTAATTGACtgcTGGGTTCGTGTTTCCTTAGTTGGTatcgagagaccacgtcagcatgtc	AVEKTNSSSSLAEVIDRILDRGIVIDcWVRVSLVG
Ana-A-K22R-A28Y	ggcgggcggtctcacatatgGCAGTTGAAAAAACCAATTCTTCCTCCAGCTTGGCAGAAGTTATTGATAGAATCCTCGACCGCGGTATCGTAATTGACtatTGGGTTCGTGTTTCCTTAGTTGGTatcgagagaccacgtcagcatgtc	AVEKTNSSSSLAEVIDRILDRGIVIDyWVRVSLVG
Ana-A-K22R-A28H	ggcgggcggtctcacatatgGCAGTTGAAAAAACCAATTCTTCCTCCAGCTTGGCAGAAGTTATTGATAGAATCCTCGACCGCGGTATCGTAATTGACcatTGGGTTCGTGTTTCCTTAGTTGGTatcgagagaccacgtcagcatgtc	AVEKTNSSSSLAEVIDRILDRGIVIDhWVRVSLVG
Ana-A-K22R-A28S	ggcgggcggtctcacatatgGCAGTTGAAAAAACCAATTCTTCCTCCAGCTTGGCAGAAGTTATTGATAGAATCCTCGACCGCGGTATCGTAATTGACagcTGGGTTCGTGTTTCCTTAGTTGGTatcgagagaccacgtcagcatgtc	AVEKTNSSSSLAEVIDRILDRGIVIDsWVRVSLVG
Ana-A-K22R-A28G	ggcgggcggtctcacatatgGCAGTTGAAAAAACCAATTCTTCCTCCAGCTTGGCAGAAGTTATTGATAGAATCCTCGACCGCGGTATCGTAATTGACggcTGGGTTCGTGTTTCCTTAGTTGGTatcgagagaccacgtcagcatgtc	AVEKTNSSSSLAEVIDRILDRGIVIDgWVRVSLVG
Ana-A-K22R-A28*	ggcgggcggtctcacatatgGCAGTTGAAAAAACCAATTCTTCCTCCAGCTTGGCAGAAGTTATTGATAGAATCCTCGACCGCGGTATCGTAATTGACtaaTGGGTTCGTGTTTCCTTAGTTGGTatcgagagaccacgtcagcatgtc	AVEKTNSSSSLAEVIDRILDRGIVID*WVRVSLVG
Ana-A-K22R-W29F	ggcgggcggtctcacatatgGCAGTTGAAAAAACCAATTCTTCCTCCAGCTTGGCAGAAGTTATTGATAGAATCCTCGACCGCGGTATCGTAATTGACGCTtttGTTCGTGTTTCCTTAGTTGGTatcgagagaccacgtcagcatgtc	AVEKTNSSSSLAEVIDRILDRGIVIDAfVRVSLVG
Ana-A-K22R-W29L	ggcgggcggtctcacatatgGCAGTTGAAAAAACCAATTCTTCCTCCAGCTTGGCAGAAGTTATTGATAGAATCCTCGACCGCGGTATCGTAATTGACGCTctgGTTCGTGTTTCCTTAGTTGGTatcgagagaccacgtcagcatgtc	AVEKTNSSSSLAEVIDRILDRGIVIDAlVRVSLVG
Ana-A-K22R-W29I	ggcgggcggtctcacatatgGCAGTTGAAAAAACCAATTCTTCCTCCAGCTTGGCAGAAGTTATTGATAGAATCCTCGACCGCGGTATCGTAATTGACGCTattGTTCGTGTTTCCTTAGTTGGTatcgagagaccacgtcagcatgtc	AVEKTNSSSSLAEVIDRILDRGIVIDAiVRVSLVG
Ana-A-K22R-W29M	ggcgggcggtctcacatatgGCAGTTGAAAAAACCAATTCTTCCTCCAGCTTGGCAGAAGTTATTGATAGAATCCTCGACCGCGGTATCGTAATTGACGCTatgGTTCGTGTTTCCTTAGTTGGTatcgagagaccacgtcagcatgtc	AVEKTNSSSSLAEVIDRILDRGIVIDAmVRVSLVG
Ana-A-K22R-W29P	ggcgggcggtctcacatatgGCAGTTGAAAAAACCAATTCTTCCTCCAGCTTGGCAGAAGTTATTGATAGAATCCTCGACCGCGGTATCGTAATTGACGCTccgGTTCGTGTTTCCTTAGTTGGTatcgagagaccacgtcagcatgtc	AVEKTNSSSSLAEVIDRILDRGIVIDApVRVSLVG
Ana-A-K22R-W29T	ggcgggcggtctcacatatgGCAGTTGAAAAAACCAATTCTTCCTCCAGCTTGGCAGAAGTTATTGATAGAATCCTCGACCGCGGTATCGTAATTGACGCTaccGTTCGTGTTTCCTTAGTTGGTatcgagagaccacgtcagcatgtc	AVEKTNSSSSLAEVIDRILDRGIVIDAtVRVSLVG
Ana-A-K22R-W29V	ggcgggcggtctcacatatgGCAGTTGAAAAAACCAATTCTTCCTCCAGCTTGGCAGAAGTTATTGATAGAATCCTCGACCGCGGTATCGTAATTGACGCTgtgGTTCGTGTTTCCTTAGTTGGTatcgagagaccacgtcagcatgtc	AVEKTNSSSSLAEVIDRILDRGIVIDAvVRVSLVG
Ana-A-K22R-W29Q	ggcgggcggtctcacatatgGCAGTTGAAAAAACCAATTCTTCCTCCAGCTTGGCAGAAGTTATTGATAGAATCCTCGACCGCGGTATCGTAATTGACGCTcagGTTCGTGTTTCCTTAGTTGGTatcgagagaccacgtcagcatgtc	AVEKTNSSSSLAEVIDRILDRGIVIDAqVRVSLVG
Ana-A-K22R-W29N	ggcgggcggtctcacatatgGCAGTTGAAAAAACCAATTCTTCCTCCAGCTTGGCAGAAGTTATTGATAGAATCCTCGACCGCGGTATCGTAATTGACGCTaacGTTCGTGTTTCCTTAGTTGGTatcgagagaccacgtcagcatgtc	AVEKTNSSSSLAEVIDRILDRGIVIDAnVRVSLVG
Ana-A-K22R-W29K	ggcgggcggtctcacatatgGCAGTTGAAAAAACCAATTCTTCCTCCAGCTTGGCAGAAGTTATTGATAGAATCCTCGACCGCGGTATCGTAATTGACGCTaaaGTTCGTGTTTCCTTAGTTGGTatcgagagaccacgtcagcatgtc	AVEKTNSSSSLAEVIDRILDRGIVIDAkVRVSLVG
Ana-A-K22R-W29D	ggcgggcggtctcacatatgGCAGTTGAAAAAACCAATTCTTCCTCCAGCTTGGCAGAAGTTATTGATAGAATCCTCGACCGCGGTATCGTAATTGACGCTgatGTTCGTGTTTCCTTAGTTGGTatcgagagaccacgtcagcatgtc	AVEKTNSSSSLAEVIDRILDRGIVIDAdVRVSLVG
Ana-A-K22R-W29A	ggcgggcggtctcacatatgGCAGTTGAAAAAACCAATTCTTCCTCCAGCTTGGCAGAAGTTATTGATAGAATCCTCGACCGCGGTATCGTAATTGACGCTgcgGTTCGTGTTTCCTTAGTTGGTatcgagagaccacgtcagcatgtc	AVEKTNSSSSLAEVIDRILDRGIVIDAaVRVSLVG
Ana-A-K22R-W29E	ggcgggcggtctcacatatgGCAGTTGAAAAAACCAATTCTTCCTCCAGCTTGGCAGAAGTTATTGATAGAATCCTCGACCGCGGTATCGTAATTGACGCTgaaGTTCGTGTTTCCTTAGTTGGTatcgagagaccacgtcagcatgtc	AVEKTNSSSSLAEVIDRILDRGIVIDAeVRVSLVG
Ana-A-K22R-W29R	ggcgggcggtctcacatatgGCAGTTGAAAAAACCAATTCTTCCTCCAGCTTGGCAGAAGTTATTGATAGAATCCTCGACCGCGGTATCGTAATTGACGCTcgcGTTCGTGTTTCCTTAGTTGGTatcgagagaccacgtcagcatgtc	AVEKTNSSSSLAEVIDRILDRGIVIDArVRVSLVG
Ana-A-K22R-W29C	ggcgggcggtctcacatatgGCAGTTGAAAAAACCAATTCTTCCTCCAGCTTGGCAGAAGTTATTGATAGAATCCTCGACCGCGGTATCGTAATTGACGCTtgcGTTCGTGTTTCCTTAGTTGGTatcgagagaccacgtcagcatgtc	AVEKTNSSSSLAEVIDRILDRGIVIDAcVRVSLVG
Ana-A-K22R-W29Y	ggcgggcggtctcacatatgGCAGTTGAAAAAACCAATTCTTCCTCCAGCTTGGCAGAAGTTATTGATAGAATCCTCGACCGCGGTATCGTAATTGACGCTtatGTTCGTGTTTCCTTAGTTGGTatcgagagaccacgtcagcatgtc	AVEKTNSSSSLAEVIDRILDRGIVIDAyVRVSLVG
Ana-A-K22R-W29H	ggcgggcggtctcacatatgGCAGTTGAAAAAACCAATTCTTCCTCCAGCTTGGCAGAAGTTATTGATAGAATCCTCGACCGCGGTATCGTAATTGACGCTcatGTTCGTGTTTCCTTAGTTGGTatcgagagaccacgtcagcatgtc	AVEKTNSSSSLAEVIDRILDRGIVIDAhVRVSLVG
Ana-A-K22R-W29S	ggcgggcggtctcacatatgGCAGTTGAAAAAACCAATTCTTCCTCCAGCTTGGCAGAAGTTATTGATAGAATCCTCGACCGCGGTATCGTAATTGACGCTagcGTTCGTGTTTCCTTAGTTGGTatcgagagaccacgtcagcatgtc	AVEKTNSSSSLAEVIDRILDRGIVIDAsVRVSLVG
Ana-A-K22R-W29G	ggcgggcggtctcacatatgGCAGTTGAAAAAACCAATTCTTCCTCCAGCTTGGCAGAAGTTATTGATAGAATCCTCGACCGCGGTATCGTAATTGACGCTggcGTTCGTGTTTCCTTAGTTGGTatcgagagaccacgtcagcatgtc	AVEKTNSSSSLAEVIDRILDRGIVIDAgVRVSLVG
Ana-A-K22R-W29*	ggcgggcggtctcacatatgGCAGTTGAAAAAACCAATTCTTCCTCCAGCTTGGCAGAAGTTATTGATAGAATCCTCGACCGCGGTATCGTAATTGACGCTtaaGTTCGTGTTTCCTTAGTTGGTatcgagagaccacgtcagcatgtc	AVEKTNSSSSLAEVIDRILDRGIVIDA*VRVSLVG
Ana-A-K22R-V30F	ggcgggcggtctcacatatgGCAGTTGAAAAAACCAATTCTTCCTCCAGCTTGGCAGAAGTTATTGATAGAATCCTCGACCGCGGTATCGTAATTGACGCTTGGtttCGTGTTTCCTTAGTTGGTatcgagagaccacgtcagcatgtc	AVEKTNSSSSLAEVIDRILDRGIVIDAWfRVSLVG
Ana-A-K22R-V30L	ggcgggcggtctcacatatgGCAGTTGAAAAAACCAATTCTTCCTCCAGCTTGGCAGAAGTTATTGATAGAATCCTCGACCGCGGTATCGTAATTGACGCTTGGctgCGTGTTTCCTTAGTTGGTatcgagagaccacgtcagcatgtc	AVEKTNSSSSLAEVIDRILDRGIVIDAWlRVSLVG
Ana-A-K22R-V30I	ggcgggcggtctcacatatgGCAGTTGAAAAAACCAATTCTTCCTCCAGCTTGGCAGAAGTTATTGATAGAATCCTCGACCGCGGTATCGTAATTGACGCTTGGattCGTGTTTCCTTAGTTGGTatcgagagaccacgtcagcatgtc	AVEKTNSSSSLAEVIDRILDRGIVIDAWiRVSLVG
Ana-A-K22R-V30M	ggcgggcggtctcacatatgGCAGTTGAAAAAACCAATTCTTCCTCCAGCTTGGCAGAAGTTATTGATAGAATCCTCGACCGCGGTATCGTAATTGACGCTTGGatgCGTGTTTCCTTAGTTGGTatcgagagaccacgtcagcatgtc	AVEKTNSSSSLAEVIDRILDRGIVIDAWmRVSLVG
Ana-A-K22R-V30P	ggcgggcggtctcacatatgGCAGTTGAAAAAACCAATTCTTCCTCCAGCTTGGCAGAAGTTATTGATAGAATCCTCGACCGCGGTATCGTAATTGACGCTTGGccgCGTGTTTCCTTAGTTGGTatcgagagaccacgtcagcatgtc	AVEKTNSSSSLAEVIDRILDRGIVIDAWpRVSLVG
Ana-A-K22R-V30T	ggcgggcggtctcacatatgGCAGTTGAAAAAACCAATTCTTCCTCCAGCTTGGCAGAAGTTATTGATAGAATCCTCGACCGCGGTATCGTAATTGACGCTTGGaccCGTGTTTCCTTAGTTGGTatcgagagaccacgtcagcatgtc	AVEKTNSSSSLAEVIDRILDRGIVIDAWtRVSLVG
Ana-A-K22R-V30Q	ggcgggcggtctcacatatgGCAGTTGAAAAAACCAATTCTTCCTCCAGCTTGGCAGAAGTTATTGATAGAATCCTCGACCGCGGTATCGTAATTGACGCTTGGcagCGTGTTTCCTTAGTTGGTatcgagagaccacgtcagcatgtc	AVEKTNSSSSLAEVIDRILDRGIVIDAWqRVSLVG
Ana-A-K22R-V30N	ggcgggcggtctcacatatgGCAGTTGAAAAAACCAATTCTTCCTCCAGCTTGGCAGAAGTTATTGATAGAATCCTCGACCGCGGTATCGTAATTGACGCTTGGaacCGTGTTTCCTTAGTTGGTatcgagagaccacgtcagcatgtc	AVEKTNSSSSLAEVIDRILDRGIVIDAWnRVSLVG
Ana-A-K22R-V30K	ggcgggcggtctcacatatgGCAGTTGAAAAAACCAATTCTTCCTCCAGCTTGGCAGAAGTTATTGATAGAATCCTCGACCGCGGTATCGTAATTGACGCTTGGaaaCGTGTTTCCTTAGTTGGTatcgagagaccacgtcagcatgtc	AVEKTNSSSSLAEVIDRILDRGIVIDAWkRVSLVG
Ana-A-K22R-V30D	ggcgggcggtctcacatatgGCAGTTGAAAAAACCAATTCTTCCTCCAGCTTGGCAGAAGTTATTGATAGAATCCTCGACCGCGGTATCGTAATTGACGCTTGGgatCGTGTTTCCTTAGTTGGTatcgagagaccacgtcagcatgtc	AVEKTNSSSSLAEVIDRILDRGIVIDAWdRVSLVG
Ana-A-K22R-V30A	ggcgggcggtctcacatatgGCAGTTGAAAAAACCAATTCTTCCTCCAGCTTGGCAGAAGTTATTGATAGAATCCTCGACCGCGGTATCGTAATTGACGCTTGGgcgCGTGTTTCCTTAGTTGGTatcgagagaccacgtcagcatgtc	AVEKTNSSSSLAEVIDRILDRGIVIDAWaRVSLVG
Ana-A-K22R-V30E	ggcgggcggtctcacatatgGCAGTTGAAAAAACCAATTCTTCCTCCAGCTTGGCAGAAGTTATTGATAGAATCCTCGACCGCGGTATCGTAATTGACGCTTGGgaaCGTGTTTCCTTAGTTGGTatcgagagaccacgtcagcatgtc	AVEKTNSSSSLAEVIDRILDRGIVIDAWeRVSLVG
Ana-A-K22R-V30W	ggcgggcggtctcacatatgGCAGTTGAAAAAACCAATTCTTCCTCCAGCTTGGCAGAAGTTATTGATAGAATCCTCGACCGCGGTATCGTAATTGACGCTTGGtggCGTGTTTCCTTAGTTGGTatcgagagaccacgtcagcatgtc	AVEKTNSSSSLAEVIDRILDRGIVIDAWwRVSLVG
Ana-A-K22R-V30R	ggcgggcggtctcacatatgGCAGTTGAAAAAACCAATTCTTCCTCCAGCTTGGCAGAAGTTATTGATAGAATCCTCGACCGCGGTATCGTAATTGACGCTTGGcgcCGTGTTTCCTTAGTTGGTatcgagagaccacgtcagcatgtc	AVEKTNSSSSLAEVIDRILDRGIVIDAWrRVSLVG
Ana-A-K22R-V30C	ggcgggcggtctcacatatgGCAGTTGAAAAAACCAATTCTTCCTCCAGCTTGGCAGAAGTTATTGATAGAATCCTCGACCGCGGTATCGTAATTGACGCTTGGtgcCGTGTTTCCTTAGTTGGTatcgagagaccacgtcagcatgtc	AVEKTNSSSSLAEVIDRILDRGIVIDAWcRVSLVG
Ana-A-K22R-V30Y	ggcgggcggtctcacatatgGCAGTTGAAAAAACCAATTCTTCCTCCAGCTTGGCAGAAGTTATTGATAGAATCCTCGACCGCGGTATCGTAATTGACGCTTGGtatCGTGTTTCCTTAGTTGGTatcgagagaccacgtcagcatgtc	AVEKTNSSSSLAEVIDRILDRGIVIDAWyRVSLVG
Ana-A-K22R-V30H	ggcgggcggtctcacatatgGCAGTTGAAAAAACCAATTCTTCCTCCAGCTTGGCAGAAGTTATTGATAGAATCCTCGACCGCGGTATCGTAATTGACGCTTGGcatCGTGTTTCCTTAGTTGGTatcgagagaccacgtcagcatgtc	AVEKTNSSSSLAEVIDRILDRGIVIDAWhRVSLVG
Ana-A-K22R-V30S	ggcgggcggtctcacatatgGCAGTTGAAAAAACCAATTCTTCCTCCAGCTTGGCAGAAGTTATTGATAGAATCCTCGACCGCGGTATCGTAATTGACGCTTGGagcCGTGTTTCCTTAGTTGGTatcgagagaccacgtcagcatgtc	AVEKTNSSSSLAEVIDRILDRGIVIDAWsRVSLVG
Ana-A-K22R-V30G	ggcgggcggtctcacatatgGCAGTTGAAAAAACCAATTCTTCCTCCAGCTTGGCAGAAGTTATTGATAGAATCCTCGACCGCGGTATCGTAATTGACGCTTGGggcCGTGTTTCCTTAGTTGGTatcgagagaccacgtcagcatgtc	AVEKTNSSSSLAEVIDRILDRGIVIDAWgRVSLVG
Ana-A-K22R-V30*	ggcgggcggtctcacatatgGCAGTTGAAAAAACCAATTCTTCCTCCAGCTTGGCAGAAGTTATTGATAGAATCCTCGACCGCGGTATCGTAATTGACGCTTGGtaaCGTGTTTCCTTAGTTGGTatcgagagaccacgtcagcatgtc	AVEKTNSSSSLAEVIDRILDRGIVIDAW*RVSLVG
Ana-A-K22R-R31F	ggcgggcggtctcacatatgGCAGTTGAAAAAACCAATTCTTCCTCCAGCTTGGCAGAAGTTATTGATAGAATCCTCGACCGCGGTATCGTAATTGACGCTTGGGTTtttGTTTCCTTAGTTGGTatcgagagaccacgtcagcatgtc	AVEKTNSSSSLAEVIDRILDRGIVIDAWVfVSLVG
Ana-A-K22R-R31L	ggcgggcggtctcacatatgGCAGTTGAAAAAACCAATTCTTCCTCCAGCTTGGCAGAAGTTATTGATAGAATCCTCGACCGCGGTATCGTAATTGACGCTTGGGTTctgGTTTCCTTAGTTGGTatcgagagaccacgtcagcatgtc	AVEKTNSSSSLAEVIDRILDRGIVIDAWVlVSLVG
Ana-A-K22R-R31I	ggcgggcggtctcacatatgGCAGTTGAAAAAACCAATTCTTCCTCCAGCTTGGCAGAAGTTATTGATAGAATCCTCGACCGCGGTATCGTAATTGACGCTTGGGTTattGTTTCCTTAGTTGGTatcgagagaccacgtcagcatgtc	AVEKTNSSSSLAEVIDRILDRGIVIDAWViVSLVG
Ana-A-K22R-R31M	ggcgggcggtctcacatatgGCAGTTGAAAAAACCAATTCTTCCTCCAGCTTGGCAGAAGTTATTGATAGAATCCTCGACCGCGGTATCGTAATTGACGCTTGGGTTatgGTTTCCTTAGTTGGTatcgagagaccacgtcagcatgtc	AVEKTNSSSSLAEVIDRILDRGIVIDAWVmVSLVG
Ana-A-K22R-R31P	ggcgggcggtctcacatatgGCAGTTGAAAAAACCAATTCTTCCTCCAGCTTGGCAGAAGTTATTGATAGAATCCTCGACCGCGGTATCGTAATTGACGCTTGGGTTccgGTTTCCTTAGTTGGTatcgagagaccacgtcagcatgtc	AVEKTNSSSSLAEVIDRILDRGIVIDAWVpVSLVG
Ana-A-K22R-R31T	ggcgggcggtctcacatatgGCAGTTGAAAAAACCAATTCTTCCTCCAGCTTGGCAGAAGTTATTGATAGAATCCTCGACCGCGGTATCGTAATTGACGCTTGGGTTaccGTTTCCTTAGTTGGTatcgagagaccacgtcagcatgtc	AVEKTNSSSSLAEVIDRILDRGIVIDAWVtVSLVG
Ana-A-K22R-R31V	ggcgggcggtctcacatatgGCAGTTGAAAAAACCAATTCTTCCTCCAGCTTGGCAGAAGTTATTGATAGAATCCTCGACCGCGGTATCGTAATTGACGCTTGGGTTgtgGTTTCCTTAGTTGGTatcgagagaccacgtcagcatgtc	AVEKTNSSSSLAEVIDRILDRGIVIDAWVvVSLVG
Ana-A-K22R-R31Q	ggcgggcggtctcacatatgGCAGTTGAAAAAACCAATTCTTCCTCCAGCTTGGCAGAAGTTATTGATAGAATCCTCGACCGCGGTATCGTAATTGACGCTTGGGTTcagGTTTCCTTAGTTGGTatcgagagaccacgtcagcatgtc	AVEKTNSSSSLAEVIDRILDRGIVIDAWVqVSLVG
Ana-A-K22R-R31N	ggcgggcggtctcacatatgGCAGTTGAAAAAACCAATTCTTCCTCCAGCTTGGCAGAAGTTATTGATAGAATCCTCGACCGCGGTATCGTAATTGACGCTTGGGTTaacGTTTCCTTAGTTGGTatcgagagaccacgtcagcatgtc	AVEKTNSSSSLAEVIDRILDRGIVIDAWVnVSLVG
Ana-A-K22R-R31K	ggcgggcggtctcacatatgGCAGTTGAAAAAACCAATTCTTCCTCCAGCTTGGCAGAAGTTATTGATAGAATCCTCGACCGCGGTATCGTAATTGACGCTTGGGTTaaaGTTTCCTTAGTTGGTatcgagagaccacgtcagcatgtc	AVEKTNSSSSLAEVIDRILDRGIVIDAWVkVSLVG
Ana-A-K22R-R31D	ggcgggcggtctcacatatgGCAGTTGAAAAAACCAATTCTTCCTCCAGCTTGGCAGAAGTTATTGATAGAATCCTCGACCGCGGTATCGTAATTGACGCTTGGGTTgatGTTTCCTTAGTTGGTatcgagagaccacgtcagcatgtc	AVEKTNSSSSLAEVIDRILDRGIVIDAWVdVSLVG
Ana-A-K22R-R31A	ggcgggcggtctcacatatgGCAGTTGAAAAAACCAATTCTTCCTCCAGCTTGGCAGAAGTTATTGATAGAATCCTCGACCGCGGTATCGTAATTGACGCTTGGGTTgcgGTTTCCTTAGTTGGTatcgagagaccacgtcagcatgtc	AVEKTNSSSSLAEVIDRILDRGIVIDAWVaVSLVG
Ana-A-K22R-R31E	ggcgggcggtctcacatatgGCAGTTGAAAAAACCAATTCTTCCTCCAGCTTGGCAGAAGTTATTGATAGAATCCTCGACCGCGGTATCGTAATTGACGCTTGGGTTgaaGTTTCCTTAGTTGGTatcgagagaccacgtcagcatgtc	AVEKTNSSSSLAEVIDRILDRGIVIDAWVeVSLVG
Ana-A-K22R-R31W	ggcgggcggtctcacatatgGCAGTTGAAAAAACCAATTCTTCCTCCAGCTTGGCAGAAGTTATTGATAGAATCCTCGACCGCGGTATCGTAATTGACGCTTGGGTTtggGTTTCCTTAGTTGGTatcgagagaccacgtcagcatgtc	AVEKTNSSSSLAEVIDRILDRGIVIDAWVwVSLVG
Ana-A-K22R-R31C	ggcgggcggtctcacatatgGCAGTTGAAAAAACCAATTCTTCCTCCAGCTTGGCAGAAGTTATTGATAGAATCCTCGACCGCGGTATCGTAATTGACGCTTGGGTTtgcGTTTCCTTAGTTGGTatcgagagaccacgtcagcatgtc	AVEKTNSSSSLAEVIDRILDRGIVIDAWVcVSLVG
Ana-A-K22R-R31Y	ggcgggcggtctcacatatgGCAGTTGAAAAAACCAATTCTTCCTCCAGCTTGGCAGAAGTTATTGATAGAATCCTCGACCGCGGTATCGTAATTGACGCTTGGGTTtatGTTTCCTTAGTTGGTatcgagagaccacgtcagcatgtc	AVEKTNSSSSLAEVIDRILDRGIVIDAWVyVSLVG
Ana-A-K22R-R31H	ggcgggcggtctcacatatgGCAGTTGAAAAAACCAATTCTTCCTCCAGCTTGGCAGAAGTTATTGATAGAATCCTCGACCGCGGTATCGTAATTGACGCTTGGGTTcatGTTTCCTTAGTTGGTatcgagagaccacgtcagcatgtc	AVEKTNSSSSLAEVIDRILDRGIVIDAWVhVSLVG
Ana-A-K22R-R31S	ggcgggcggtctcacatatgGCAGTTGAAAAAACCAATTCTTCCTCCAGCTTGGCAGAAGTTATTGATAGAATCCTCGACCGCGGTATCGTAATTGACGCTTGGGTTagcGTTTCCTTAGTTGGTatcgagagaccacgtcagcatgtc	AVEKTNSSSSLAEVIDRILDRGIVIDAWVsVSLVG
Ana-A-K22R-R31G	ggcgggcggtctcacatatgGCAGTTGAAAAAACCAATTCTTCCTCCAGCTTGGCAGAAGTTATTGATAGAATCCTCGACCGCGGTATCGTAATTGACGCTTGGGTTggcGTTTCCTTAGTTGGTatcgagagaccacgtcagcatgtc	AVEKTNSSSSLAEVIDRILDRGIVIDAWVgVSLVG
Ana-A-K22R-R31*	ggcgggcggtctcacatatgGCAGTTGAAAAAACCAATTCTTCCTCCAGCTTGGCAGAAGTTATTGATAGAATCCTCGACCGCGGTATCGTAATTGACGCTTGGGTTtaaGTTTCCTTAGTTGGTatcgagagaccacgtcagcatgtc	AVEKTNSSSSLAEVIDRILDRGIVIDAWV*VSLVG
Ana-A-K22R-V32F	ggcgggcggtctcacatatgGCAGTTGAAAAAACCAATTCTTCCTCCAGCTTGGCAGAAGTTATTGATAGAATCCTCGACCGCGGTATCGTAATTGACGCTTGGGTTCGTtttTCCTTAGTTGGTatcgagagaccacgtcagcatgtc	AVEKTNSSSSLAEVIDRILDRGIVIDAWVRfSLVG
Ana-A-K22R-V32L	ggcgggcggtctcacatatgGCAGTTGAAAAAACCAATTCTTCCTCCAGCTTGGCAGAAGTTATTGATAGAATCCTCGACCGCGGTATCGTAATTGACGCTTGGGTTCGTctgTCCTTAGTTGGTatcgagagaccacgtcagcatgtc	AVEKTNSSSSLAEVIDRILDRGIVIDAWVRlSLVG
Ana-A-K22R-V32I	ggcgggcggtctcacatatgGCAGTTGAAAAAACCAATTCTTCCTCCAGCTTGGCAGAAGTTATTGATAGAATCCTCGACCGCGGTATCGTAATTGACGCTTGGGTTCGTattTCCTTAGTTGGTatcgagagaccacgtcagcatgtc	AVEKTNSSSSLAEVIDRILDRGIVIDAWVRiSLVG
Ana-A-K22R-V32M	ggcgggcggtctcacatatgGCAGTTGAAAAAACCAATTCTTCCTCCAGCTTGGCAGAAGTTATTGATAGAATCCTCGACCGCGGTATCGTAATTGACGCTTGGGTTCGTatgTCCTTAGTTGGTatcgagagaccacgtcagcatgtc	AVEKTNSSSSLAEVIDRILDRGIVIDAWVRmSLVG
Ana-A-K22R-V32P	ggcgggcggtctcacatatgGCAGTTGAAAAAACCAATTCTTCCTCCAGCTTGGCAGAAGTTATTGATAGAATCCTCGACCGCGGTATCGTAATTGACGCTTGGGTTCGTccgTCCTTAGTTGGTatcgagagaccacgtcagcatgtc	AVEKTNSSSSLAEVIDRILDRGIVIDAWVRpSLVG
Ana-A-K22R-V32T	ggcgggcggtctcacatatgGCAGTTGAAAAAACCAATTCTTCCTCCAGCTTGGCAGAAGTTATTGATAGAATCCTCGACCGCGGTATCGTAATTGACGCTTGGGTTCGTaccTCCTTAGTTGGTatcgagagaccacgtcagcatgtc	AVEKTNSSSSLAEVIDRILDRGIVIDAWVRtSLVG
Ana-A-K22R-V32Q	ggcgggcggtctcacatatgGCAGTTGAAAAAACCAATTCTTCCTCCAGCTTGGCAGAAGTTATTGATAGAATCCTCGACCGCGGTATCGTAATTGACGCTTGGGTTCGTcagTCCTTAGTTGGTatcgagagaccacgtcagcatgtc	AVEKTNSSSSLAEVIDRILDRGIVIDAWVRqSLVG
Ana-A-K22R-V32N	ggcgggcggtctcacatatgGCAGTTGAAAAAACCAATTCTTCCTCCAGCTTGGCAGAAGTTATTGATAGAATCCTCGACCGCGGTATCGTAATTGACGCTTGGGTTCGTaacTCCTTAGTTGGTatcgagagaccacgtcagcatgtc	AVEKTNSSSSLAEVIDRILDRGIVIDAWVRnSLVG
Ana-A-K22R-V32K	ggcgggcggtctcacatatgGCAGTTGAAAAAACCAATTCTTCCTCCAGCTTGGCAGAAGTTATTGATAGAATCCTCGACCGCGGTATCGTAATTGACGCTTGGGTTCGTaaaTCCTTAGTTGGTatcgagagaccacgtcagcatgtc	AVEKTNSSSSLAEVIDRILDRGIVIDAWVRkSLVG
Ana-A-K22R-V32D	ggcgggcggtctcacatatgGCAGTTGAAAAAACCAATTCTTCCTCCAGCTTGGCAGAAGTTATTGATAGAATCCTCGACCGCGGTATCGTAATTGACGCTTGGGTTCGTgatTCCTTAGTTGGTatcgagagaccacgtcagcatgtc	AVEKTNSSSSLAEVIDRILDRGIVIDAWVRdSLVG
Ana-A-K22R-V32A	ggcgggcggtctcacatatgGCAGTTGAAAAAACCAATTCTTCCTCCAGCTTGGCAGAAGTTATTGATAGAATCCTCGACCGCGGTATCGTAATTGACGCTTGGGTTCGTgcgTCCTTAGTTGGTatcgagagaccacgtcagcatgtc	AVEKTNSSSSLAEVIDRILDRGIVIDAWVRaSLVG
Ana-A-K22R-V32E	ggcgggcggtctcacatatgGCAGTTGAAAAAACCAATTCTTCCTCCAGCTTGGCAGAAGTTATTGATAGAATCCTCGACCGCGGTATCGTAATTGACGCTTGGGTTCGTgaaTCCTTAGTTGGTatcgagagaccacgtcagcatgtc	AVEKTNSSSSLAEVIDRILDRGIVIDAWVReSLVG
Ana-A-K22R-V32W	ggcgggcggtctcacatatgGCAGTTGAAAAAACCAATTCTTCCTCCAGCTTGGCAGAAGTTATTGATAGAATCCTCGACCGCGGTATCGTAATTGACGCTTGGGTTCGTtggTCCTTAGTTGGTatcgagagaccacgtcagcatgtc	AVEKTNSSSSLAEVIDRILDRGIVIDAWVRwSLVG
Ana-A-K22R-V32R	ggcgggcggtctcacatatgGCAGTTGAAAAAACCAATTCTTCCTCCAGCTTGGCAGAAGTTATTGATAGAATCCTCGACCGCGGTATCGTAATTGACGCTTGGGTTCGTcgcTCCTTAGTTGGTatcgagagaccacgtcagcatgtc	AVEKTNSSSSLAEVIDRILDRGIVIDAWVRrSLVG
Ana-A-K22R-V32C	ggcgggcggtctcacatatgGCAGTTGAAAAAACCAATTCTTCCTCCAGCTTGGCAGAAGTTATTGATAGAATCCTCGACCGCGGTATCGTAATTGACGCTTGGGTTCGTtgcTCCTTAGTTGGTatcgagagaccacgtcagcatgtc	AVEKTNSSSSLAEVIDRILDRGIVIDAWVRcSLVG
Ana-A-K22R-V32Y	ggcgggcggtctcacatatgGCAGTTGAAAAAACCAATTCTTCCTCCAGCTTGGCAGAAGTTATTGATAGAATCCTCGACCGCGGTATCGTAATTGACGCTTGGGTTCGTtatTCCTTAGTTGGTatcgagagaccacgtcagcatgtc	AVEKTNSSSSLAEVIDRILDRGIVIDAWVRySLVG
Ana-A-K22R-V32H	ggcgggcggtctcacatatgGCAGTTGAAAAAACCAATTCTTCCTCCAGCTTGGCAGAAGTTATTGATAGAATCCTCGACCGCGGTATCGTAATTGACGCTTGGGTTCGTcatTCCTTAGTTGGTatcgagagaccacgtcagcatgtc	AVEKTNSSSSLAEVIDRILDRGIVIDAWVRhSLVG
Ana-A-K22R-V32S	ggcgggcggtctcacatatgGCAGTTGAAAAAACCAATTCTTCCTCCAGCTTGGCAGAAGTTATTGATAGAATCCTCGACCGCGGTATCGTAATTGACGCTTGGGTTCGTagcTCCTTAGTTGGTatcgagagaccacgtcagcatgtc	AVEKTNSSSSLAEVIDRILDRGIVIDAWVRsSLVG
Ana-A-K22R-V32G	ggcgggcggtctcacatatgGCAGTTGAAAAAACCAATTCTTCCTCCAGCTTGGCAGAAGTTATTGATAGAATCCTCGACCGCGGTATCGTAATTGACGCTTGGGTTCGTggcTCCTTAGTTGGTatcgagagaccacgtcagcatgtc	AVEKTNSSSSLAEVIDRILDRGIVIDAWVRgSLVG
Ana-A-K22R-V32*	ggcgggcggtctcacatatgGCAGTTGAAAAAACCAATTCTTCCTCCAGCTTGGCAGAAGTTATTGATAGAATCCTCGACCGCGGTATCGTAATTGACGCTTGGGTTCGTtaaTCCTTAGTTGGTatcgagagaccacgtcagcatgtc	AVEKTNSSSSLAEVIDRILDRGIVIDAWVR*SLVG
Ana-A-K22R-S33F	ggcgggcggtctcacatatgGCAGTTGAAAAAACCAATTCTTCCTCCAGCTTGGCAGAAGTTATTGATAGAATCCTCGACCGCGGTATCGTAATTGACGCTTGGGTTCGTGTTtttTTAGTTGGTatcgagagaccacgtcagcatgtc	AVEKTNSSSSLAEVIDRILDRGIVIDAWVRVfLVG
Ana-A-K22R-S33L	ggcgggcggtctcacatatgGCAGTTGAAAAAACCAATTCTTCCTCCAGCTTGGCAGAAGTTATTGATAGAATCCTCGACCGCGGTATCGTAATTGACGCTTGGGTTCGTGTTctgTTAGTTGGTatcgagagaccacgtcagcatgtc	AVEKTNSSSSLAEVIDRILDRGIVIDAWVRVlLVG
Ana-A-K22R-S33I	ggcgggcggtctcacatatgGCAGTTGAAAAAACCAATTCTTCCTCCAGCTTGGCAGAAGTTATTGATAGAATCCTCGACCGCGGTATCGTAATTGACGCTTGGGTTCGTGTTattTTAGTTGGTatcgagagaccacgtcagcatgtc	AVEKTNSSSSLAEVIDRILDRGIVIDAWVRViLVG
Ana-A-K22R-S33M	ggcgggcggtctcacatatgGCAGTTGAAAAAACCAATTCTTCCTCCAGCTTGGCAGAAGTTATTGATAGAATCCTCGACCGCGGTATCGTAATTGACGCTTGGGTTCGTGTTatgTTAGTTGGTatcgagagaccacgtcagcatgtc	AVEKTNSSSSLAEVIDRILDRGIVIDAWVRVmLVG
Ana-A-K22R-S33P	ggcgggcggtctcacatatgGCAGTTGAAAAAACCAATTCTTCCTCCAGCTTGGCAGAAGTTATTGATAGAATCCTCGACCGCGGTATCGTAATTGACGCTTGGGTTCGTGTTccgTTAGTTGGTatcgagagaccacgtcagcatgtc	AVEKTNSSSSLAEVIDRILDRGIVIDAWVRVpLVG
Ana-A-K22R-S33T	ggcgggcggtctcacatatgGCAGTTGAAAAAACCAATTCTTCCTCCAGCTTGGCAGAAGTTATTGATAGAATCCTCGACCGCGGTATCGTAATTGACGCTTGGGTTCGTGTTaccTTAGTTGGTatcgagagaccacgtcagcatgtc	AVEKTNSSSSLAEVIDRILDRGIVIDAWVRVtLVG
Ana-A-K22R-S33V	ggcgggcggtctcacatatgGCAGTTGAAAAAACCAATTCTTCCTCCAGCTTGGCAGAAGTTATTGATAGAATCCTCGACCGCGGTATCGTAATTGACGCTTGGGTTCGTGTTgtgTTAGTTGGTatcgagagaccacgtcagcatgtc	AVEKTNSSSSLAEVIDRILDRGIVIDAWVRVvLVG
Ana-A-K22R-S33Q	ggcgggcggtctcacatatgGCAGTTGAAAAAACCAATTCTTCCTCCAGCTTGGCAGAAGTTATTGATAGAATCCTCGACCGCGGTATCGTAATTGACGCTTGGGTTCGTGTTcagTTAGTTGGTatcgagagaccacgtcagcatgtc	AVEKTNSSSSLAEVIDRILDRGIVIDAWVRVqLVG
Ana-A-K22R-S33N	ggcgggcggtctcacatatgGCAGTTGAAAAAACCAATTCTTCCTCCAGCTTGGCAGAAGTTATTGATAGAATCCTCGACCGCGGTATCGTAATTGACGCTTGGGTTCGTGTTaacTTAGTTGGTatcgagagaccacgtcagcatgtc	AVEKTNSSSSLAEVIDRILDRGIVIDAWVRVnLVG
Ana-A-K22R-S33K	ggcgggcggtctcacatatgGCAGTTGAAAAAACCAATTCTTCCTCCAGCTTGGCAGAAGTTATTGATAGAATCCTCGACCGCGGTATCGTAATTGACGCTTGGGTTCGTGTTaaaTTAGTTGGTatcgagagaccacgtcagcatgtc	AVEKTNSSSSLAEVIDRILDRGIVIDAWVRVkLVG
Ana-A-K22R-S33D	ggcgggcggtctcacatatgGCAGTTGAAAAAACCAATTCTTCCTCCAGCTTGGCAGAAGTTATTGATAGAATCCTCGACCGCGGTATCGTAATTGACGCTTGGGTTCGTGTTgatTTAGTTGGTatcgagagaccacgtcagcatgtc	AVEKTNSSSSLAEVIDRILDRGIVIDAWVRVdLVG
Ana-A-K22R-S33A	ggcgggcggtctcacatatgGCAGTTGAAAAAACCAATTCTTCCTCCAGCTTGGCAGAAGTTATTGATAGAATCCTCGACCGCGGTATCGTAATTGACGCTTGGGTTCGTGTTgcgTTAGTTGGTatcgagagaccacgtcagcatgtc	AVEKTNSSSSLAEVIDRILDRGIVIDAWVRVaLVG
Ana-A-K22R-S33E	ggcgggcggtctcacatatgGCAGTTGAAAAAACCAATTCTTCCTCCAGCTTGGCAGAAGTTATTGATAGAATCCTCGACCGCGGTATCGTAATTGACGCTTGGGTTCGTGTTgaaTTAGTTGGTatcgagagaccacgtcagcatgtc	AVEKTNSSSSLAEVIDRILDRGIVIDAWVRVeLVG
Ana-A-K22R-S33W	ggcgggcggtctcacatatgGCAGTTGAAAAAACCAATTCTTCCTCCAGCTTGGCAGAAGTTATTGATAGAATCCTCGACCGCGGTATCGTAATTGACGCTTGGGTTCGTGTTtggTTAGTTGGTatcgagagaccacgtcagcatgtc	AVEKTNSSSSLAEVIDRILDRGIVIDAWVRVwLVG
Ana-A-K22R-S33R	ggcgggcggtctcacatatgGCAGTTGAAAAAACCAATTCTTCCTCCAGCTTGGCAGAAGTTATTGATAGAATCCTCGACCGCGGTATCGTAATTGACGCTTGGGTTCGTGTTcgcTTAGTTGGTatcgagagaccacgtcagcatgtc	AVEKTNSSSSLAEVIDRILDRGIVIDAWVRVrLVG
Ana-A-K22R-S33C	ggcgggcggtctcacatatgGCAGTTGAAAAAACCAATTCTTCCTCCAGCTTGGCAGAAGTTATTGATAGAATCCTCGACCGCGGTATCGTAATTGACGCTTGGGTTCGTGTTtgcTTAGTTGGTatcgagagaccacgtcagcatgtc	AVEKTNSSSSLAEVIDRILDRGIVIDAWVRVcLVG
Ana-A-K22R-S33Y	ggcgggcggtctcacatatgGCAGTTGAAAAAACCAATTCTTCCTCCAGCTTGGCAGAAGTTATTGATAGAATCCTCGACCGCGGTATCGTAATTGACGCTTGGGTTCGTGTTtatTTAGTTGGTatcgagagaccacgtcagcatgtc	AVEKTNSSSSLAEVIDRILDRGIVIDAWVRVyLVG
Ana-A-K22R-S33H	ggcgggcggtctcacatatgGCAGTTGAAAAAACCAATTCTTCCTCCAGCTTGGCAGAAGTTATTGATAGAATCCTCGACCGCGGTATCGTAATTGACGCTTGGGTTCGTGTTcatTTAGTTGGTatcgagagaccacgtcagcatgtc	AVEKTNSSSSLAEVIDRILDRGIVIDAWVRVhLVG
Ana-A-K22R-S33G	ggcgggcggtctcacatatgGCAGTTGAAAAAACCAATTCTTCCTCCAGCTTGGCAGAAGTTATTGATAGAATCCTCGACCGCGGTATCGTAATTGACGCTTGGGTTCGTGTTggcTTAGTTGGTatcgagagaccacgtcagcatgtc	AVEKTNSSSSLAEVIDRILDRGIVIDAWVRVgLVG
Ana-A-K22R-S33*	ggcgggcggtctcacatatgGCAGTTGAAAAAACCAATTCTTCCTCCAGCTTGGCAGAAGTTATTGATAGAATCCTCGACCGCGGTATCGTAATTGACGCTTGGGTTCGTGTTtaaTTAGTTGGTatcgagagaccacgtcagcatgtc	AVEKTNSSSSLAEVIDRILDRGIVIDAWVRV*LVG
Ana-A-K22R-L34F	ggcgggcggtctcacatatgGCAGTTGAAAAAACCAATTCTTCCTCCAGCTTGGCAGAAGTTATTGATAGAATCCTCGACCGCGGTATCGTAATTGACGCTTGGGTTCGTGTTTCCtttGTTGGTatcgagagaccacgtcagcatgtc	AVEKTNSSSSLAEVIDRILDRGIVIDAWVRVSfVG
Ana-A-K22R-L34I	ggcgggcggtctcacatatgGCAGTTGAAAAAACCAATTCTTCCTCCAGCTTGGCAGAAGTTATTGATAGAATCCTCGACCGCGGTATCGTAATTGACGCTTGGGTTCGTGTTTCCattGTTGGTatcgagagaccacgtcagcatgtc	AVEKTNSSSSLAEVIDRILDRGIVIDAWVRVSiVG
Ana-A-K22R-L34M	ggcgggcggtctcacatatgGCAGTTGAAAAAACCAATTCTTCCTCCAGCTTGGCAGAAGTTATTGATAGAATCCTCGACCGCGGTATCGTAATTGACGCTTGGGTTCGTGTTTCCatgGTTGGTatcgagagaccacgtcagcatgtc	AVEKTNSSSSLAEVIDRILDRGIVIDAWVRVSmVG
Ana-A-K22R-L34P	ggcgggcggtctcacatatgGCAGTTGAAAAAACCAATTCTTCCTCCAGCTTGGCAGAAGTTATTGATAGAATCCTCGACCGCGGTATCGTAATTGACGCTTGGGTTCGTGTTTCCccgGTTGGTatcgagagaccacgtcagcatgtc	AVEKTNSSSSLAEVIDRILDRGIVIDAWVRVSpVG
Ana-A-K22R-L34T	ggcgggcggtctcacatatgGCAGTTGAAAAAACCAATTCTTCCTCCAGCTTGGCAGAAGTTATTGATAGAATCCTCGACCGCGGTATCGTAATTGACGCTTGGGTTCGTGTTTCCaccGTTGGTatcgagagaccacgtcagcatgtc	AVEKTNSSSSLAEVIDRILDRGIVIDAWVRVStVG
Ana-A-K22R-L34V	ggcgggcggtctcacatatgGCAGTTGAAAAAACCAATTCTTCCTCCAGCTTGGCAGAAGTTATTGATAGAATCCTCGACCGCGGTATCGTAATTGACGCTTGGGTTCGTGTTTCCgtgGTTGGTatcgagagaccacgtcagcatgtc	AVEKTNSSSSLAEVIDRILDRGIVIDAWVRVSvVG
Ana-A-K22R-L34Q	ggcgggcggtctcacatatgGCAGTTGAAAAAACCAATTCTTCCTCCAGCTTGGCAGAAGTTATTGATAGAATCCTCGACCGCGGTATCGTAATTGACGCTTGGGTTCGTGTTTCCcagGTTGGTatcgagagaccacgtcagcatgtc	AVEKTNSSSSLAEVIDRILDRGIVIDAWVRVSqVG
Ana-A-K22R-L34N	ggcgggcggtctcacatatgGCAGTTGAAAAAACCAATTCTTCCTCCAGCTTGGCAGAAGTTATTGATAGAATCCTCGACCGCGGTATCGTAATTGACGCTTGGGTTCGTGTTTCCaacGTTGGTatcgagagaccacgtcagcatgtc	AVEKTNSSSSLAEVIDRILDRGIVIDAWVRVSnVG
Ana-A-K22R-L34K	ggcgggcggtctcacatatgGCAGTTGAAAAAACCAATTCTTCCTCCAGCTTGGCAGAAGTTATTGATAGAATCCTCGACCGCGGTATCGTAATTGACGCTTGGGTTCGTGTTTCCaaaGTTGGTatcgagagaccacgtcagcatgtc	AVEKTNSSSSLAEVIDRILDRGIVIDAWVRVSkVG
Ana-A-K22R-L34D	ggcgggcggtctcacatatgGCAGTTGAAAAAACCAATTCTTCCTCCAGCTTGGCAGAAGTTATTGATAGAATCCTCGACCGCGGTATCGTAATTGACGCTTGGGTTCGTGTTTCCgatGTTGGTatcgagagaccacgtcagcatgtc	AVEKTNSSSSLAEVIDRILDRGIVIDAWVRVSdVG
Ana-A-K22R-L34A	ggcgggcggtctcacatatgGCAGTTGAAAAAACCAATTCTTCCTCCAGCTTGGCAGAAGTTATTGATAGAATCCTCGACCGCGGTATCGTAATTGACGCTTGGGTTCGTGTTTCCgcgGTTGGTatcgagagaccacgtcagcatgtc	AVEKTNSSSSLAEVIDRILDRGIVIDAWVRVSaVG
Ana-A-K22R-L34E	ggcgggcggtctcacatatgGCAGTTGAAAAAACCAATTCTTCCTCCAGCTTGGCAGAAGTTATTGATAGAATCCTCGACCGCGGTATCGTAATTGACGCTTGGGTTCGTGTTTCCgaaGTTGGTatcgagagaccacgtcagcatgtc	AVEKTNSSSSLAEVIDRILDRGIVIDAWVRVSeVG
Ana-A-K22R-L34W	ggcgggcggtctcacatatgGCAGTTGAAAAAACCAATTCTTCCTCCAGCTTGGCAGAAGTTATTGATAGAATCCTCGACCGCGGTATCGTAATTGACGCTTGGGTTCGTGTTTCCtggGTTGGTatcgagagaccacgtcagcatgtc	AVEKTNSSSSLAEVIDRILDRGIVIDAWVRVSwVG
Ana-A-K22R-L34R	ggcgggcggtctcacatatgGCAGTTGAAAAAACCAATTCTTCCTCCAGCTTGGCAGAAGTTATTGATAGAATCCTCGACCGCGGTATCGTAATTGACGCTTGGGTTCGTGTTTCCcgcGTTGGTatcgagagaccacgtcagcatgtc	AVEKTNSSSSLAEVIDRILDRGIVIDAWVRVSrVG
Ana-A-K22R-L34C	ggcgggcggtctcacatatgGCAGTTGAAAAAACCAATTCTTCCTCCAGCTTGGCAGAAGTTATTGATAGAATCCTCGACCGCGGTATCGTAATTGACGCTTGGGTTCGTGTTTCCtgcGTTGGTatcgagagaccacgtcagcatgtc	AVEKTNSSSSLAEVIDRILDRGIVIDAWVRVScVG
Ana-A-K22R-L34Y	ggcgggcggtctcacatatgGCAGTTGAAAAAACCAATTCTTCCTCCAGCTTGGCAGAAGTTATTGATAGAATCCTCGACCGCGGTATCGTAATTGACGCTTGGGTTCGTGTTTCCtatGTTGGTatcgagagaccacgtcagcatgtc	AVEKTNSSSSLAEVIDRILDRGIVIDAWVRVSyVG
Ana-A-K22R-L34H	ggcgggcggtctcacatatgGCAGTTGAAAAAACCAATTCTTCCTCCAGCTTGGCAGAAGTTATTGATAGAATCCTCGACCGCGGTATCGTAATTGACGCTTGGGTTCGTGTTTCCcatGTTGGTatcgagagaccacgtcagcatgtc	AVEKTNSSSSLAEVIDRILDRGIVIDAWVRVShVG
Ana-A-K22R-L34S	ggcgggcggtctcacatatgGCAGTTGAAAAAACCAATTCTTCCTCCAGCTTGGCAGAAGTTATTGATAGAATCCTCGACCGCGGTATCGTAATTGACGCTTGGGTTCGTGTTTCCagcGTTGGTatcgagagaccacgtcagcatgtc	AVEKTNSSSSLAEVIDRILDRGIVIDAWVRVSsVG
Ana-A-K22R-L34G	ggcgggcggtctcacatatgGCAGTTGAAAAAACCAATTCTTCCTCCAGCTTGGCAGAAGTTATTGATAGAATCCTCGACCGCGGTATCGTAATTGACGCTTGGGTTCGTGTTTCCggcGTTGGTatcgagagaccacgtcagcatgtc	AVEKTNSSSSLAEVIDRILDRGIVIDAWVRVSgVG
Ana-A-K22R-L34*	ggcgggcggtctcacatatgGCAGTTGAAAAAACCAATTCTTCCTCCAGCTTGGCAGAAGTTATTGATAGAATCCTCGACCGCGGTATCGTAATTGACGCTTGGGTTCGTGTTTCCtaaGTTGGTatcgagagaccacgtcagcatgtc	AVEKTNSSSSLAEVIDRILDRGIVIDAWVRVS*VG
Ana-A-K22R-V35F	ggcgggcggtctcacatatgGCAGTTGAAAAAACCAATTCTTCCTCCAGCTTGGCAGAAGTTATTGATAGAATCCTCGACCGCGGTATCGTAATTGACGCTTGGGTTCGTGTTTCCTTAtttGGTatcgagagaccacgtcagcatgtc	AVEKTNSSSSLAEVIDRILDRGIVIDAWVRVSLfG
Ana-A-K22R-V35L	ggcgggcggtctcacatatgGCAGTTGAAAAAACCAATTCTTCCTCCAGCTTGGCAGAAGTTATTGATAGAATCCTCGACCGCGGTATCGTAATTGACGCTTGGGTTCGTGTTTCCTTActgGGTatcgagagaccacgtcagcatgtc	AVEKTNSSSSLAEVIDRILDRGIVIDAWVRVSLlG
Ana-A-K22R-V35I	ggcgggcggtctcacatatgGCAGTTGAAAAAACCAATTCTTCCTCCAGCTTGGCAGAAGTTATTGATAGAATCCTCGACCGCGGTATCGTAATTGACGCTTGGGTTCGTGTTTCCTTAattGGTatcgagagaccacgtcagcatgtc	AVEKTNSSSSLAEVIDRILDRGIVIDAWVRVSLiG
Ana-A-K22R-V35M	ggcgggcggtctcacatatgGCAGTTGAAAAAACCAATTCTTCCTCCAGCTTGGCAGAAGTTATTGATAGAATCCTCGACCGCGGTATCGTAATTGACGCTTGGGTTCGTGTTTCCTTAatgGGTatcgagagaccacgtcagcatgtc	AVEKTNSSSSLAEVIDRILDRGIVIDAWVRVSLmG
Ana-A-K22R-V35P	ggcgggcggtctcacatatgGCAGTTGAAAAAACCAATTCTTCCTCCAGCTTGGCAGAAGTTATTGATAGAATCCTCGACCGCGGTATCGTAATTGACGCTTGGGTTCGTGTTTCCTTAccgGGTatcgagagaccacgtcagcatgtc	AVEKTNSSSSLAEVIDRILDRGIVIDAWVRVSLpG
Ana-A-K22R-V35T	ggcgggcggtctcacatatgGCAGTTGAAAAAACCAATTCTTCCTCCAGCTTGGCAGAAGTTATTGATAGAATCCTCGACCGCGGTATCGTAATTGACGCTTGGGTTCGTGTTTCCTTAaccGGTatcgagagaccacgtcagcatgtc	AVEKTNSSSSLAEVIDRILDRGIVIDAWVRVSLtG
Ana-A-K22R-V35Q	ggcgggcggtctcacatatgGCAGTTGAAAAAACCAATTCTTCCTCCAGCTTGGCAGAAGTTATTGATAGAATCCTCGACCGCGGTATCGTAATTGACGCTTGGGTTCGTGTTTCCTTAcagGGTatcgagagaccacgtcagcatgtc	AVEKTNSSSSLAEVIDRILDRGIVIDAWVRVSLqG
Ana-A-K22R-V35N	ggcgggcggtctcacatatgGCAGTTGAAAAAACCAATTCTTCCTCCAGCTTGGCAGAAGTTATTGATAGAATCCTCGACCGCGGTATCGTAATTGACGCTTGGGTTCGTGTTTCCTTAaacGGTatcgagagaccacgtcagcatgtc	AVEKTNSSSSLAEVIDRILDRGIVIDAWVRVSLnG
Ana-A-K22R-V35K	ggcgggcggtctcacatatgGCAGTTGAAAAAACCAATTCTTCCTCCAGCTTGGCAGAAGTTATTGATAGAATCCTCGACCGCGGTATCGTAATTGACGCTTGGGTTCGTGTTTCCTTAaaaGGTatcgagagaccacgtcagcatgtc	AVEKTNSSSSLAEVIDRILDRGIVIDAWVRVSLkG
Ana-A-K22R-V35D	ggcgggcggtctcacatatgGCAGTTGAAAAAACCAATTCTTCCTCCAGCTTGGCAGAAGTTATTGATAGAATCCTCGACCGCGGTATCGTAATTGACGCTTGGGTTCGTGTTTCCTTAgatGGTatcgagagaccacgtcagcatgtc	AVEKTNSSSSLAEVIDRILDRGIVIDAWVRVSLdG
Ana-A-K22R-V35A	ggcgggcggtctcacatatgGCAGTTGAAAAAACCAATTCTTCCTCCAGCTTGGCAGAAGTTATTGATAGAATCCTCGACCGCGGTATCGTAATTGACGCTTGGGTTCGTGTTTCCTTAgcgGGTatcgagagaccacgtcagcatgtc	AVEKTNSSSSLAEVIDRILDRGIVIDAWVRVSLaG
Ana-A-K22R-V35E	ggcgggcggtctcacatatgGCAGTTGAAAAAACCAATTCTTCCTCCAGCTTGGCAGAAGTTATTGATAGAATCCTCGACCGCGGTATCGTAATTGACGCTTGGGTTCGTGTTTCCTTAgaaGGTatcgagagaccacgtcagcatgtc	AVEKTNSSSSLAEVIDRILDRGIVIDAWVRVSLeG
Ana-A-K22R-V35W	ggcgggcggtctcacatatgGCAGTTGAAAAAACCAATTCTTCCTCCAGCTTGGCAGAAGTTATTGATAGAATCCTCGACCGCGGTATCGTAATTGACGCTTGGGTTCGTGTTTCCTTAtggGGTatcgagagaccacgtcagcatgtc	AVEKTNSSSSLAEVIDRILDRGIVIDAWVRVSLwG
Ana-A-K22R-V35R	ggcgggcggtctcacatatgGCAGTTGAAAAAACCAATTCTTCCTCCAGCTTGGCAGAAGTTATTGATAGAATCCTCGACCGCGGTATCGTAATTGACGCTTGGGTTCGTGTTTCCTTAcgcGGTatcgagagaccacgtcagcatgtc	AVEKTNSSSSLAEVIDRILDRGIVIDAWVRVSLrG
Ana-A-K22R-V35C	ggcgggcggtctcacatatgGCAGTTGAAAAAACCAATTCTTCCTCCAGCTTGGCAGAAGTTATTGATAGAATCCTCGACCGCGGTATCGTAATTGACGCTTGGGTTCGTGTTTCCTTAtgcGGTatcgagagaccacgtcagcatgtc	AVEKTNSSSSLAEVIDRILDRGIVIDAWVRVSLcG
Ana-A-K22R-V35Y	ggcgggcggtctcacatatgGCAGTTGAAAAAACCAATTCTTCCTCCAGCTTGGCAGAAGTTATTGATAGAATCCTCGACCGCGGTATCGTAATTGACGCTTGGGTTCGTGTTTCCTTAtatGGTatcgagagaccacgtcagcatgtc	AVEKTNSSSSLAEVIDRILDRGIVIDAWVRVSLyG
Ana-A-K22R-V35H	ggcgggcggtctcacatatgGCAGTTGAAAAAACCAATTCTTCCTCCAGCTTGGCAGAAGTTATTGATAGAATCCTCGACCGCGGTATCGTAATTGACGCTTGGGTTCGTGTTTCCTTAcatGGTatcgagagaccacgtcagcatgtc	AVEKTNSSSSLAEVIDRILDRGIVIDAWVRVSLhG
Ana-A-K22R-V35S	ggcgggcggtctcacatatgGCAGTTGAAAAAACCAATTCTTCCTCCAGCTTGGCAGAAGTTATTGATAGAATCCTCGACCGCGGTATCGTAATTGACGCTTGGGTTCGTGTTTCCTTAagcGGTatcgagagaccacgtcagcatgtc	AVEKTNSSSSLAEVIDRILDRGIVIDAWVRVSLsG
Ana-A-K22R-V35G	ggcgggcggtctcacatatgGCAGTTGAAAAAACCAATTCTTCCTCCAGCTTGGCAGAAGTTATTGATAGAATCCTCGACCGCGGTATCGTAATTGACGCTTGGGTTCGTGTTTCCTTAggcGGTatcgagagaccacgtcagcatgtc	AVEKTNSSSSLAEVIDRILDRGIVIDAWVRVSLgG
Ana-A-K22R-V35*	ggcgggcggtctcacatatgGCAGTTGAAAAAACCAATTCTTCCTCCAGCTTGGCAGAAGTTATTGATAGAATCCTCGACCGCGGTATCGTAATTGACGCTTGGGTTCGTGTTTCCTTAtaaGGTatcgagagaccacgtcagcatgtc	AVEKTNSSSSLAEVIDRILDRGIVIDAWVRVSL*G
Ana-A-K22R-G36F	ggcgggcggtctcacatatgGCAGTTGAAAAAACCAATTCTTCCTCCAGCTTGGCAGAAGTTATTGATAGAATCCTCGACCGCGGTATCGTAATTGACGCTTGGGTTCGTGTTTCCTTAGTTtttatcgagagaccacgtcagcatgtc	AVEKTNSSSSLAEVIDRILDRGIVIDAWVRVSLVf
Ana-A-K22R-G36L	ggcgggcggtctcacatatgGCAGTTGAAAAAACCAATTCTTCCTCCAGCTTGGCAGAAGTTATTGATAGAATCCTCGACCGCGGTATCGTAATTGACGCTTGGGTTCGTGTTTCCTTAGTTctgatcgagagaccacgtcagcatgtc	AVEKTNSSSSLAEVIDRILDRGIVIDAWVRVSLVl
Ana-A-K22R-G36I	ggcgggcggtctcacatatgGCAGTTGAAAAAACCAATTCTTCCTCCAGCTTGGCAGAAGTTATTGATAGAATCCTCGACCGCGGTATCGTAATTGACGCTTGGGTTCGTGTTTCCTTAGTTattatcgagagaccacgtcagcatgtc	AVEKTNSSSSLAEVIDRILDRGIVIDAWVRVSLVi
Ana-A-K22R-G36M	ggcgggcggtctcacatatgGCAGTTGAAAAAACCAATTCTTCCTCCAGCTTGGCAGAAGTTATTGATAGAATCCTCGACCGCGGTATCGTAATTGACGCTTGGGTTCGTGTTTCCTTAGTTatgatcgagagaccacgtcagcatgtc	AVEKTNSSSSLAEVIDRILDRGIVIDAWVRVSLVm
Ana-A-K22R-G36P	ggcgggcggtctcacatatgGCAGTTGAAAAAACCAATTCTTCCTCCAGCTTGGCAGAAGTTATTGATAGAATCCTCGACCGCGGTATCGTAATTGACGCTTGGGTTCGTGTTTCCTTAGTTccgatcgagagaccacgtcagcatgtc	AVEKTNSSSSLAEVIDRILDRGIVIDAWVRVSLVp
Ana-A-K22R-G36T	ggcgggcggtctcacatatgGCAGTTGAAAAAACCAATTCTTCCTCCAGCTTGGCAGAAGTTATTGATAGAATCCTCGACCGCGGTATCGTAATTGACGCTTGGGTTCGTGTTTCCTTAGTTaccatcgagagaccacgtcagcatgtc	AVEKTNSSSSLAEVIDRILDRGIVIDAWVRVSLVt
Ana-A-K22R-G36V	ggcgggcggtctcacatatgGCAGTTGAAAAAACCAATTCTTCCTCCAGCTTGGCAGAAGTTATTGATAGAATCCTCGACCGCGGTATCGTAATTGACGCTTGGGTTCGTGTTTCCTTAGTTgtgatcgagagaccacgtcagcatgtc	AVEKTNSSSSLAEVIDRILDRGIVIDAWVRVSLVv
Ana-A-K22R-G36Q	ggcgggcggtctcacatatgGCAGTTGAAAAAACCAATTCTTCCTCCAGCTTGGCAGAAGTTATTGATAGAATCCTCGACCGCGGTATCGTAATTGACGCTTGGGTTCGTGTTTCCTTAGTTcagatcgagagaccacgtcagcatgtc	AVEKTNSSSSLAEVIDRILDRGIVIDAWVRVSLVq
Ana-A-K22R-G36N	ggcgggcggtctcacatatgGCAGTTGAAAAAACCAATTCTTCCTCCAGCTTGGCAGAAGTTATTGATAGAATCCTCGACCGCGGTATCGTAATTGACGCTTGGGTTCGTGTTTCCTTAGTTaacatcgagagaccacgtcagcatgtc	AVEKTNSSSSLAEVIDRILDRGIVIDAWVRVSLVn
Ana-A-K22R-G36K	ggcgggcggtctcacatatgGCAGTTGAAAAAACCAATTCTTCCTCCAGCTTGGCAGAAGTTATTGATAGAATCCTCGACCGCGGTATCGTAATTGACGCTTGGGTTCGTGTTTCCTTAGTTaaaatcgagagaccacgtcagcatgtc	AVEKTNSSSSLAEVIDRILDRGIVIDAWVRVSLVk
Ana-A-K22R-G36D	ggcgggcggtctcacatatgGCAGTTGAAAAAACCAATTCTTCCTCCAGCTTGGCAGAAGTTATTGATAGAATCCTCGACCGCGGTATCGTAATTGACGCTTGGGTTCGTGTTTCCTTAGTTgatatcgagagaccacgtcagcatgtc	AVEKTNSSSSLAEVIDRILDRGIVIDAWVRVSLVd
Ana-A-K22R-G36A	ggcgggcggtctcacatatgGCAGTTGAAAAAACCAATTCTTCCTCCAGCTTGGCAGAAGTTATTGATAGAATCCTCGACCGCGGTATCGTAATTGACGCTTGGGTTCGTGTTTCCTTAGTTgcgatcgagagaccacgtcagcatgtc	AVEKTNSSSSLAEVIDRILDRGIVIDAWVRVSLVa
Ana-A-K22R-G36E	ggcgggcggtctcacatatgGCAGTTGAAAAAACCAATTCTTCCTCCAGCTTGGCAGAAGTTATTGATAGAATCCTCGACCGCGGTATCGTAATTGACGCTTGGGTTCGTGTTTCCTTAGTTgaaatcgagagaccacgtcagcatgtc	AVEKTNSSSSLAEVIDRILDRGIVIDAWVRVSLVe
Ana-A-K22R-G36W	ggcgggcggtctcacatatgGCAGTTGAAAAAACCAATTCTTCCTCCAGCTTGGCAGAAGTTATTGATAGAATCCTCGACCGCGGTATCGTAATTGACGCTTGGGTTCGTGTTTCCTTAGTTtggatcgagagaccacgtcagcatgtc	AVEKTNSSSSLAEVIDRILDRGIVIDAWVRVSLVw
Ana-A-K22R-G36R	ggcgggcggtctcacatatgGCAGTTGAAAAAACCAATTCTTCCTCCAGCTTGGCAGAAGTTATTGATAGAATCCTCGACCGCGGTATCGTAATTGACGCTTGGGTTCGTGTTTCCTTAGTTcgcatcgagagaccacgtcagcatgtc	AVEKTNSSSSLAEVIDRILDRGIVIDAWVRVSLVr
Ana-A-K22R-G36C	ggcgggcggtctcacatatgGCAGTTGAAAAAACCAATTCTTCCTCCAGCTTGGCAGAAGTTATTGATAGAATCCTCGACCGCGGTATCGTAATTGACGCTTGGGTTCGTGTTTCCTTAGTTtgcatcgagagaccacgtcagcatgtc	AVEKTNSSSSLAEVIDRILDRGIVIDAWVRVSLVc
Ana-A-K22R-G36Y	ggcgggcggtctcacatatgGCAGTTGAAAAAACCAATTCTTCCTCCAGCTTGGCAGAAGTTATTGATAGAATCCTCGACCGCGGTATCGTAATTGACGCTTGGGTTCGTGTTTCCTTAGTTtatatcgagagaccacgtcagcatgtc	AVEKTNSSSSLAEVIDRILDRGIVIDAWVRVSLVy
Ana-A-K22R-G36H	ggcgggcggtctcacatatgGCAGTTGAAAAAACCAATTCTTCCTCCAGCTTGGCAGAAGTTATTGATAGAATCCTCGACCGCGGTATCGTAATTGACGCTTGGGTTCGTGTTTCCTTAGTTcatatcgagagaccacgtcagcatgtc	AVEKTNSSSSLAEVIDRILDRGIVIDAWVRVSLVh
Ana-A-K22R-G36S	ggcgggcggtctcacatatgGCAGTTGAAAAAACCAATTCTTCCTCCAGCTTGGCAGAAGTTATTGATAGAATCCTCGACCGCGGTATCGTAATTGACGCTTGGGTTCGTGTTTCCTTAGTTagcatcgagagaccacgtcagcatgtc	AVEKTNSSSSLAEVIDRILDRGIVIDAWVRVSLVs
Ana-A-K22R-G36*	ggcgggcggtctcacatatgGCAGTTGAAAAAACCAATTCTTCCTCCAGCTTGGCAGAAGTTATTGATAGAATCCTCGACCGCGGTATCGTAATTGACGCTTGGGTTCGTGTTTCCTTAGTTtaaatcgagagaccacgtcagcatgtc	AVEKTNSSSSLAEVIDRILDRGIVIDAWVRVSLV*
