# Supplementary material for: Directed Evolution of Acoustic Reporter Genes Using High-Throughput Acoustic Screening
Source: ACS Synth Biol. 2024 Jul 9;13(7):2215–26. doi: 10.1021/acssynbio.4c00283 (PMC11264329; doi:10.1021/acssynbio.4c00283)
Supplement: Supplementary file 5 — sb4c00283_si_005.zip [file sb4c00283_si_005.zip]

Archive with 12 entries (11 files):
- Code S2/
- __MACOSX/._Code S2
- Code S2/.DS_Store
- __MACOSX/Code S2/._.DS_Store
- Code S2/E_coli_Codons.csv
- __MACOSX/Code S2/._E_coli_Codons.csv
- Code S2/recombinants.xlsx
- __MACOSX/Code S2/._recombinants.xlsx
- Code S2/Recombination_Library.m
- __MACOSX/Code S2/._Recombination_Library.m
- Code S2/Mutants to recombine.xlsx
- __MACOSX/Code S2/._Mutants to recombine.xlsx
