# Supplementary material for: Directed Evolution of Acoustic Reporter Genes Using High-Throughput Acoustic Screening
Source: ACS Synth Biol. 2024 Jul 9;13(7):2215–26. doi: 10.1021/acssynbio.4c00283 (PMC11264329; doi:10.1021/acssynbio.4c00283)
Supplement: Supplementary file 5 — sb4c00283_si_005.zip [file sb4c00283_si_005.zip › Code S2/recombinants.xlsx]

## Sheet: Sheet1
names	sequences
Mega-B-N8D-S9G	ggcgggcggtctcacatATGTCTATTCAAAAAAGTACTgatggcTCAAGTTTAGCAGAAGTCATTGACCGTATTTTAGATAAAGGAATTGTTATTGATGCTTTTGCAAGAGTTTCTGTTGTAGGAATTGAAATTTTAACGATTGAAGCGCGAGTGGTTATTGCCAGTGTTGATACATGGTTACGCTATGCAGAAGCAGTAGGGCTTCTTCGTGACGACGTAGAAGAAAACGGTCTGCCTGAACGTTCAAATTCAAGTGAAGGGCAGCCGCGTTTTAGTATTTGAtagagaccgcccgccg
Mega-B-N8D-K22D	ggcgggcggtctcacatATGTCTATTCAAAAAAGTACTgatAGTTCAAGTTTAGCAGAAGTCATTGACCGTATTTTAGATgatGGAATTGTTATTGATGCTTTTGCAAGAGTTTCTGTTGTAGGAATTGAAATTTTAACGATTGAAGCGCGAGTGGTTATTGCCAGTGTTGATACATGGTTACGCTATGCAGAAGCAGTAGGGCTTCTTCGTGACGACGTAGAAGAAAACGGTCTGCCTGAACGTTCAAATTCAAGTGAAGGGCAGCCGCGTTTTAGTATTTGAtagagaccgcccgccg
Mega-B-N8D-R31L	ggcgggcggtctcacatATGTCTATTCAAAAAAGTACTgatAGTTCAAGTTTAGCAGAAGTCATTGACCGTATTTTAGATAAAGGAATTGTTATTGATGCTTTTGCActgGTTTCTGTTGTAGGAATTGAAATTTTAACGATTGAAGCGCGAGTGGTTATTGCCAGTGTTGATACATGGTTACGCTATGCAGAAGCAGTAGGGCTTCTTCGTGACGACGTAGAAGAAAACGGTCTGCCTGAACGTTCAAATTCAAGTGAAGGGCAGCCGCGTTTTAGTATTTGAtagagaccgcccgccg
Mega-B-N8D-T41E	ggcgggcggtctcacatATGTCTATTCAAAAAAGTACTgatAGTTCAAGTTTAGCAGAAGTCATTGACCGTATTTTAGATAAAGGAATTGTTATTGATGCTTTTGCAAGAGTTTCTGTTGTAGGAATTGAAATTTTAgaaATTGAAGCGCGAGTGGTTATTGCCAGTGTTGATACATGGTTACGCTATGCAGAAGCAGTAGGGCTTCTTCGTGACGACGTAGAAGAAAACGGTCTGCCTGAACGTTCAAATTCAAGTGAAGGGCAGCCGCGTTTTAGTATTTGAtagagaccgcccgccg
Mega-B-N8D-A49G	ggcgggcggtctcacatATGTCTATTCAAAAAAGTACTgatAGTTCAAGTTTAGCAGAAGTCATTGACCGTATTTTAGATAAAGGAATTGTTATTGATGCTTTTGCAAGAGTTTCTGTTGTAGGAATTGAAATTTTAACGATTGAAGCGCGAGTGGTTATTggcAGTGTTGATACATGGTTACGCTATGCAGAAGCAGTAGGGCTTCTTCGTGACGACGTAGAAGAAAACGGTCTGCCTGAACGTTCAAATTCAAGTGAAGGGCAGCCGCGTTTTAGTATTTGAtagagaccgcccgccg
Mega-B-N8D-N78G	ggcgggcggtctcacatATGTCTATTCAAAAAAGTACTgatAGTTCAAGTTTAGCAGAAGTCATTGACCGTATTTTAGATAAAGGAATTGTTATTGATGCTTTTGCAAGAGTTTCTGTTGTAGGAATTGAAATTTTAACGATTGAAGCGCGAGTGGTTATTGCCAGTGTTGATACATGGTTACGCTATGCAGAAGCAGTAGGGCTTCTTCGTGACGACGTAGAAGAAAACGGTCTGCCTGAACGTTCAggcTCAAGTGAAGGGCAGCCGCGTTTTAGTATTTGAtagagaccgcccgccg
Mega-B-N8D-N78E	ggcgggcggtctcacatATGTCTATTCAAAAAAGTACTgatAGTTCAAGTTTAGCAGAAGTCATTGACCGTATTTTAGATAAAGGAATTGTTATTGATGCTTTTGCAAGAGTTTCTGTTGTAGGAATTGAAATTTTAACGATTGAAGCGCGAGTGGTTATTGCCAGTGTTGATACATGGTTACGCTATGCAGAAGCAGTAGGGCTTCTTCGTGACGACGTAGAAGAAAACGGTCTGCCTGAACGTTCAgaaTCAAGTGAAGGGCAGCCGCGTTTTAGTATTTGAtagagaccgcccgccg
Mega-B-N8D-R85L	ggcgggcggtctcacatATGTCTATTCAAAAAAGTACTgatAGTTCAAGTTTAGCAGAAGTCATTGACCGTATTTTAGATAAAGGAATTGTTATTGATGCTTTTGCAAGAGTTTCTGTTGTAGGAATTGAAATTTTAACGATTGAAGCGCGAGTGGTTATTGCCAGTGTTGATACATGGTTACGCTATGCAGAAGCAGTAGGGCTTCTTCGTGACGACGTAGAAGAAAACGGTCTGCCTGAACGTTCAAATTCAAGTGAAGGGCAGCCGctgTTTAGTATTTGAtagagaccgcccgccg
Mega-B-N8D-S87I	ggcgggcggtctcacatATGTCTATTCAAAAAAGTACTgatAGTTCAAGTTTAGCAGAAGTCATTGACCGTATTTTAGATAAAGGAATTGTTATTGATGCTTTTGCAAGAGTTTCTGTTGTAGGAATTGAAATTTTAACGATTGAAGCGCGAGTGGTTATTGCCAGTGTTGATACATGGTTACGCTATGCAGAAGCAGTAGGGCTTCTTCGTGACGACGTAGAAGAAAACGGTCTGCCTGAACGTTCAAATTCAAGTGAAGGGCAGCCGCGTTTTattATTTGAtagagaccgcccgccg
Mega-B-S9G-K22D	ggcgggcggtctcacatATGTCTATTCAAAAAAGTACTAATggcTCAAGTTTAGCAGAAGTCATTGACCGTATTTTAGATgatGGAATTGTTATTGATGCTTTTGCAAGAGTTTCTGTTGTAGGAATTGAAATTTTAACGATTGAAGCGCGAGTGGTTATTGCCAGTGTTGATACATGGTTACGCTATGCAGAAGCAGTAGGGCTTCTTCGTGACGACGTAGAAGAAAACGGTCTGCCTGAACGTTCAAATTCAAGTGAAGGGCAGCCGCGTTTTAGTATTTGAtagagaccgcccgccg
Mega-B-S9G-R31L	ggcgggcggtctcacatATGTCTATTCAAAAAAGTACTAATggcTCAAGTTTAGCAGAAGTCATTGACCGTATTTTAGATAAAGGAATTGTTATTGATGCTTTTGCActgGTTTCTGTTGTAGGAATTGAAATTTTAACGATTGAAGCGCGAGTGGTTATTGCCAGTGTTGATACATGGTTACGCTATGCAGAAGCAGTAGGGCTTCTTCGTGACGACGTAGAAGAAAACGGTCTGCCTGAACGTTCAAATTCAAGTGAAGGGCAGCCGCGTTTTAGTATTTGAtagagaccgcccgccg
Mega-B-S9G-T41E	ggcgggcggtctcacatATGTCTATTCAAAAAAGTACTAATggcTCAAGTTTAGCAGAAGTCATTGACCGTATTTTAGATAAAGGAATTGTTATTGATGCTTTTGCAAGAGTTTCTGTTGTAGGAATTGAAATTTTAgaaATTGAAGCGCGAGTGGTTATTGCCAGTGTTGATACATGGTTACGCTATGCAGAAGCAGTAGGGCTTCTTCGTGACGACGTAGAAGAAAACGGTCTGCCTGAACGTTCAAATTCAAGTGAAGGGCAGCCGCGTTTTAGTATTTGAtagagaccgcccgccg
Mega-B-S9G-A49G	ggcgggcggtctcacatATGTCTATTCAAAAAAGTACTAATggcTCAAGTTTAGCAGAAGTCATTGACCGTATTTTAGATAAAGGAATTGTTATTGATGCTTTTGCAAGAGTTTCTGTTGTAGGAATTGAAATTTTAACGATTGAAGCGCGAGTGGTTATTggcAGTGTTGATACATGGTTACGCTATGCAGAAGCAGTAGGGCTTCTTCGTGACGACGTAGAAGAAAACGGTCTGCCTGAACGTTCAAATTCAAGTGAAGGGCAGCCGCGTTTTAGTATTTGAtagagaccgcccgccg
Mega-B-S9G-N78G	ggcgggcggtctcacatATGTCTATTCAAAAAAGTACTAATggcTCAAGTTTAGCAGAAGTCATTGACCGTATTTTAGATAAAGGAATTGTTATTGATGCTTTTGCAAGAGTTTCTGTTGTAGGAATTGAAATTTTAACGATTGAAGCGCGAGTGGTTATTGCCAGTGTTGATACATGGTTACGCTATGCAGAAGCAGTAGGGCTTCTTCGTGACGACGTAGAAGAAAACGGTCTGCCTGAACGTTCAggcTCAAGTGAAGGGCAGCCGCGTTTTAGTATTTGAtagagaccgcccgccg
Mega-B-S9G-N78E	ggcgggcggtctcacatATGTCTATTCAAAAAAGTACTAATggcTCAAGTTTAGCAGAAGTCATTGACCGTATTTTAGATAAAGGAATTGTTATTGATGCTTTTGCAAGAGTTTCTGTTGTAGGAATTGAAATTTTAACGATTGAAGCGCGAGTGGTTATTGCCAGTGTTGATACATGGTTACGCTATGCAGAAGCAGTAGGGCTTCTTCGTGACGACGTAGAAGAAAACGGTCTGCCTGAACGTTCAgaaTCAAGTGAAGGGCAGCCGCGTTTTAGTATTTGAtagagaccgcccgccg
Mega-B-S9G-R85L	ggcgggcggtctcacatATGTCTATTCAAAAAAGTACTAATggcTCAAGTTTAGCAGAAGTCATTGACCGTATTTTAGATAAAGGAATTGTTATTGATGCTTTTGCAAGAGTTTCTGTTGTAGGAATTGAAATTTTAACGATTGAAGCGCGAGTGGTTATTGCCAGTGTTGATACATGGTTACGCTATGCAGAAGCAGTAGGGCTTCTTCGTGACGACGTAGAAGAAAACGGTCTGCCTGAACGTTCAAATTCAAGTGAAGGGCAGCCGctgTTTAGTATTTGAtagagaccgcccgccg
Mega-B-S9G-S87I	ggcgggcggtctcacatATGTCTATTCAAAAAAGTACTAATggcTCAAGTTTAGCAGAAGTCATTGACCGTATTTTAGATAAAGGAATTGTTATTGATGCTTTTGCAAGAGTTTCTGTTGTAGGAATTGAAATTTTAACGATTGAAGCGCGAGTGGTTATTGCCAGTGTTGATACATGGTTACGCTATGCAGAAGCAGTAGGGCTTCTTCGTGACGACGTAGAAGAAAACGGTCTGCCTGAACGTTCAAATTCAAGTGAAGGGCAGCCGCGTTTTattATTTGAtagagaccgcccgccg
Mega-B-K22D-R31L	ggcgggcggtctcacatATGTCTATTCAAAAAAGTACTAATAGTTCAAGTTTAGCAGAAGTCATTGACCGTATTTTAGATgatGGAATTGTTATTGATGCTTTTGCActgGTTTCTGTTGTAGGAATTGAAATTTTAACGATTGAAGCGCGAGTGGTTATTGCCAGTGTTGATACATGGTTACGCTATGCAGAAGCAGTAGGGCTTCTTCGTGACGACGTAGAAGAAAACGGTCTGCCTGAACGTTCAAATTCAAGTGAAGGGCAGCCGCGTTTTAGTATTTGAtagagaccgcccgccg
Mega-B-K22D-T41E	ggcgggcggtctcacatATGTCTATTCAAAAAAGTACTAATAGTTCAAGTTTAGCAGAAGTCATTGACCGTATTTTAGATgatGGAATTGTTATTGATGCTTTTGCAAGAGTTTCTGTTGTAGGAATTGAAATTTTAgaaATTGAAGCGCGAGTGGTTATTGCCAGTGTTGATACATGGTTACGCTATGCAGAAGCAGTAGGGCTTCTTCGTGACGACGTAGAAGAAAACGGTCTGCCTGAACGTTCAAATTCAAGTGAAGGGCAGCCGCGTTTTAGTATTTGAtagagaccgcccgccg
Mega-B-K22D-A49G	ggcgggcggtctcacatATGTCTATTCAAAAAAGTACTAATAGTTCAAGTTTAGCAGAAGTCATTGACCGTATTTTAGATgatGGAATTGTTATTGATGCTTTTGCAAGAGTTTCTGTTGTAGGAATTGAAATTTTAACGATTGAAGCGCGAGTGGTTATTggcAGTGTTGATACATGGTTACGCTATGCAGAAGCAGTAGGGCTTCTTCGTGACGACGTAGAAGAAAACGGTCTGCCTGAACGTTCAAATTCAAGTGAAGGGCAGCCGCGTTTTAGTATTTGAtagagaccgcccgccg
Mega-B-K22D-N78G	ggcgggcggtctcacatATGTCTATTCAAAAAAGTACTAATAGTTCAAGTTTAGCAGAAGTCATTGACCGTATTTTAGATgatGGAATTGTTATTGATGCTTTTGCAAGAGTTTCTGTTGTAGGAATTGAAATTTTAACGATTGAAGCGCGAGTGGTTATTGCCAGTGTTGATACATGGTTACGCTATGCAGAAGCAGTAGGGCTTCTTCGTGACGACGTAGAAGAAAACGGTCTGCCTGAACGTTCAggcTCAAGTGAAGGGCAGCCGCGTTTTAGTATTTGAtagagaccgcccgccg
Mega-B-K22D-N78E	ggcgggcggtctcacatATGTCTATTCAAAAAAGTACTAATAGTTCAAGTTTAGCAGAAGTCATTGACCGTATTTTAGATgatGGAATTGTTATTGATGCTTTTGCAAGAGTTTCTGTTGTAGGAATTGAAATTTTAACGATTGAAGCGCGAGTGGTTATTGCCAGTGTTGATACATGGTTACGCTATGCAGAAGCAGTAGGGCTTCTTCGTGACGACGTAGAAGAAAACGGTCTGCCTGAACGTTCAgaaTCAAGTGAAGGGCAGCCGCGTTTTAGTATTTGAtagagaccgcccgccg
Mega-B-K22D-R85L	ggcgggcggtctcacatATGTCTATTCAAAAAAGTACTAATAGTTCAAGTTTAGCAGAAGTCATTGACCGTATTTTAGATgatGGAATTGTTATTGATGCTTTTGCAAGAGTTTCTGTTGTAGGAATTGAAATTTTAACGATTGAAGCGCGAGTGGTTATTGCCAGTGTTGATACATGGTTACGCTATGCAGAAGCAGTAGGGCTTCTTCGTGACGACGTAGAAGAAAACGGTCTGCCTGAACGTTCAAATTCAAGTGAAGGGCAGCCGctgTTTAGTATTTGAtagagaccgcccgccg
Mega-B-K22D-S87I	ggcgggcggtctcacatATGTCTATTCAAAAAAGTACTAATAGTTCAAGTTTAGCAGAAGTCATTGACCGTATTTTAGATgatGGAATTGTTATTGATGCTTTTGCAAGAGTTTCTGTTGTAGGAATTGAAATTTTAACGATTGAAGCGCGAGTGGTTATTGCCAGTGTTGATACATGGTTACGCTATGCAGAAGCAGTAGGGCTTCTTCGTGACGACGTAGAAGAAAACGGTCTGCCTGAACGTTCAAATTCAAGTGAAGGGCAGCCGCGTTTTattATTTGAtagagaccgcccgccg
Mega-B-R31L-T41E	ggcgggcggtctcacatATGTCTATTCAAAAAAGTACTAATAGTTCAAGTTTAGCAGAAGTCATTGACCGTATTTTAGATAAAGGAATTGTTATTGATGCTTTTGCActgGTTTCTGTTGTAGGAATTGAAATTTTAgaaATTGAAGCGCGAGTGGTTATTGCCAGTGTTGATACATGGTTACGCTATGCAGAAGCAGTAGGGCTTCTTCGTGACGACGTAGAAGAAAACGGTCTGCCTGAACGTTCAAATTCAAGTGAAGGGCAGCCGCGTTTTAGTATTTGAtagagaccgcccgccg
Mega-B-R31L-A49G	ggcgggcggtctcacatATGTCTATTCAAAAAAGTACTAATAGTTCAAGTTTAGCAGAAGTCATTGACCGTATTTTAGATAAAGGAATTGTTATTGATGCTTTTGCActgGTTTCTGTTGTAGGAATTGAAATTTTAACGATTGAAGCGCGAGTGGTTATTggcAGTGTTGATACATGGTTACGCTATGCAGAAGCAGTAGGGCTTCTTCGTGACGACGTAGAAGAAAACGGTCTGCCTGAACGTTCAAATTCAAGTGAAGGGCAGCCGCGTTTTAGTATTTGAtagagaccgcccgccg
Mega-B-R31L-N78G	ggcgggcggtctcacatATGTCTATTCAAAAAAGTACTAATAGTTCAAGTTTAGCAGAAGTCATTGACCGTATTTTAGATAAAGGAATTGTTATTGATGCTTTTGCActgGTTTCTGTTGTAGGAATTGAAATTTTAACGATTGAAGCGCGAGTGGTTATTGCCAGTGTTGATACATGGTTACGCTATGCAGAAGCAGTAGGGCTTCTTCGTGACGACGTAGAAGAAAACGGTCTGCCTGAACGTTCAggcTCAAGTGAAGGGCAGCCGCGTTTTAGTATTTGAtagagaccgcccgccg
Mega-B-R31L-N78E	ggcgggcggtctcacatATGTCTATTCAAAAAAGTACTAATAGTTCAAGTTTAGCAGAAGTCATTGACCGTATTTTAGATAAAGGAATTGTTATTGATGCTTTTGCActgGTTTCTGTTGTAGGAATTGAAATTTTAACGATTGAAGCGCGAGTGGTTATTGCCAGTGTTGATACATGGTTACGCTATGCAGAAGCAGTAGGGCTTCTTCGTGACGACGTAGAAGAAAACGGTCTGCCTGAACGTTCAgaaTCAAGTGAAGGGCAGCCGCGTTTTAGTATTTGAtagagaccgcccgccg
Mega-B-R31L-R85L	ggcgggcggtctcacatATGTCTATTCAAAAAAGTACTAATAGTTCAAGTTTAGCAGAAGTCATTGACCGTATTTTAGATAAAGGAATTGTTATTGATGCTTTTGCActgGTTTCTGTTGTAGGAATTGAAATTTTAACGATTGAAGCGCGAGTGGTTATTGCCAGTGTTGATACATGGTTACGCTATGCAGAAGCAGTAGGGCTTCTTCGTGACGACGTAGAAGAAAACGGTCTGCCTGAACGTTCAAATTCAAGTGAAGGGCAGCCGctgTTTAGTATTTGAtagagaccgcccgccg
Mega-B-R31L-S87I	ggcgggcggtctcacatATGTCTATTCAAAAAAGTACTAATAGTTCAAGTTTAGCAGAAGTCATTGACCGTATTTTAGATAAAGGAATTGTTATTGATGCTTTTGCActgGTTTCTGTTGTAGGAATTGAAATTTTAACGATTGAAGCGCGAGTGGTTATTGCCAGTGTTGATACATGGTTACGCTATGCAGAAGCAGTAGGGCTTCTTCGTGACGACGTAGAAGAAAACGGTCTGCCTGAACGTTCAAATTCAAGTGAAGGGCAGCCGCGTTTTattATTTGAtagagaccgcccgccg
Mega-B-T41E-A49G	ggcgggcggtctcacatATGTCTATTCAAAAAAGTACTAATAGTTCAAGTTTAGCAGAAGTCATTGACCGTATTTTAGATAAAGGAATTGTTATTGATGCTTTTGCAAGAGTTTCTGTTGTAGGAATTGAAATTTTAgaaATTGAAGCGCGAGTGGTTATTggcAGTGTTGATACATGGTTACGCTATGCAGAAGCAGTAGGGCTTCTTCGTGACGACGTAGAAGAAAACGGTCTGCCTGAACGTTCAAATTCAAGTGAAGGGCAGCCGCGTTTTAGTATTTGAtagagaccgcccgccg
Mega-B-T41E-N78G	ggcgggcggtctcacatATGTCTATTCAAAAAAGTACTAATAGTTCAAGTTTAGCAGAAGTCATTGACCGTATTTTAGATAAAGGAATTGTTATTGATGCTTTTGCAAGAGTTTCTGTTGTAGGAATTGAAATTTTAgaaATTGAAGCGCGAGTGGTTATTGCCAGTGTTGATACATGGTTACGCTATGCAGAAGCAGTAGGGCTTCTTCGTGACGACGTAGAAGAAAACGGTCTGCCTGAACGTTCAggcTCAAGTGAAGGGCAGCCGCGTTTTAGTATTTGAtagagaccgcccgccg
Mega-B-T41E-N78E	ggcgggcggtctcacatATGTCTATTCAAAAAAGTACTAATAGTTCAAGTTTAGCAGAAGTCATTGACCGTATTTTAGATAAAGGAATTGTTATTGATGCTTTTGCAAGAGTTTCTGTTGTAGGAATTGAAATTTTAgaaATTGAAGCGCGAGTGGTTATTGCCAGTGTTGATACATGGTTACGCTATGCAGAAGCAGTAGGGCTTCTTCGTGACGACGTAGAAGAAAACGGTCTGCCTGAACGTTCAgaaTCAAGTGAAGGGCAGCCGCGTTTTAGTATTTGAtagagaccgcccgccg
Mega-B-T41E-R85L	ggcgggcggtctcacatATGTCTATTCAAAAAAGTACTAATAGTTCAAGTTTAGCAGAAGTCATTGACCGTATTTTAGATAAAGGAATTGTTATTGATGCTTTTGCAAGAGTTTCTGTTGTAGGAATTGAAATTTTAgaaATTGAAGCGCGAGTGGTTATTGCCAGTGTTGATACATGGTTACGCTATGCAGAAGCAGTAGGGCTTCTTCGTGACGACGTAGAAGAAAACGGTCTGCCTGAACGTTCAAATTCAAGTGAAGGGCAGCCGctgTTTAGTATTTGAtagagaccgcccgccg
Mega-B-T41E-S87I	ggcgggcggtctcacatATGTCTATTCAAAAAAGTACTAATAGTTCAAGTTTAGCAGAAGTCATTGACCGTATTTTAGATAAAGGAATTGTTATTGATGCTTTTGCAAGAGTTTCTGTTGTAGGAATTGAAATTTTAgaaATTGAAGCGCGAGTGGTTATTGCCAGTGTTGATACATGGTTACGCTATGCAGAAGCAGTAGGGCTTCTTCGTGACGACGTAGAAGAAAACGGTCTGCCTGAACGTTCAAATTCAAGTGAAGGGCAGCCGCGTTTTattATTTGAtagagaccgcccgccg
Mega-B-A49G-N78G	ggcgggcggtctcacatATGTCTATTCAAAAAAGTACTAATAGTTCAAGTTTAGCAGAAGTCATTGACCGTATTTTAGATAAAGGAATTGTTATTGATGCTTTTGCAAGAGTTTCTGTTGTAGGAATTGAAATTTTAACGATTGAAGCGCGAGTGGTTATTggcAGTGTTGATACATGGTTACGCTATGCAGAAGCAGTAGGGCTTCTTCGTGACGACGTAGAAGAAAACGGTCTGCCTGAACGTTCAggcTCAAGTGAAGGGCAGCCGCGTTTTAGTATTTGAtagagaccgcccgccg
Mega-B-A49G-N78E	ggcgggcggtctcacatATGTCTATTCAAAAAAGTACTAATAGTTCAAGTTTAGCAGAAGTCATTGACCGTATTTTAGATAAAGGAATTGTTATTGATGCTTTTGCAAGAGTTTCTGTTGTAGGAATTGAAATTTTAACGATTGAAGCGCGAGTGGTTATTggcAGTGTTGATACATGGTTACGCTATGCAGAAGCAGTAGGGCTTCTTCGTGACGACGTAGAAGAAAACGGTCTGCCTGAACGTTCAgaaTCAAGTGAAGGGCAGCCGCGTTTTAGTATTTGAtagagaccgcccgccg
Mega-B-A49G-R85L	ggcgggcggtctcacatATGTCTATTCAAAAAAGTACTAATAGTTCAAGTTTAGCAGAAGTCATTGACCGTATTTTAGATAAAGGAATTGTTATTGATGCTTTTGCAAGAGTTTCTGTTGTAGGAATTGAAATTTTAACGATTGAAGCGCGAGTGGTTATTggcAGTGTTGATACATGGTTACGCTATGCAGAAGCAGTAGGGCTTCTTCGTGACGACGTAGAAGAAAACGGTCTGCCTGAACGTTCAAATTCAAGTGAAGGGCAGCCGctgTTTAGTATTTGAtagagaccgcccgccg
Mega-B-A49G-S87I	ggcgggcggtctcacatATGTCTATTCAAAAAAGTACTAATAGTTCAAGTTTAGCAGAAGTCATTGACCGTATTTTAGATAAAGGAATTGTTATTGATGCTTTTGCAAGAGTTTCTGTTGTAGGAATTGAAATTTTAACGATTGAAGCGCGAGTGGTTATTggcAGTGTTGATACATGGTTACGCTATGCAGAAGCAGTAGGGCTTCTTCGTGACGACGTAGAAGAAAACGGTCTGCCTGAACGTTCAAATTCAAGTGAAGGGCAGCCGCGTTTTattATTTGAtagagaccgcccgccg
Mega-B-N78G-R85L	ggcgggcggtctcacatATGTCTATTCAAAAAAGTACTAATAGTTCAAGTTTAGCAGAAGTCATTGACCGTATTTTAGATAAAGGAATTGTTATTGATGCTTTTGCAAGAGTTTCTGTTGTAGGAATTGAAATTTTAACGATTGAAGCGCGAGTGGTTATTGCCAGTGTTGATACATGGTTACGCTATGCAGAAGCAGTAGGGCTTCTTCGTGACGACGTAGAAGAAAACGGTCTGCCTGAACGTTCAggcTCAAGTGAAGGGCAGCCGctgTTTAGTATTTGAtagagaccgcccgccg
Mega-B-N78G-S87I	ggcgggcggtctcacatATGTCTATTCAAAAAAGTACTAATAGTTCAAGTTTAGCAGAAGTCATTGACCGTATTTTAGATAAAGGAATTGTTATTGATGCTTTTGCAAGAGTTTCTGTTGTAGGAATTGAAATTTTAACGATTGAAGCGCGAGTGGTTATTGCCAGTGTTGATACATGGTTACGCTATGCAGAAGCAGTAGGGCTTCTTCGTGACGACGTAGAAGAAAACGGTCTGCCTGAACGTTCAggcTCAAGTGAAGGGCAGCCGCGTTTTattATTTGAtagagaccgcccgccg
Mega-B-N78E-R85L	ggcgggcggtctcacatATGTCTATTCAAAAAAGTACTAATAGTTCAAGTTTAGCAGAAGTCATTGACCGTATTTTAGATAAAGGAATTGTTATTGATGCTTTTGCAAGAGTTTCTGTTGTAGGAATTGAAATTTTAACGATTGAAGCGCGAGTGGTTATTGCCAGTGTTGATACATGGTTACGCTATGCAGAAGCAGTAGGGCTTCTTCGTGACGACGTAGAAGAAAACGGTCTGCCTGAACGTTCAgaaTCAAGTGAAGGGCAGCCGctgTTTAGTATTTGAtagagaccgcccgccg
Mega-B-N78E-S87I	ggcgggcggtctcacatATGTCTATTCAAAAAAGTACTAATAGTTCAAGTTTAGCAGAAGTCATTGACCGTATTTTAGATAAAGGAATTGTTATTGATGCTTTTGCAAGAGTTTCTGTTGTAGGAATTGAAATTTTAACGATTGAAGCGCGAGTGGTTATTGCCAGTGTTGATACATGGTTACGCTATGCAGAAGCAGTAGGGCTTCTTCGTGACGACGTAGAAGAAAACGGTCTGCCTGAACGTTCAgaaTCAAGTGAAGGGCAGCCGCGTTTTattATTTGAtagagaccgcccgccg
Mega-B-R85L-S87I	ggcgggcggtctcacatATGTCTATTCAAAAAAGTACTAATAGTTCAAGTTTAGCAGAAGTCATTGACCGTATTTTAGATAAAGGAATTGTTATTGATGCTTTTGCAAGAGTTTCTGTTGTAGGAATTGAAATTTTAACGATTGAAGCGCGAGTGGTTATTGCCAGTGTTGATACATGGTTACGCTATGCAGAAGCAGTAGGGCTTCTTCGTGACGACGTAGAAGAAAACGGTCTGCCTGAACGTTCAAATTCAAGTGAAGGGCAGCCGctgTTTattATTTGAtagagaccgcccgccg
