# Supplementary material for: Directed Evolution of Acoustic Reporter Genes Using High-Throughput Acoustic Screening
Source: ACS Synth Biol. 2024 Jul 9;13(7):2215–26. doi: 10.1021/acssynbio.4c00283 (PMC11264329; doi:10.1021/acssynbio.4c00283)
Supplement: Supplementary file 5 — sb4c00283_si_005.zip [file sb4c00283_si_005.zip › Code S2/Recombination_Library.m]

clear variables;

% path to codon table
codons = readtable('/Volumes/GoogleDrive-118305181097921812507/My Drive/Shapiro Lab/GV Evolution Project/GV Evolution Paper/Scripts/Recombination Library/E_coli_Codons.csv', 'TextType', 'string');

% path to mutation table
mutants_to_recombine = readtable('/Volumes/GoogleDrive-118305181097921812507/My Drive/Shapiro Lab/GV Evolution Project/GV Evolution Paper/Scripts/Recombination Library/Mutants to Recombine.xlsx', 'TextType', 'string');

% naming convention for each mutant
parent_name = "Mega-B";

% Enter the nucleotide sequence of the parent, including start and stop
% codons
parent_sequence = "ATGTCTATTCAAAAAAGTACTAATAGTTCAAGTTTAGCAGAAGTCATTGACCGTATTTTAGATAAAGGAATTGTTATTGATGCTTTTGCAAGAGTTTCTGTTGTAGGAATTGAAATTTTAACGATTGAAGCGCGAGTGGTTATTGCCAGTGTTGATACATGGTTACGCTATGCAGAAGCAGTAGGGCTTCTTCGTGACGACGTAGAAGAAAACGGTCTGCCTGAACGTTCAAATTCAAGTGAAGGGCAGCCGCGTTTTAGTATTTGA";

% Enter position of first residue to be included in recombined portion
% of sequence (enter 1 if starting with first residue of protein)
starting_AA = 1;

% Enter the nucleotide sequences of the flanking regions (usually where
% your primers will bind)
upstream_flanking = "GGCGgGCggtctcaCAT";
downstream_flanking = "Tagagaccgcccgccg";

% Number of mutations to introduce into each member of the library (e.g.,
% pairs = 2)
k = 2;
%%
parent_sequence = upper(parent_sequence);
parent_sequence{:}(isspace(parent_sequence)) = [];
parent_protein = string(nt2aa(parent_sequence));
parent_sequence = table(string(reshape(parent_sequence{:},3,[])'), 'VariableNames', "codons");

% make all combinations of mutants to recombine
recombined_mutants = array2table(nchoosek(mutants_to_recombine{:,1}, k));


% eliminate recombined mutants at the same position
for i = 1:height(recombined_mutants)
    position = strings(1,k);
    for j = 1:k
        position{j}= recombined_mutants{i,j}{1}(1:end-1);
    end
    if numel(unique(position)) ~= k
        recombined_mutants{i,:} = strings(1,k);
    end
end
recombined_mutants = recombined_mutants(~cellfun('isempty', recombined_mutants{:,1}), :);


% make recombination library
recombinants = table('Size', [height(recombined_mutants), 2], 'VariableTypes', {'string' 'string'}, 'VariableNames', {'names', 'sequences'});
for i = 1:height(recombined_mutants)
    recombinants(i,1) = {strcat(parent_name, "-", join(recombined_mutants{i,:}, "-"))};
    
    parent_dummy = parent_sequence;
    for j = 1:k
        parent_dummy{str2double(recombined_mutants{i,j}{1}(2:end-1)), 1} = lower(codons{strcmp(codons.Residue, recombined_mutants{i,j}{1}(end)),2});
        recombinants{i,2} = {strcat(lower(upstream_flanking), parent_dummy.codons{starting_AA:end}, lower(downstream_flanking))};
    end
    parent_dummy = parent_sequence;
end


writetable(recombinants, 'recombinants.xlsx');
