# Supplementary material for: Directed Evolution of Acoustic Reporter Genes Using High-Throughput Acoustic Screening
Source: ACS Synth Biol. 2024 Jul 9;13(7):2215–26. doi: 10.1021/acssynbio.4c00283 (PMC11264329; doi:10.1021/acssynbio.4c00283)
Supplement: Supplementary file 5 — sb4c00283_si_005.zip [file sb4c00283_si_005.zip › Code S2/Mutants to recombine.xlsx]

## Sheet: Sheet1
GvpB_mutants
N8D
S9G
K22D
R31L
T41E
A49G
N78G
N78E
R85L
S87I
